# Supplementary material for: Genetic contribution to microglial activation in schizophrenia
Source: Mol Psychiatry. 2024 Mar 22;29(9):2622–33. doi: 10.1038/s41380-024-02529-1 (PMC11420079; doi:10.1038/s41380-024-02529-1)
Supplement: Supplementary file 2 — Supplementary Data Files [file 41380_2024_2529_MOESM2_ESM.xlsx]

## Sheet: Info
	Genetic contribution to microglial activation in schizophrenia
	Marja Koskuvi, Elina Pörsti, Ying-Chieh Wu, Kalevi Trontti, Amanda McQuade,
	Ilkka Ojansuu, Olli Vaurio, Tyrone D. Cannon, Jouko Lönnqvist, Sebastian Therman,
	Jaana Suvisaari, Jaakko Kaprio, Mathew Blurton-Jones, Iiris Hovatta, Markku Lähteenvuo,
	Taisia Rolova, Šárka Lehtonen, Jari Tiihonen & Jari Koistinaho
	Supplementary Data
	Information sheet
	Supplementary Data file 1: DEGs ST vs HT
	Supplementary Data file 2: DEGs ST vs CTRL
	Supplementary Data file 3: DEGs HT vs CTRL
	Supplementary Data file 4: IPA ST vs CTRL
	Supplementary Data file 5: IPA HT vs CTRL
	Supplementary Data file 6: GO downregulated ST vs CTRL
	Supplementary Data file 7: GO upregulated ST vs CTRL
	Supplementary Data file 8: GO downregulated HT vs CTRL
	Supplementary Data file 9: DEGs CTRL clozapine vs CTRL
	Supplementary Data file 10: DEGs ST clozapine vs ST
	Supplementary Data file 11: DEGs HT clozapine vs HT
	Supplementary Data file 12: DEGs CTRL minocycline vs CTRL
	Supplementary Data file 13: DEGs ST minocycline vs ST
	Supplementary Data file 14: DEGs HT minocycline vs HT
	Supplementary Data file 15: DEGs CTRL sulforaphane vs CTRL
	Supplementary Data file 16: DEGs ST sulforaphane vs ST
	Supplementary Data file 17: DEGs HT sulforaphane vs HT

## Sheet: 1
ST vs HT						HT				ST
Ensembl ID	Gene name	Average expression	Log2 foldchange	P-value	Adjusted p-value	SZ1 ctrl	SZ6 ctrl	SZ9 ctrl	SZ16 ctrl	SZ2 ctrl	SZ5 ctrl	SZ10 ctrl	SZ15 ctrl
ENSG00000132204	LINC00470	25.7084	-22.8228	4.03691e-11	1.37707e-06	0	205.667	0	0	0	0	0	0
ENSG00000178562	CD28	240.653	-2.59969	2.70908e-06	0.046206	240.252	1056.09	219.295	162.387	67.3242	33.8853	62.5107	83.48
ENSG00000106541	AGR2	132.496	-2.55867	1.04668e-05	0.119015	282.358	200.62	361.291	36.513	119.814	9.24143	31.2553	18.8737
ENSG00000132329	RAMP1	92.3677	-1.66955	3.69264e-05	0.314908	144.894	85.7997	302.477	30.7478	73.0296	14.3756	65.1153	22.5033
ENSG00000085563	ABCB1	34.0685	-2.60612	0.000112182	0.439057	94.1193	31.544	96.6244	3.84347	13.693	1.02683	29.5189	2.17774
ENSG00000114948	ADAM23	219.162	-1.71825	0.000116906	0.439057	408.676	359.602	514.21	65.339	164.317	63.6632	108.525	68.9618
ENSG00000186205	MTARC1	350.526	-2.37829	0.00011973	0.439057	589.484	227.117	1413.24	24.0217	393.675	13.3487	121.549	21.7774
ENSG00000101670	LIPG	502.336	-2.19182	0.000129532	0.439057	762.861	220.808	2481.99	62.4564	280.707	64.69	88.5568	56.6212
ENSG00000188060	RAB42	681.532	-1.28456	0.000146083	0.439057	764.1	1164.61	1482.13	466.021	399.381	422.025	330.786	423.208
ENSG00000286329	AC108690.1	28.7867	-3.81491	0.000181087	0.439057	19.8146	16.4029	168.043	1.92174	13.693	0	10.4184	0
ENSG00000176533	GNG7	272.444	-1.0403	0.000191868	0.439057	347.994	412.596	475.56	233.491	139.213	158.131	187.532	225.033
ENSG00000261210	CLEC19A	28.1726	-2.34114	0.000198662	0.439057	21.053	63.088	75.6191	27.8652	13.693	11.2951	2.60461	10.1628
ENSG00000100504	PYGL	1247.41	-1.45934	0.00020693	0.439057	1988.89	1649.12	3186.09	437.195	1146.79	252.599	861.258	457.325
ENSG00000135299	ANKRD6	155.562	-1.41245	0.000211485	0.439057	239.013	214.499	357.09	74.9477	171.163	37.9926	98.9752	50.8139
ENSG00000233913	RPL10P9	82.8511	-6.36005	0.000218808	0.439057	2.47682	304.084	342.807	3.84347	0	2.05365	1.73641	5.80731
ENSG00000078401	EDN1	58.5795	-1.57359	0.00024586	0.465932	105.265	30.2823	182.326	46.1216	35.3737	11.2951	30.3871	27.5847
ENSG00000099139	PCSK5	161.13	-1.0749	0.000301154	0.540683	179.57	247.305	295.755	147.013	155.188	71.8778	97.2388	95.0947
ENSG00000122574	WIPF3	38.8959	-2.45392	0.000397922	0.60675	53.2517	90.8468	104.186	7.68694	21.6807	5.13413	22.5733	5.80731
ENSG00000251429	AIDAP2	88.011	-2.143	0.000401159	0.60675	133.748	198.096	188.208	24.9826	53.6311	13.3487	79.0065	13.0664
ENSG00000171611	PTCRA	133.143	-1.54091	0.000409101	0.60675	216.722	209.452	320.121	48.0434	87.8637	31.8316	93.766	57.3472
ENSG00000197444	OGDHL	27.7272	-4.06274	0.000604296	0.858905	3.71523	5.04704	203.331	0.960868	4.56435	0	3.47281	0.725913
ENSG00000172985	SH3RF3	266.035	-2.04635	0.000642373	0.876504	402.484	373.481	830.97	29.7869	204.255	27.7243	219.656	39.9252
ENSG00000173269	MMRN2	196.442	-2.32337	0.000756403	0.992401	101.55	372.219	735.186	52.8477	63.9009	23.617	191.005	31.2143
ENSG00000018280	SLC11A1	452.894	-1.37179	0.000889351	0.999118	975.868	498.396	967.085	122.03	572.826	90.3607	276.089	120.502
ENSG00000173714	WFIKKN2	17.7808	2.85373	0.000906751	0.999118	7.43047	1.26176	0	8.64781	17.1163	58.5291	30.3871	18.8737
ENSG00000100427	MLC1	57.71	-1.35321	0.000944654	0.999118	204.338	12.6176	96.6244	16.3348	68.4652	3.08048	52.9604	7.25913
ENSG00000254838	GVINP1	33.5061	-2.65208	0.000968234	0.999118	84.212	25.2352	124.351	0.960868	22.8217	3.08048	5.20922	2.17774
ENSG00000117791	MTARC2	547.803	-1.38788	0.000976563	0.999118	839.643	301.561	2069.44	121.069	473.551	65.7169	361.173	150.264
ENSG00000133121	STARD13	473.91	-1.66411	0.00106812	0.999118	733.14	957.676	909.95	138.365	377.7	100.629	462.753	111.065
ENSG00000183840	GPR39	238.163	1.09866	0.00108648	0.999118	251.398	66.8733	190.728	108.578	241.911	227.955	640.734	177.123
ENSG00000197461	PDGFA	477.185	-1.55111	0.00111591	0.999118	655.12	367.172	1423.32	467.943	254.462	110.897	150.199	388.364
ENSG00000135424	ITGA7	460.897	-1.09852	0.00118864	0.999118	548.616	649.807	1079.67	264.239	270.438	268.002	355.963	250.44
ENSG00000164124	TMEM144	992.723	-1.0566	0.00119862	0.999118	1103.42	1501.5	2171.11	602.464	717.744	438.455	790.065	617.026
ENSG00000102445	RUBCNL	299.683	-1.44565	0.00129022	0.999118	354.186	398.716	829.29	156.621	334.339	56.4754	137.176	130.664
ENSG00000286134	AC114930.1	12.7884	-4.38079	0.00133736	0.999118	4.95365	1.26176	93.2636	0.960868	1.14109	0	0	0.725913
ENSG00000213626	LBH	393.407	1.46441	0.00145179	0.999118	382.669	113.558	94.1038	235.413	503.22	591.452	943.737	283.106
ENSG00000095970	TREM2	2294.76	-1.21686	0.00155911	0.999118	3035.35	3503.91	5022.79	998.342	1956.96	580.157	2244.31	1016.28
ENSG00000267412	AC092068.2	14.9314	-2.33134	0.00173734	0.999118	29.7219	31.544	31.0879	4.80434	12.552	3.08048	5.20922	1.45183
ENSG00000277386	AL138999.1	26.1399	-2.53003	0.00177881	0.999118	43.3444	63.088	48.7323	7.68694	23.9628	1.02683	19.1005	2.17774
ENSG00000135525	MAP7	65.6353	-1.47679	0.00178982	0.999118	71.8279	76.9674	200.811	44.1999	26.245	30.8048	32.1235	42.103
ENSG00000151090	THRB	6.88274	-4.42867	0.0018349	0.999118	2.47682	12.6176	36.1291	0.960868	1.14109	0	1.73641	0
ENSG00000227507	LTB	1044.54	1.21368	0.0019319	0.999118	323.225	889.541	153.759	1444.18	460.999	2773.46	1013.19	1297.93
ENSG00000156886	ITGAD	52.8366	-2.57872	0.00201156	0.999118	127.556	184.217	39.49	7.68694	35.3737	8.21461	7.81383	12.3405
ENSG00000144331	ZNF385B	43.4689	-2.35178	0.0020201	0.999118	99.0729	44.1616	143.676	2.8826	41.0791	6.16096	7.81383	2.90365
ENSG00000117394	SLC2A1	588.374	1.11148	0.00224834	0.999118	319.51	360.864	144.517	709.12	464.423	1381.08	676.331	651.144
ENSG00000112182	BACH2	28.7053	-1.36693	0.00229929	0.999118	30.9603	34.0675	73.0985	26.9043	27.3861	10.2683	13.8913	13.0664
ENSG00000074590	NUAK1	421.624	-1.46925	0.00230296	0.999118	349.232	830.239	1092.28	173.917	264.732	143.756	362.041	156.797
ENSG00000205086	C2orf91	113.622	-1.35928	0.0024605	0.999118	159.755	205.667	221.816	68.2216	85.5815	75.9851	29.5189	62.4286
ENSG00000258545	RHOXF1-AS1	12.3339	2.3312	0.00256183	0.999118	3.71523	6.3088	0.840213	6.72607	6.84652	40.0462	22.5733	11.6146
ENSG00000169291	SHE	263.269	1.27079	0.00268582	0.999118	198.146	143.841	142.836	128.756	313.799	711.59	308.212	158.975
ENSG00000214595	EML6	21.3233	-2.00179	0.00279399	0.999118	33.4371	66.8733	28.5672	7.68694	7.98761	8.21461	11.2866	6.53322
ENSG00000213468	FIRRE	18.033	-2.4971	0.00289537	0.999118	30.9603	23.9735	66.3768	0.960868	12.552	2.05365	5.20922	2.17774
ENSG00000102996	MMP15	562.126	1.03127	0.00307092	0.999118	265.02	372.219	251.224	641.86	381.123	894.365	1013.19	678.003
ENSG00000095539	SEMA4G	124.079	1.26257	0.00318823	0.999118	66.8742	40.3763	73.0985	110.5	87.8637	253.626	231.81	128.487
ENSG00000280560	LINC01374	25.6008	-1.40129	0.00357684	0.999118	37.1523	47.9469	48.7323	14.413	14.8341	12.3219	19.9687	9.43687
ENSG00000117595	IRF6	23.385	1.87262	0.00369923	0.999118	12.3841	7.57056	6.7217	12.4913	9.1287	69.8242	44.2784	24.6811
ENSG00000141441	GAREM1	97.024	-1.12403	0.00372986	0.999118	127.556	162.767	148.718	79.752	120.955	30.8048	59.906	45.7325
ENSG00000006283	CACNA1G	536.659	2.73462	0.00377593	0.999118	34.6755	373.481	3.36085	557.303	182.574	2332.95	400.242	408.689
ENSG00000156966	B3GNT7	1102.09	1.01252	0.0038024	0.999118	500.318	649.807	272.229	1716.11	885.484	1962.26	1174.68	1655.81
ENSG00000108846	ABCC3	565.517	2.90958	0.00386088	0.999118	22.2914	466.851	12.6032	580.364	74.1707	2221.02	730.159	416.674
ENSG00000144724	PTPRG	1029.81	-1.60097	0.00397074	0.999118	1252.03	1941.85	2625.66	205.626	664.113	350.148	1008.85	190.189
ENSG00000235244	DANT2	59.0794	-1.64739	0.00407675	0.999118	96.5961	114.82	109.228	21.1391	66.1831	18.4829	38.201	7.98505
ENSG00000171798	KNDC1	38.8786	1.67934	0.00407819	0.999118	8.66888	37.8528	10.0826	22.1	44.5024	44.1535	105.921	37.7475
ENSG00000107186	MPDZ	319.983	-1.44369	0.00410308	0.999118	521.371	373.481	810.805	54.7695	335.48	67.7705	353.359	42.8289
ENSG00000229855	AC008568.1	12.5144	-2.24213	0.0045224	0.999118	12.3841	18.9264	47.8921	3.84347	4.56435	4.1073	6.94563	1.45183
ENSG00000118785	SPP1	58925.2	-1.19127	0.00473641	0.999118	59552.7	51616.1	184523	42769.2	33605	20117.6	32561.1	46656.6
ENSG00000143110	C1orf162	950.929	1.3502	0.00477983	0.999118	346.755	302.823	151.238	1489.34	479.257	1609.04	1054.87	2174.11
ENSG00000275302	CCL4	119.46	-1.4503	0.00486973	0.999118	200.623	143.841	299.116	51.8869	156.329	19.5097	36.4646	47.9103
ENSG00000161911	TREML1	256.401	-1.33957	0.00488009	0.999118	487.934	374.743	461.277	74.9477	354.878	51.3413	172.773	73.3173
ENSG00000077522	ACTN2	53.1724	1.83607	0.00495921	0.999118	19.8146	45.4234	1.68043	40.3564	31.9504	141.702	88.5568	55.8953
ENSG00000169704	GP9	18.3456	-3.42459	0.00496706	0.999118	7.43047	5.04704	125.192	2.8826	2.28217	1.02683	0	2.90365
ENSG00000108950	FAM20A	71.2191	-1.8309	0.0050868	0.999118	108.98	176.647	110.068	22.1	46.7846	17.456	79.0065	8.71096
ENSG00000197093	GAL3ST4	445.413	-1.09063	0.00522891	0.999118	386.384	769.674	966.244	288.26	441.601	187.909	264.802	258.425
ENSG00000253474	AC044893.1	43.7452	-1.72492	0.00525431	0.999118	132.51	37.8528	87.3821	4.80434	53.6311	3.08048	23.4415	7.25913
ENSG00000102471	NDFIP2	96.5441	-1.36786	0.00547721	0.999118	86.6888	219.546	173.924	72.0651	37.6559	30.8048	101.58	50.088
ENSG00000163606	CD200R1	210.218	1.37199	0.00562392	0.999118	101.55	177.908	35.2889	195.056	116.391	269.028	458.411	328.113
ENSG00000136305	CIDEB	59.885	1.37525	0.00576931	0.999118	56.9669	35.3293	10.0826	29.7869	81.0172	81.1193	55.565	129.213
ENSG00000078589	P2RY10	425.173	1.12502	0.00583487	0.999118	205.576	293.99	81.5006	586.129	292.118	706.456	620.766	614.849
ENSG00000067177	PHKA1	76.4704	-1.39791	0.00585516	0.999118	95.3577	109.773	199.13	25.9434	61.6187	27.7243	79.8747	12.3405
ENSG00000023445	BIRC3	105.741	1.53254	0.00589543	0.999118	39.6292	103.464	10.9228	98.9694	68.4652	215.633	205.764	103.08
ENSG00000233967	AL359715.1	35.039	-1.10671	0.00595226	0.999118	38.3908	63.088	61.3355	27.8652	29.6683	21.5633	21.7051	16.696
ENSG00000022267	FHL1	151.633	1.24118	0.00597363	0.999118	74.3047	54.2557	30.2477	221	155.188	224.875	151.936	301.254
ENSG00000196611	MMP1	10.2488	2.41113	0.00623308	0.999118	3.71523	3.78528	0	6.72607	5.70544	15.4024	27.7825	18.8737
ENSG00000049249	TNFRSF9	987.687	2.48262	0.00641883	0.999118	59.4438	770.936	47.8921	1196.28	102.698	2578.36	1460.32	1685.57
ENSG00000242781	LINC02050	8.70354	-3.32997	0.00648643	0.999118	4.95365	3.78528	51.253	1.92174	6.84652	0	0.868204	0
ENSG00000167207	NOD2	596.913	1.10985	0.00677722	0.999118	167.186	773.459	107.547	715.846	215.666	1297.91	700.64	797.053
ENSG00000277632	CCL3	461.718	-1.07409	0.00679994	0.999118	539.947	595.551	1029.26	282.495	662.972	137.595	240.492	205.433
ENSG00000149054	ZNF215	28.076	-2.37634	0.00704686	0.999118	69.351	65.6116	36.1291	7.68694	36.5148	3.08048	2.60461	3.62957
ENSG00000260005	AC027601.1	52.8623	1.07152	0.00719217	0.999118	27.2451	23.9735	20.1651	67.2607	46.7846	101.656	66.8517	68.9618
ENSG00000197747	S100A10	1146.31	1.02591	0.00747855	0.999118	481.742	1083.85	233.579	1577.74	650.42	2063.92	1554.08	1525.14
ENSG00000203799	CCDC162P	45.443	-1.59316	0.00751756	0.999118	55.7285	76.9674	126.872	9.60868	34.2326	14.3756	35.5963	10.1628
ENSG00000150938	CRIM1	304.589	-1.535	0.00753112	0.999118	216.722	432.784	958.683	84.5564	214.524	60.5827	415.87	52.9917
ENSG00000122035	RASL11A	16.4973	-1.35518	0.00757517	0.999118	21.053	25.2352	33.6085	14.413	15.9752	8.21461	6.94563	6.53322
ENSG00000166949	SMAD3	96.9174	-1.84978	0.00762532	0.999118	142.417	186.741	231.899	9.60868	76.4529	19.5097	96.3706	12.3405
ENSG00000130821	SLC6A8	106.373	1.15077	0.00775207	0.999118	68.1126	37.8528	98.3049	45.1608	100.416	96.5216	351.622	52.9917
ENSG00000081842	PCDHA6	14.5714	-1.57528	0.00789278	0.999118	27.2451	13.8794	37.8096	6.72607	7.98761	4.1073	17.3641	1.45183
ENSG00000167261	DPEP2	83.502	-1.0899	0.00797211	0.999118	90.404	135.008	173.084	50.926	77.5939	24.6438	67.7199	48.6362
ENSG00000259735	AC092868.2	35.4104	-1.50203	0.00811572	0.999118	58.2053	63.088	71.4181	10.5695	34.2326	12.3219	26.9143	6.53322
ENSG00000218819	TDRD15	301.308	-1.06162	0.00820301	0.999118	587.007	401.24	472.199	123.952	434.754	93.4412	187.532	110.339
ENSG00000128594	LRRC4	1031.77	-1.1013	0.00826747	0.999118	1112.09	1399.29	2583.65	362.247	924.281	307.021	1212.01	353.52
ENSG00000154319	FAM167A	129.473	1.41816	0.00839349	0.999118	54.4901	29.0205	24.3662	188.33	92.4281	313.182	159.749	174.219
ENSG00000197978	GOLGA6L9	7.35264	-2.33711	0.00840672	0.999118	16.0993	17.6647	13.4434	1.92174	3.42326	3.08048	1.73641	1.45183
ENSG00000181804	SLC9A9	322.865	-1.55136	0.00880636	0.999118	303.411	667.471	734.346	90.3216	213.383	63.6632	434.102	76.2209
ENSG00000101306	MYLK2	5.85569	2.12743	0.0088639	0.999118	3.71523	2.52352	0.840213	1.92174	7.98761	12.3219	9.55024	7.98505
ENSG00000047648	ARHGAP6	267.602	-1.06781	0.00897066	0.999118	544.901	369.696	389.018	104.735	253.321	58.5291	298.662	121.953
ENSG00000167695	TLCD3A	37.9972	1.17847	0.00900169	0.999118	19.8146	7.57056	43.6911	15.3739	67.3242	15.4024	109.394	25.407
ENSG00000136960	ENPP2	66.2516	1.6967	0.00926148	0.999118	14.8609	27.7587	5.88149	100.891	17.1163	195.097	88.5568	79.8505
ENSG00000234147	AL035446.1	62.132	-1.05901	0.00927034	0.999118	66.8742	136.27	92.4234	40.3564	44.5024	44.1535	34.7281	37.7475
ENSG00000267749	AC092068.3	19.8962	-1.49511	0.00932894	0.999118	30.9603	36.5911	35.2889	10.5695	22.8217	4.1073	13.0231	5.80731
ENSG00000240327	RN7SL93P	18.6546	-1.68316	0.0093399	0.999118	58.2053	13.8794	26.0466	6.72607	25.1039	2.05365	16.4959	0.725913
ENSG00000238078	LINC01352	9.8808	-2.53227	0.00948939	0.999118	17.3378	3.78528	45.3715	0.960868	9.1287	0	1.73641	0.725913
ENSG00000116661	FBXO2	392.465	1.23702	0.0096031	0.999118	235.298	174.123	57.9747	517.908	324.069	513.413	572.146	744.787
ENSG00000240183	RN7SL297P	11.6408	-2.58211	0.00960912	0.999118	11.1457	29.0205	32.7683	2.8826	5.70544	2.05365	9.55024	0
ENSG00000008513	ST3GAL1	768.607	-1.04216	0.00982736	0.999118	1009.31	854.212	1850.15	234.452	853.533	155.051	940.264	251.892
ENSG00000105048	TNNT1	33.2738	2.02705	0.00999452	0.999118	6.19206	25.2352	5.04128	24.9826	2.28217	59.5559	74.6655	68.2359
ENSG00000129757	CDKN1C	210.472	1.06228	0.0101705	0.999118	96.5961	75.7056	80.6604	298.83	163.175	484.662	230.074	254.07
ENSG00000186710	CFAP73	115.35	1.48699	0.0103385	0.999118	58.2053	99.6791	6.7217	106.656	115.25	194.07	210.105	132.116
ENSG00000110203	FOLR3	23.9569	2.80017	0.0104348	0.999118	1.23841	6.3088	0	39.3956	3.42326	48.2608	53.8286	39.1993
ENSG00000249859	PVT1	1054.95	-1.40578	0.0104855	0.999118	1954.21	1514.11	1667.82	218.117	1532.48	131.434	1231.98	189.463
ENSG00000155760	FZD7	103.032	-1.02769	0.0108848	0.999118	160.993	90.8468	269.708	41.3173	67.3242	21.5633	122.417	50.088
ENSG00000107954	NEURL1	36.6638	1.2056	0.0109224	0.999118	7.43047	25.2352	3.36085	61.4955	14.8341	96.5216	19.1005	65.3322
ENSG00000175591	P2RY2	5.24109	2.56204	0.011403	0.999118	1.23841	1.26176	2.52064	0.960868	6.84652	11.2951	15.6277	2.17774
ENSG00000178538	CA8	4.75765	-3.4642	0.0114806	0.999118	6.19206	3.78528	25.2064	0	1.14109	0	1.73641	0
ENSG00000227502	MROCKI	25.4006	-1.70091	0.0115549	0.999118	13.6225	93.3703	35.2889	15.3739	13.693	8.21461	6.94563	16.696
ENSG00000279289	AL136164.3	73.1291	-1.32671	0.0116242	0.999118	125.08	93.3703	123.511	44.1999	117.532	6.16096	51.224	23.9551
ENSG00000280997	CCAT2	2.13846	-3.83807	0.0116503	0.999118	3.71523	5.04704	3.36085	3.84347	1.14109	0	0	0
ENSG00000154864	PIEZO2	94.0035	-2.00573	0.0117452	0.999118	128.795	248.567	204.172	9.60868	89.0048	37.9926	25.1779	8.71096
ENSG00000248642	OR10J2P	18.541	2.09452	0.0120493	0.999118	2.47682	20.1882	0	17.2956	15.9752	66.7437	14.7595	10.8887
ENSG00000166825	ANPEP	2501.03	1.90884	0.0121052	0.999118	766.577	1747.54	361.291	1841.02	1155.92	4237.71	7651.48	2246.7
ENSG00000165140	FBP1	6.58127	2.16833	0.0121491	0.999118	3.71523	3.78528	2.52064	0	7.98761	13.3487	14.7595	6.53322
ENSG00000178662	CSRNP3	46.4796	-1.16164	0.0121523	0.999118	53.2517	82.0145	94.944	25.9434	45.6435	27.7243	23.4415	18.8737
ENSG00000224945	AL353150.1	94.1379	1.31609	0.0122012	0.999118	53.2517	52.994	8.40213	119.148	127.802	154.024	98.107	139.375
ENSG00000087076	HSD17B14	387.547	-1.07702	0.0126355	0.999118	307.126	797.433	726.784	267.121	172.304	173.534	393.296	262.781
ENSG00000185052	SLC24A3	8.06943	-2.88146	0.0126832	0.999118	14.8609	31.544	5.88149	2.8826	2.28217	1.02683	6.07743	0
ENSG00000205293	LINC01602	4.26864	4.55235	0.0129016	0.999118	0	0	0	0	1.14109	1.02683	31.2553	0.725913
ENSG00000266976	AC079466.1	746.068	-1.90362	0.0130085	0.999118	371.523	2601.75	1272.08	513.103	503.22	314.209	105.921	286.736
ENSG00000228058	LINC01736	59.7784	1.11988	0.013276	0.999118	54.4901	36.5911	16.8043	40.3564	79.8761	137.595	44.2784	68.2359
ENSG00000127951	FGL2	1352.31	1.0017	0.0133809	0.999118	490.411	993.006	304.157	2329.14	782.786	2123.48	1783.29	2012.23
ENSG00000168952	STXBP6	42.2329	1.5739	0.0134589	0.999118	56.9669	3.78528	7.56191	10.5695	139.213	12.3219	84.2157	23.2292
ENSG00000146555	SDK1	90.9909	-1.82297	0.0135805	0.999118	81.7352	249.829	207.532	14.413	74.1707	37.9926	52.0922	10.1628
ENSG00000286558	AC098679.4	47.343	-1.71823	0.0137325	0.999118	76.7815	80.7527	104.186	5.76521	59.3365	7.18778	38.201	6.53322
ENSG00000286172	RNVU1-8	5.96272	2.4548	0.0138821	0.999118	1.23841	2.52352	0.840213	2.8826	11.4109	20.5365	1.73641	6.53322
ENSG00000262497	FAM187B2P	2.44223	3.83722	0.0141272	0.999118	0	1.26176	0	0	2.28217	5.13413	8.68204	2.17774
ENSG00000154310	TNIK	409.103	-1.06438	0.0142811	0.999118	620.444	635.927	665.448	151.817	402.804	129.38	557.387	109.613
ENSG00000177096	PHETA2	38.3498	1.43264	0.0147492	0.999118	7.43047	17.6647	5.88149	61.4955	10.2698	104.736	39.0692	60.2508
ENSG00000158477	CD1A	751.179	2.13202	0.0147911	0.999118	163.47	518.584	26.8868	814.816	447.306	2098.83	1425.59	513.947
ENSG00000089159	PXN	772.671	-1.27871	0.0150224	0.999118	1143.05	1249.14	1435.92	167.191	927.704	149.917	925.505	182.93
ENSG00000232310	AL078590.2	17.8152	-2.57846	0.0150256	0.999118	35.9139	55.5175	21.0053	0.960868	19.3985	2.05365	6.94563	0.725913
ENSG00000127533	F2RL3	54.5892	-1.548	0.0151461	0.999118	55.7285	160.244	81.5006	24.9826	20.5396	11.2951	55.565	26.8588
ENSG00000171509	RXFP1	43.7719	-2.01931	0.0151787	0.999118	80.4967	5.04704	230.218	3.84347	13.693	5.13413	5.20922	6.53322
ENSG00000215241	LINC02449	13.1311	-3.21306	0.0152301	0.999118	4.95365	73.1821	14.2836	0.960868	4.56435	1.02683	6.07743	0
ENSG00000276384	AC016876.4	2.38822	3.72905	0.0153808	0.999118	0	0	0	0.960868	4.56435	8.21461	1.73641	3.62957
ENSG00000250107	CACNA1G-AS1	9.36535	2.30786	0.015508	0.999118	0	6.3088	0	13.4521	5.70544	26.6975	10.4184	12.3405
ENSG00000265417	AP005119.2	6.2185	-4.83192	0.0155675	0.999118	0	47.9469	0.840213	0.960868	0	0	0	0
ENSG00000130768	SMPDL3B	328.067	1.19851	0.0157065	0.999118	94.1193	112.297	73.9387	558.264	99.2746	710.564	343.809	632.271
ENSG00000238446	RNU7-38P	19.5087	-1.37539	0.0157787	0.999118	22.2914	37.8528	38.6498	11.5304	18.2574	9.24143	13.8913	4.35548
ENSG00000171227	TMEM37	61.3401	-1.06767	0.0158231	0.999118	69.351	95.8938	119.31	37.4738	44.5024	17.456	79.8747	26.8588
ENSG00000176532	PRR15	46.9561	-1.91993	0.0159621	0.999118	54.4901	71.9204	127.712	8.64781	57.0544	8.21461	46.883	0.725913
ENSG00000158488	CD1E	3026.5	1.19523	0.0160196	0.999118	1741.21	1328.63	306.678	4313.33	2489.85	6578.87	3001.38	4452.03
ENSG00000179344	HLA-DQB1	5477.71	1.20366	0.0160341	0.999118	1993.84	1170.91	1431.72	9355.01	3256.66	11747.9	6043.57	8822.03
ENSG00000196141	SPATS2L	589.428	1.05277	0.0161462	0.999118	162.232	582.933	146.197	928.198	281.849	898.473	895.986	819.556
ENSG00000148386	LCN9	9.52374	-3.1757	0.0161534	0.999118	28.4835	15.1411	26.0466	0	0	0	4.34102	2.17774
ENSG00000082684	SEMA5B	15.5418	-1.5505	0.0164515	0.999118	22.2914	8.83233	59.6551	6.72607	10.2698	3.08048	6.94563	6.53322
ENSG00000273748	AL592183.1	17.6128	-3.26078	0.0169301	0.999118	39.6292	34.0675	31.0879	0	23.9628	0	12.1549	0
ENSG00000269825	AC022150.4	31.832	1.34977	0.0170696	0.999118	7.43047	12.6176	11.763	42.2782	12.552	74.9583	45.1466	47.9103
ENSG00000142733	MAP3K6	136.732	1.21831	0.0172949	0.999118	17.3378	170.338	47.8921	150.856	62.7598	297.78	203.16	143.731
ENSG00000242779	ZNF702P	5.70973	2.64029	0.0174672	0.999118	0	2.52352	0.840213	3.84347	1.14109	19.5097	11.2866	6.53322
ENSG00000106070	GRB10	348.372	1.02331	0.0174741	0.999118	266.258	121.129	158.8	369.934	297.824	297.78	751.864	523.384
ENSG00000114455	HHLA2	16.8976	-1.57871	0.0174797	0.999118	3.71523	65.6116	5.04128	24.0217	0	20.5365	1.73641	14.5183
ENSG00000267222	AC107993.1	14.83	-1.36573	0.0174865	0.999118	26.0066	29.0205	15.1238	13.4521	13.693	4.1073	12.1549	5.08139
ENSG00000230107	AL022316.1	34.1746	1.17357	0.0175578	0.999118	13.6225	25.2352	6.7217	47.0825	28.5272	63.6632	48.6194	39.9252
ENSG00000124615	MOCS1	30.2259	-1.02032	0.0176096	0.999118	38.3908	32.8058	57.1345	34.5912	17.1163	12.3219	18.2323	31.2143
ENSG00000233844	NA	4.67667	-2.53151	0.0176212	0.999118	6.19206	6.3088	16.8043	1.92174	3.42326	1.02683	1.73641	0
ENSG00000067057	PFKP	549.386	-1.08705	0.0177553	0.999118	443.351	492.087	1902.24	279.612	290.977	224.875	428.024	333.92
ENSG00000114770	ABCC5	3122.01	-1.05001	0.0178121	0.999118	3491.08	6051.4	5458.02	1210.69	3494.01	1240.41	2902.4	1128.07
ENSG00000163739	CXCL1	82.0613	-1.22763	0.0180121	0.999118	33.4371	133.747	202.491	90.3216	36.5148	34.9121	67.7199	57.3472
ENSG00000228252	COL6A4P2	11.6898	-2.94245	0.0180147	0.999118	7.43047	39.1146	29.4074	0.960868	3.42326	1.02683	12.1549	0
ENSG00000100376	FAM118A	861.792	-1.06637	0.0180502	0.999118	671.219	993.006	2702.12	428.547	709.756	462.072	424.552	503.058
ENSG00000227354	RBM26-AS1	32.4378	-1.28677	0.0182157	0.999118	19.8146	47.9469	68.0572	41.3173	6.84652	34.9121	13.0231	27.5847
ENSG00000064989	CALCRL	45.2129	1.55023	0.018275	0.999118	21.053	11.3558	24.3662	34.5912	20.5396	125.273	99.8434	24.6811
ENSG00000279400	AC008957.3	78.1125	-1.25561	0.018448	0.999118	137.464	135.008	140.315	19.2174	85.5815	33.8853	53.8286	19.5997
ENSG00000103710	RASL12	4.53287	-3.21039	0.0184768	0.999118	6.19206	5.04704	21.0053	0	2.28217	0	1.73641	0
ENSG00000231906	AC016397.1	15.0289	-2.31319	0.0185274	0.999118	9.90729	58.041	25.2064	2.8826	10.2698	2.05365	10.4184	1.45183
ENSG00000286676	AC008695.2	26.6541	-1.23644	0.0188764	0.999118	54.4901	42.8999	32.7683	13.4521	28.5272	9.24143	26.0461	5.80731
ENSG00000207821	MIR640	6.92767	-1.89638	0.0195301	0.999118	9.90729	12.6176	14.2836	4.80434	6.84652	1.02683	5.20922	0.725913
ENSG00000280042	AC022336.3	98.3569	-1.15636	0.0195382	0.999118	134.987	189.264	149.558	42.2782	109.544	39.0194	98.9752	23.2292
ENSG00000178860	MSC	14.0693	2.79137	0.0197707	0.999118	2.47682	8.83233	0.840213	0.960868	1.14109	12.3219	77.2701	8.71096
ENSG00000273319	AC058791.1	2.03293	-3.68442	0.0198134	0.999118	7.43047	2.52352	3.36085	1.92174	0	1.02683	0	0
ENSG00000156006	NAT2	6.51506	-2.01536	0.0198872	0.999118	7.43047	23.9735	5.88149	4.80434	1.14109	4.1073	2.60461	2.17774
ENSG00000034053	APBA2	51.7209	-2.03836	0.0199704	0.999118	84.212	140.055	84.0213	3.84347	59.3365	13.3487	26.0461	2.90365
ENSG00000105426	PTPRS	150.748	-1.08384	0.0203066	0.999118	148.609	42.8999	633.52	49.9651	92.4281	31.8316	176.245	30.4884
ENSG00000133454	MYO18B	15.8197	-1.47	0.0203539	0.999118	35.9139	21.4499	21.8455	7.68694	21.6807	2.05365	13.0231	2.90365
ENSG00000114923	SLC4A3	54.1597	1.44622	0.0204036	0.999118	24.7682	18.9264	34.4487	13.4521	51.3489	33.8853	244.833	11.6146
ENSG00000158246	TENT5B	30.5689	1.07743	0.0205009	0.999118	26.0066	12.6176	9.24234	30.7478	46.7846	39.0194	46.0148	34.1179
ENSG00000168546	GFRA2	22.9878	1.45507	0.020814	0.999118	13.6225	8.83233	9.24234	9.60868	34.2326	18.4829	83.3475	6.53322
ENSG00000106460	TMEM106B	433.793	1.08517	0.0210611	0.999118	151.086	360.864	205.012	444.882	134.648	835.836	824.793	513.221
ENSG00000110455	ACCS	579.379	-1.16094	0.0213318	0.999118	852.027	940.012	1056.99	226.765	957.372	180.721	226.601	194.545
ENSG00000124942	AHNAK	2624.21	2.35187	0.0215362	0.999118	707.133	821.406	502.447	359.365	862.662	1809.27	15461	470.392
ENSG00000232392	AC002366.1	19.0065	-1.93414	0.0217645	0.999118	60.6822	22.7117	23.526	1.92174	25.1039	1.02683	15.6277	1.45183
ENSG00000065534	MYLK	43.8778	1.49572	0.0218828	0.999118	14.8609	40.3763	1.68043	57.6521	36.5148	81.1193	69.4563	49.3621
ENSG00000111452	ADGRD1	262.107	-1.27585	0.0224076	0.999118	364.093	248.567	826.769	31.7086	325.21	31.8316	191.005	77.6727
ENSG00000090097	PCBP4	57.763	1.3446	0.0225161	0.999118	17.3378	17.6647	16.8043	89.3607	22.8217	93.4412	97.2388	107.435
ENSG00000235128	AC013474.1	8.36453	-2.67573	0.0226193	0.999118	3.71523	29.0205	21.8455	1.92174	2.28217	2.05365	6.07743	0
ENSG00000214870	AC004540.1	3.66815	-2.47907	0.0226205	0.999118	6.19206	7.57056	6.7217	3.84347	3.42326	0	0.868204	0.725913
ENSG00000260135	MMP2-AS1	36.8737	-1.68216	0.0230792	0.999118	9.90729	79.4909	115.949	18.2565	28.5272	8.21461	16.4959	18.1478
ENSG00000269404	SPIB	18.4849	1.52891	0.0230797	0.999118	4.95365	3.78528	5.04128	24.0217	14.8341	61.6096	14.7595	18.8737
ENSG00000054598	FOXC1	19.9722	-1.49381	0.0231309	0.999118	33.4371	2.52352	86.5419	2.8826	14.8341	1.02683	15.6277	2.90365
ENSG00000234362	LINC01914	22.5719	-1.44285	0.0231946	0.999118	33.4371	37.8528	54.6138	4.80434	22.8217	8.21461	13.0231	5.80731
ENSG00000106066	CPVL	658.957	-1.27903	0.0235674	0.999118	1628.51	1071.23	620.917	288.26	1055.51	154.024	191.873	261.329
ENSG00000235478	LINC01664	23.4034	-1.39987	0.0238521	0.999118	64.3974	23.9735	40.3302	8.64781	27.3861	2.05365	9.55024	10.8887
ENSG00000144619	CNTN4	7.0063	-1.9267	0.0238668	0.999118	19.8146	2.52352	19.3249	2.8826	6.84652	2.05365	2.60461	0
ENSG00000046889	PREX2	1091.56	-1.24274	0.0241821	0.999118	2809.96	1345.04	1495.58	528.477	1548.46	437.428	163.222	404.334
ENSG00000259771	AC092756.1	14.1071	-1.27448	0.0244295	0.999118	24.7682	17.6647	26.0466	7.68694	17.1163	2.05365	13.8913	3.62957
ENSG00000233005	AC018742.1	29.1721	-1.51299	0.0244639	0.999118	50.7749	49.2087	52.9334	8.64781	41.0791	2.05365	19.9687	8.71096
ENSG00000213197	NUDCP1	80.0049	-1.18341	0.0245639	0.999118	131.272	157.72	94.944	36.513	98.1335	31.8316	72.9291	16.696
ENSG00000229106	BTBD6P1	170.059	-1.26967	0.0252986	0.999118	257.59	458.019	147.877	73.0259	184.856	79.0656	117.207	42.8289
ENSG00000249050	AC021242.1	11.967	2.38815	0.025375	0.999118	0	1.26176	0.840213	11.5304	1.14109	66.7437	2.60461	11.6146
ENSG00000227911	LINC02344	38.9993	-1.61302	0.0258462	0.999118	63.159	74.4439	67.217	6.72607	55.9133	7.18778	32.9917	4.35548
ENSG00000228941	UBE3AP2	35.3879	-1.40147	0.0259539	0.999118	47.0596	80.7527	46.2117	20.1782	49.0668	12.3219	21.7051	5.80731
ENSG00000112303	VNN2	18.4527	-1.9103	0.0260904	0.999118	7.43047	47.9469	49.5725	8.64781	1.14109	9.24143	6.94563	16.696
ENSG00000151012	SLC7A11	71.2373	1.49039	0.0261733	0.999118	24.7682	70.6586	21.8455	42.2782	13.693	96.5216	205.764	94.3687
ENSG00000273448	AC006480.2	20.4934	-1.11686	0.0263615	0.999118	28.4835	31.544	37.8096	11.5304	17.1163	8.21461	23.4415	5.80731
ENSG00000227379	PPIAP2	38.8898	-1.27231	0.0265415	0.999118	71.8279	68.1351	46.2117	20.1782	61.6187	10.2683	23.4415	9.43687
ENSG00000256001	AC079949.1	8.66428	2.69974	0.026555	0.999118	2.47682	0	8.40213	0.960868	4.56435	17.456	34.7281	0.725913
ENSG00000135423	GLS2	6.64075	2.08467	0.0266211	0.999118	0	5.04704	0	8.64781	2.28217	14.3756	6.07743	16.696
ENSG00000219607	PPP1R3G	13.3235	-2.13614	0.026868	0.999118	3.71523	26.497	49.5725	2.8826	9.1287	2.05365	11.2866	1.45183
ENSG00000253671	AC027117.1	25.7466	-1.47099	0.02705	0.999118	32.1987	59.3028	44.5313	8.64781	30.8094	5.13413	17.3641	7.98505
ENSG00000101280	ANGPT4	41.2214	1.01989	0.0273194	0.999118	38.3908	6.3088	32.7683	32.6695	47.9257	50.3145	80.7429	40.6512
ENSG00000287721	AC061975.8	25.3617	-1.26689	0.0275356	0.999118	37.1523	58.041	28.5672	16.3348	28.5272	6.16096	16.4959	11.6146
ENSG00000187730	GABRD	3.40807	-4.41599	0.0276142	0.999118	2.47682	1.26176	23.526	0	0	0	0	0
ENSG00000259374	NDUFB4P11	1.60529	3.97946	0.0277142	0.999118	0	0	0	0	5.70544	3.08048	2.60461	1.45183
ENSG00000121594	CD80	94.1545	-1.14745	0.0278569	0.999118	188.239	150.15	94.1038	44.1999	141.495	17.456	88.5568	29.0365
ENSG00000215817	ZC3H11B	7.91874	1.68761	0.0280432	0.999118	4.95365	2.52352	0.840213	6.72607	14.8341	12.3219	13.8913	7.25913
ENSG00000168143	FAM83B	100.421	1.14483	0.0280542	0.999118	54.4901	60.5645	16.8043	129.717	45.6435	249.519	140.649	105.983
ENSG00000165646	SLC18A2	2960.32	1.60252	0.0281689	0.999118	613.014	384.837	652.005	4050.06	1139.95	9904.76	2456.15	4481.79
ENSG00000145107	TM4SF19	2.29676	3.62932	0.0283641	0.999118	0	0	0.840213	0	2.28217	4.1073	10.4184	0.725913
ENSG00000270039	AC025165.5	9.91815	1.28046	0.0284054	0.999118	8.66888	6.3088	5.88149	2.8826	12.552	12.3219	14.7595	15.9701
ENSG00000225062	CATIP-AS1	12.6389	-1.61344	0.0284307	0.999118	14.8609	31.544	26.0466	3.84347	3.42326	7.18778	6.94563	7.25913
ENSG00000140470	ADAMTS17	15.1733	-1.48511	0.0284649	0.999118	18.5762	13.8794	52.0932	5.76521	5.70544	2.05365	18.2323	5.08139
ENSG00000162522	KIAA1522	438.507	1.74255	0.0284908	0.999118	134.987	251.09	17.6445	614.955	268.156	850.212	724.95	646.063
ENSG00000273055	AC005046.1	3.5449	2.65979	0.0287223	0.999118	0	1.26176	2.52064	0	6.84652	5.13413	10.4184	2.17774
ENSG00000188282	RUFY4	262.427	2.44575	0.0287275	0.999118	26.0066	348.246	3.36085	221	85.5815	887.178	431.497	96.5465
ENSG00000259065	AC005520.2	24.3873	1.25151	0.0290057	0.999118	17.3378	8.83233	10.0826	20.1782	18.2574	27.7243	69.4563	23.2292
ENSG00000163520	FBLN2	28.1675	-1.95228	0.0291049	0.999118	4.95365	21.4499	145.357	14.413	3.42326	9.24143	19.9687	6.53322
ENSG00000228944	AC004485.1	6.53732	-2.30339	0.029118	0.999118	11.1457	7.57056	25.2064	0	2.28217	1.02683	4.34102	0.725913
ENSG00000240888	AC131210.1	8.44292	-1.98001	0.0291401	0.999118	13.6225	23.9735	15.1238	0.960868	4.56435	2.05365	4.34102	2.90365
ENSG00000263693	MIR3161	13.9007	-1.38762	0.0292487	0.999118	33.4371	18.9264	21.0053	5.76521	18.2574	4.1073	6.07743	3.62957
ENSG00000135074	ADAM19	1899.12	1.53599	0.0294416	0.999118	609.298	1507.8	270.548	2241.7	1109.14	3137.98	4519.87	1796.64
ENSG00000242330	RN7SL683P	13.2796	-1.18645	0.0294831	0.999118	30.9603	8.83233	27.727	5.76521	17.1163	4.1073	9.55024	2.17774
ENSG00000152076	CCDC74B	8.53451	2.0359	0.0297884	0.999118	3.71523	2.52352	0.840213	6.72607	2.28217	26.6975	18.2323	7.25913
ENSG00000272787	AC253536.6	15.6619	-3.14798	0.030319	0.999118	0	16.4029	47.0519	27.8652	0	14.3756	0	19.5997
ENSG00000101197	BIRC7	13.5364	-2.19931	0.0304751	0.999118	2.47682	70.6586	15.964	1.92174	3.42326	6.16096	2.60461	5.08139
ENSG00000197550	AL359955.1	2.13706	3.46632	0.0305687	0.999118	0	0	0	0.960868	3.42326	8.21461	0.868204	3.62957
ENSG00000153885	KCTD15	80.9141	1.09686	0.0307164	0.999118	12.3841	31.544	51.253	105.695	46.7846	192.016	79.8747	127.761
ENSG00000165325	DEUP1	2.1138	3.61868	0.0307357	0.999118	0	0	0	0.960868	1.14109	3.08048	9.55024	2.17774
ENSG00000006453	BAIAP2L1	34.0444	1.41122	0.030965	0.999118	12.3841	13.8794	0.840213	54.7695	17.1163	81.1193	26.9143	65.3322
ENSG00000185133	INPP5J	10.0596	1.63885	0.0310426	0.999118	4.95365	3.78528	0.840213	10.5695	15.9752	22.5902	4.34102	17.4219
ENSG00000242082	SLC5A4-AS1	12.8954	2.56982	0.0312944	0.999118	0	1.26176	0	28.826	4.56435	17.456	14.7595	36.2957
ENSG00000152270	PDE3B	213.049	-1.07084	0.0314227	0.999118	468.12	65.6116	660.407	47.0825	310.376	17.456	77.2701	58.0731
ENSG00000100079	LGALS2	7.71705	1.8853	0.0316553	0.999118	0	5.04704	1.68043	7.68694	1.14109	18.4829	9.55024	18.1478
ENSG00000189269	DRICH1	7.97225	-1.93048	0.0319958	0.999118	12.3841	21.4499	14.2836	1.92174	4.56435	4.1073	4.34102	0.725913
ENSG00000185710	SMG1P4	20.4079	-1.72512	0.0322617	0.999118	32.1987	29.0205	40.3302	3.84347	31.9504	1.02683	23.4415	1.45183
ENSG00000227840	KRTAP8-3P	2.34021	-3.16106	0.0322639	0.999118	2.47682	8.83233	2.52064	2.8826	1.14109	0	0.868204	0
ENSG00000137745	MMP13	35.496	1.97284	0.0324194	0.999118	1.23841	35.3293	3.36085	45.1608	1.14109	127.326	44.2784	26.1329
ENSG00000261377	PDCD6IPP2	78.7211	-1.20103	0.0325281	0.999118	118.888	151.411	120.991	24.9826	115.25	26.6975	51.224	20.3256
ENSG00000198889	DCAF12L1	8.56275	2.71454	0.0326886	0.999118	0	2.52352	0	7.68694	1.14109	52.3681	2.60461	2.17774
ENSG00000247624	CPEB2-DT	13.3796	1.23049	0.0330631	0.999118	8.66888	6.3088	13.4434	3.84347	31.9504	18.4829	15.6277	8.71096
ENSG00000224063	AC007319.1	2.62441	-3.96563	0.0337419	0.999118	2.47682	5.04704	12.6032	0	0	0	0.868204	0
ENSG00000259479	SORD2P	9.88336	-1.26976	0.033947	0.999118	17.3378	18.9264	10.0826	9.60868	7.98761	4.1073	5.20922	5.80731
ENSG00000227082	LINC02798	21.022	-1.36866	0.0339642	0.999118	35.9139	39.1146	38.6498	5.76521	22.8217	10.2683	11.2866	4.35548
ENSG00000075651	PLD1	205.829	-1.10868	0.034011	0.999118	173.378	407.549	425.148	78.7911	136.93	78.0388	273.484	73.3173
ENSG00000135373	EHF	171.577	2.997	0.0345792	0.999118	8.66888	160.244	0	209.469	17.1163	430.24	311.685	235.196
ENSG00000253438	PCAT1	73.4327	-1.1566	0.0346233	0.999118	121.364	145.102	88.2223	36.513	110.685	30.8048	32.9917	21.7774
ENSG00000117245	KIF17	52.9865	-1.69833	0.0346587	0.999118	54.4901	199.358	57.9747	7.68694	46.7846	19.5097	28.6507	9.43687
ENSG00000163661	PTX3	5.5033	1.98424	0.0347104	0.999118	1.23841	3.78528	0.840213	3.84347	2.28217	13.3487	12.1549	6.53322
ENSG00000280140	AC098679.3	2.91198	2.73261	0.0349869	0.999118	0	2.52352	0	0.960868	2.28217	11.2951	2.60461	3.62957
ENSG00000254272	AC087854.2	6.1483	-1.80858	0.0350018	0.999118	14.8609	10.0941	8.40213	4.80434	1.14109	3.08048	6.07743	0.725913
ENSG00000253988	AC079015.1	13.8572	-3.33537	0.0353181	0.999118	14.8609	54.2557	15.1238	0	20.5396	0	6.07743	0
ENSG00000130558	OLFM1	12.9406	3.35658	0.0353186	0.999118	0	13.8794	0	6.72607	0	20.5365	57.3014	5.08139
ENSG00000249334	AC084048.1	4.2301	2.4363	0.0354302	0.999118	3.71523	0	0.840213	0.960868	6.84652	14.3756	3.47281	3.62957
ENSG00000132692	BCAN	92.2624	-1.5856	0.0356051	0.999118	33.4371	88.3233	445.313	15.3739	26.245	28.7511	73.7973	26.8588
ENSG00000198488	B3GNT6	46.7458	1.6349	0.0357196	0.999118	33.4371	25.2352	0.840213	30.7478	58.1955	72.9046	125.021	27.5847
ENSG00000223719	AC069277.2	5.78207	-3.51628	0.0358374	0.999118	6.19206	31.544	3.36085	0	3.42326	0	1.73641	0
ENSG00000173917	HOXB2	15.3912	2.00077	0.0359364	0.999118	11.1457	1.26176	16.8043	1.92174	6.84652	25.6707	57.3014	2.17774
ENSG00000163217	BMP10	7.4532	2.30778	0.0361333	0.999118	4.95365	3.78528	0	0.960868	12.552	13.3487	22.5733	1.45183
ENSG00000259205	PRKXP1	50.8375	-1.19222	0.0363585	0.999118	34.6755	111.035	109.228	27.8652	20.5396	41.073	43.4102	18.8737
ENSG00000257258	AC012150.1	36.3936	-1.03433	0.0363635	0.999118	53.2517	22.7117	117.63	9.60868	41.0791	6.16096	26.9143	13.7924
ENSG00000279958	AC019278.1	19.5554	-1.77342	0.036494	0.999118	39.6292	47.9469	21.8455	2.8826	23.9628	4.1073	13.8913	2.17774
ENSG00000168807	SNTB2	156.419	1.12523	0.0367459	0.999118	142.417	102.203	53.7736	52.8477	193.985	158.131	500.085	47.9103
ENSG00000274330	AL160191.3	7.41018	-2.66208	0.0369842	0.999118	19.8146	16.4029	5.04128	6.72607	10.2698	1.02683	0	0
ENSG00000213853	EMP2	14.9145	-1.52369	0.0371003	0.999118	16.0993	55.5175	11.763	6.72607	9.1287	6.16096	5.20922	8.71096
ENSG00000181577	C6orf223	15.8159	1.63429	0.0371738	0.999118	2.47682	6.3088	0.840213	27.8652	3.42326	43.1267	15.6277	26.8588
ENSG00000066629	EML1	300.639	1.09366	0.0378241	0.999118	133.748	102.203	32.7683	521.751	248.757	666.41	135.44	564.035
ENSG00000144821	MYH15	12.423	1.56337	0.0378287	0.999118	11.1457	7.57056	2.52064	2.8826	9.1287	40.0462	13.0231	13.0664
ENSG00000156113	KCNMA1	81.6056	-1.23302	0.0378767	0.999118	97.8345	215.761	103.346	25.9434	83.2994	28.7511	70.3245	27.5847
ENSG00000203808	BVES-AS1	18.3478	-1.21854	0.0378809	0.999118	18.5762	29.0205	42.0106	12.4913	21.6807	8.21461	6.07743	8.71096
ENSG00000187185	AC092118.1	35.0171	-1.21157	0.0381868	0.999118	34.6755	93.3703	54.6138	13.4521	22.8217	14.3756	19.9687	26.8588
ENSG00000261794	GOLGA8H	6.99565	2.01902	0.0387541	0.999118	1.23841	1.26176	0	10.5695	6.84652	19.5097	3.47281	13.0664
ENSG00000198049	AVPR1B	5.02	2.04907	0.0391249	0.999118	1.23841	1.26176	0.840213	4.80434	2.28217	14.3756	9.55024	5.80731
ENSG00000155659	VSIG4	2046.97	-1.61446	0.039407	0.999118	1603.74	4606.69	4878.27	754.281	785.068	384.033	2678.41	685.262
ENSG00000242828	AC068756.1	7.40884	-2.6149	0.039555	0.999118	2.47682	1.26176	46.2117	0.960868	2.28217	0	6.07743	0
ENSG00000251413	AC068898.2	17.7037	-1.91708	0.0397268	0.999118	11.1457	65.6116	27.727	3.84347	13.693	5.13413	13.0231	1.45183
ENSG00000282024	AL009031.1	6.53905	-1.62714	0.0397792	0.999118	12.3841	6.3088	17.6445	2.8826	5.70544	0	5.20922	2.17774
ENSG00000138650	PCDH10	13.5415	1.92871	0.0398003	0.999118	2.47682	6.3088	10.9228	2.8826	3.42326	40.0462	36.4646	5.80731
ENSG00000231683	AL033397.1	5.97374	-2.73032	0.0404838	0.999118	2.47682	35.3293	1.68043	3.84347	2.28217	0	0	2.17774
ENSG00000265520	MIR548V	6.66551	-1.95315	0.0406692	0.999118	11.1457	11.3558	13.4434	2.8826	9.1287	1.02683	4.34102	0
ENSG00000036565	SLC18A1	10.457	1.42713	0.040687	0.999118	6.19206	2.52352	5.04128	8.64781	12.552	25.6707	16.4959	6.53322
ENSG00000169989	TIGD4	25.3965	-1.03484	0.0409602	0.999118	43.3444	26.497	55.454	11.5304	31.9504	4.1073	16.4959	13.7924
ENSG00000172159	FRMD3	40.1129	-1.20639	0.0409751	0.999118	30.9603	36.5911	120.15	35.5521	14.8341	39.0194	14.7595	29.0365
ENSG00000176046	NUPR1	13.2918	2.084	0.0412404	0.999118	0	20.1882	2.52064	4.80434	6.84652	34.9121	31.2553	5.80731
ENSG00000109472	CPE	8.19889	1.82606	0.041266	0.999118	6.19206	3.78528	4.20106	0.960868	4.56435	21.5633	19.9687	4.35548
ENSG00000127743	IL17B	4.49147	1.91668	0.0414934	0.999118	3.71523	1.26176	0.840213	1.92174	7.98761	4.1073	5.20922	10.8887
ENSG00000112164	GLP1R	416.074	1.10018	0.0417275	0.999118	308.364	82.0145	84.8615	583.247	429.049	570.915	410.66	859.481
ENSG00000187997	C17orf99	1.57144	-3.3712	0.0422493	0.999118	2.47682	3.78528	3.36085	1.92174	0	1.02683	0	0
ENSG00000283415	AC087280.2	4.0314	-3.72669	0.0423035	0.999118	9.90729	13.8794	5.04128	0	3.42326	0	0	0
ENSG00000120896	SORBS3	177.355	-1.43193	0.0423927	0.999118	84.212	709.11	180.646	73.0259	91.287	62.6364	173.641	44.2807
ENSG00000113555	PCDH12	83.8709	-1.46645	0.0426863	0.999118	113.934	186.741	141.156	9.60868	117.532	15.4024	67.7199	18.8737
ENSG00000260526	AC109347.1	10.0296	-1.11018	0.0427994	0.999118	11.1457	17.6647	12.6032	13.4521	4.56435	6.16096	5.20922	9.43687
ENSG00000196218	RYR1	1923.57	-1.74703	0.0433191	0.999118	2670.02	3636.39	3889.34	450.647	3478.03	281.35	694.563	288.188
ENSG00000286618	AC131944.1	9.63728	-1.45071	0.0433516	0.999118	13.6225	5.04704	33.6085	6.72607	4.56435	4.1073	4.34102	5.08139
ENSG00000164308	ERAP2	79.2525	1.04675	0.0436238	0.999118	101.55	30.2823	21.0053	41.3173	94.7102	66.7437	232.679	45.7325
ENSG00000285492	AL356417.3	29.204	-1.17226	0.043645	0.999118	38.3908	42.8999	68.0572	9.60868	41.0791	10.2683	13.8913	9.43687
ENSG00000185736	ADARB2	81.9688	-5.0178	0.0437295	0.999118	159.755	201.882	107.547	0	126.661	0	59.906	0
ENSG00000029534	ANK1	5.86618	-2.02822	0.0437698	0.999118	14.8609	10.0941	10.9228	0.960868	4.56435	2.05365	3.47281	0
ENSG00000200942	RNU6-501P	3.94064	-2.37186	0.0439889	0.999118	9.90729	7.57056	1.68043	6.72607	1.14109	1.02683	3.47281	0
ENSG00000248103	AC008443.2	29.6635	1.93496	0.0443959	0.999118	1.23841	3.78528	2.52064	64.3781	2.28217	59.5559	33.8599	69.6877
ENSG00000087258	GNAO1	368.574	1.16118	0.0444433	0.999118	367.808	56.7792	94.944	378.582	684.652	596.586	547.836	221.404
ENSG00000223508	RPL23AP53	12.6786	-2.83276	0.0446271	0.999118	26.0066	25.2352	18.4847	0	9.1287	0	22.5733	0
ENSG00000204971	AP000812.1	4.41703	-2.61721	0.0446324	0.999118	4.95365	16.4029	4.20106	2.8826	3.42326	0	3.47281	0
ENSG00000231535	LINC00278	48.2214	-1.56043	0.0446702	0.999118	0	230.902	0	68.2216	0	25.6707	0	60.9767
ENSG00000171408	PDE7B	118.415	-1.17315	0.0447889	0.999118	205.576	270.017	89.9027	73.9868	175.727	54.4218	39.9374	37.7475
ENSG00000222014	RAB6C	1.32006	-3.87089	0.0448739	0.999118	3.71523	2.52352	3.36085	0.960868	0	0	0	0
ENSG00000198763	MT-ND2	4299.12	-1.06291	0.0449691	0.999118	4966.03	9125.05	5651.27	1528.74	5450.97	1068.93	5251.76	1350.2
ENSG00000108702	CCL1	1.68235	-3.37628	0.0450578	0.999118	6.19206	2.52352	1.68043	1.92174	1.14109	0	0	0
ENSG00000165092	ALDH1A1	18.4445	2.16067	0.0454312	0.999118	2.47682	31.544	0.840213	1.92174	15.9752	31.8316	56.4332	6.53322
ENSG00000130702	LAMA5	88.3295	1.10954	0.0457665	0.999118	54.4901	26.497	52.9334	85.5172	45.6435	116.031	254.384	71.1395
ENSG00000189229	AC069277.1	96.9066	-5.34047	0.045976	0.999118	133.748	387.361	63.8562	0	109.544	0	80.7429	0
ENSG00000256967	AC018653.3	4.53572	1.95048	0.0461702	0.999118	1.23841	2.52352	0	4.80434	3.42326	7.18778	6.94563	10.1628
ENSG00000147852	VLDLR	29.1596	-1.37515	0.0468506	0.999118	12.3841	88.3233	39.49	31.7086	3.42326	9.24143	22.5733	26.1329
ENSG00000235531	MSC-AS1	26.5155	2.31024	0.0468789	0.999118	2.47682	16.4029	4.20106	0.960868	7.98761	3.08048	163.222	13.7924
ENSG00000036672	USP2	21.8163	-1.16099	0.0470071	0.999118	30.9603	5.04704	76.4593	15.3739	13.693	9.24143	16.4959	7.25913
ENSG00000178397	FAM220A	3.62682	-1.83261	0.0472339	0.999118	3.71523	6.3088	5.88149	6.72607	1.14109	2.05365	1.73641	1.45183
ENSG00000106686	SPATA6L	3.29675	-2.27386	0.047531	0.999118	3.71523	5.04704	10.0826	2.8826	1.14109	2.05365	0	1.45183
ENSG00000185614	INKA1	78.5862	-1.13349	0.0477208	0.999118	152.325	64.3498	192.409	28.826	123.237	10.2683	21.7051	35.5698
ENSG00000145708	CRHBP	36.9579	-1.1237	0.0479977	0.999118	66.8742	76.9674	24.3662	26.9043	45.6435	12.3219	29.5189	13.0664
ENSG00000286811	AL353138.1	47.5921	-1.37301	0.048136	0.999118	73.0663	100.941	73.9387	7.68694	38.797	13.3487	64.2471	8.71096
ENSG00000101331	CCM2L	4.99869	1.68252	0.0481732	0.999118	4.95365	1.26176	1.68043	1.92174	4.56435	8.21461	8.68204	8.71096
ENSG00000260314	MRC1	873.889	-1.79054	0.0482564	0.999118	875.557	1856.05	1877.88	154.7	646.997	103.709	1349.19	127.035
ENSG00000039560	RAI14	13.7218	2.29296	0.0482844	0.999118	0	3.78528	15.1238	0.960868	4.56435	49.2876	29.5189	6.53322
ENSG00000142959	BEST4	1.23303	-3.83368	0.048579	0.999118	2.47682	3.78528	1.68043	1.92174	0	0	0	0
ENSG00000237065	NANOGP4	36.7385	-2.33939	0.0487249	0.999118	86.6888	71.9204	31.0879	3.84347	95.8513	2.05365	1.73641	0.725913
ENSG00000112320	SOBP	58.918	-1.0096	0.0488505	0.999118	48.298	74.4439	156.28	24.9826	45.6435	16.4292	84.2157	21.0515
ENSG00000181754	AMIGO1	24.0487	-1.10786	0.0491242	0.999118	32.1987	23.9735	42.8508	27.8652	11.4109	23.617	4.34102	26.1329
ENSG00000273173	SNURF	30.3298	-1.24377	0.049153	0.999118	29.7219	90.8468	35.2889	13.4521	27.3861	13.3487	21.7051	10.8887
ENSG00000017427	IGF1	565.335	-1.49967	0.0492871	0.999118	859.458	1197.41	1005.73	112.422	547.722	206.392	512.24	81.3023
ENSG00000276545	PCDHGB9P	26.2912	-1.21802	0.0497107	0.999118	38.3908	47.9469	47.8921	6.72607	34.2326	7.18778	19.9687	7.98505
ENSG00000112818	MEP1A	7.84957	-2.37186	0.0497122	0.999118	17.3378	15.1411	10.0826	0.960868	7.98761	0	11.2866	0

## Sheet: 2
ST vs CTRL						ST				CTRL
Ensembl ID	Gene name	Average expression	Log2 foldchange	P-value	Adjusted p-value	SZ2 ctrl	SZ5 ctrl	SZ10 ctrl	SZ15 ctrl	SZ11 ctrl	SZ12 ctrl	SZ17 ctrl	SZ18 ctrl
ENSG00000163347	CLDN1	166.905	2.64427	1.16198e-25	2.07518e-21	134.099	387.462	178.227	449.119	60.6977	31.7474	77.7741	16.115
ENSG00000127946	HIP1	1797.38	1.88107	1.75494e-16	1.56708e-12	1936.87	4333.03	1886.3	3288.58	838.619	765.905	655.376	674.352
ENSG00000104760	FGL1	314.015	-2.38135	7.49123e-16	4.45953e-12	242.991	32.7433	150.69	40.7115	248.984	589.972	292.431	913.598
ENSG00000074590	NUAK1	463.273	-1.88237	2.86093e-15	1.27733e-11	233.916	127.335	318.973	139.582	450.897	951.098	739.372	745.01
ENSG00000164120	HPGD	556.106	2.29524	3.78624e-15	1.35237e-11	562.609	1124.19	766.452	1266.58	255.178	207.681	122.365	143.796
ENSG00000198759	EGFL6	98.8247	-24.6363	3.32464e-13	8.48211e-10	0	0	0	0	0	472.242	318.355	0
ENSG00000224078	SNHG14	4047.74	-1.04992	4.81335e-12	1.07452e-08	3258.69	1878.19	3655.57	1411.33	3016.3	8877.36	3010.38	7274.07
ENSG00000171517	LPAR3	103.745	2.54415	1.13555e-11	2.25332e-08	110.909	302.875	171.343	124.073	38.4006	26.4561	31.1096	24.7923
ENSG00000251129	LINC02506	71.7662	2.89606	4.28298e-11	7.64897e-08	72.5947	97.3203	143.041	193.864	11.1486	14.5509	21.7767	19.8339
ENSG00000232629	HLA-DQB2	442.321	2.81643	4.7352e-10	6.7216e-07	395.238	1103.27	634.121	761.24	281.191	35.7158	301.763	26.032
ENSG00000166927	MS4A7	2008.24	-1.19521	7.55001e-10	9.63111e-07	1446.85	707.619	1973.5	927.963	2510.9	3043.78	2043.9	3411.43
ENSG00000196660	SLC30A10	62.9934	3.96557	9.01749e-10	1.07362e-06	45.3717	211.012	150.69	65.9138	7.43237	9.25965	3.11096	11.1566
ENSG00000078589	P2RY10	334.701	1.51157	2.38048e-09	2.12565e-06	258.114	625.76	546.92	547.343	210.584	132.281	217.767	138.837
ENSG00000164512	ANKRD55	164.358	1.95489	4.57097e-09	3.88728e-06	191.569	341.985	224.122	286.273	64.4138	91.2737	38.3685	76.8563
ENSG00000154319	FAM167A	100.74	2.08339	8.26426e-09	6.7087e-06	81.669	277.408	140.746	155.091	32.2069	29.1017	61.1823	28.5112
ENSG00000213468	FIRRE	33.1078	-3.54717	1.04315e-08	7.50991e-06	11.0909	1.81907	4.58954	1.93864	8.67109	136.249	24.8877	75.6166
ENSG00000114770	ABCC5	3105.94	-1.2816	1.08885e-08	7.50991e-06	3087.29	1098.72	2557.14	1004.22	3422.6	4049.11	3436.58	6191.89
ENSG00000019144	PHLDB1	255.893	-2.25518	1.09333e-08	7.50991e-06	69.5699	49.1149	135.391	91.1161	218.016	793.684	375.39	314.863
ENSG00000196154	S100A4	8894.78	1.05166	3.84289e-08	2.36656e-05	7266.53	18251.6	9534.76	13616.4	5580.47	5136.46	7000.7	4771.29
ENSG00000213853	EMP2	47.089	-3.61201	4.08337e-08	2.43083e-05	8.06608	5.45721	4.58954	7.75457	32.2069	210.326	67.4042	40.9074
ENSG00000182986	ZNF320	219.763	1.00531	4.30778e-08	2.4817e-05	213.751	388.372	275.372	297.258	158.557	124.344	175.251	125.201
ENSG00000123243	ITIH5	32.7647	-3.07273	5.38556e-08	2.91457e-05	6.04956	9.09535	3.82461	9.04699	50.7878	103.179	46.6644	33.4697
ENSG00000213793	ZNF888	87.2254	1.26767	6.01983e-08	3.162e-05	91.7516	153.711	89.4959	159.615	65.6526	48.9439	53.9234	34.7093
ENSG00000133121	STARD13	437.459	-1.75027	6.89034e-08	3.41818e-05	333.734	89.1345	407.704	98.8707	422.406	686.537	641.895	819.387
ENSG00000204301	NOTCH4	197.603	2.14023	9.88337e-08	4.67208e-05	152.247	476.597	335.801	328.277	38.4006	79.3684	80.885	89.2524
ENSG00000251429	AIDAP2	75.8037	-2.02715	1.24773e-07	5.34836e-05	47.3882	11.824	69.608	11.6318	80.5173	134.926	88.1439	162.39
ENSG00000020577	SAMD4A	360.018	-2.49342	1.48347e-07	6.16122e-05	172.412	50.0244	332.741	24.5561	248.984	714.316	585.898	751.208
ENSG00000144724	PTPRG	1018.45	-1.87434	2.37245e-07	9.62946e-05	586.807	310.152	888.84	169.308	1002.13	1552.98	1875.91	1761.5
ENSG00000120896	SORBS3	168.573	-1.66373	3.65588e-07	0.00014509	80.6608	55.4817	152.985	39.419	126.35	453.723	190.806	249.163
ENSG00000166949	SMAD3	149.355	-2.87628	6.50983e-07	0.000215294	67.5534	17.2812	84.9064	10.9856	87.9497	510.603	290.357	125.201
ENSG00000154639	CXADR	416.993	1.38877	6.7872e-07	0.000220387	340.792	936.821	563.748	592.578	284.907	240.751	192.88	183.463
ENSG00000167994	RAB3IL1	1142.21	-1.06466	6.99778e-07	0.000223167	993.136	436.577	1145.09	520.848	1384.9	1422.02	1264.09	1970.99
ENSG00000150938	CRIM1	440.133	-2.58081	7.47254e-07	0.000234127	189.553	53.6626	366.398	47.1736	512.833	1166.72	826.479	358.249
ENSG00000180596	H2BC4	699.221	1.18713	7.66365e-07	0.000235974	700.74	1156.02	478.077	1632.98	433.555	373.032	533.012	286.352
ENSG00000261795		277.511	-1.24363	1.01428e-06	0.00029695	163.338	148.254	200.41	135.059	208.106	406.102	371.242	587.579
ENSG00000180801	ARSJ	25.4088	-6.93067	1.36226e-06	0.000386169	0	0	1.52985	0	4.95491	146.832	42.5165	7.4377
ENSG00000177098	SCN4B	253.508	1.50453	1.48552e-06	0.000408153	397.254	340.166	298.32	431.671	146.17	74.0772	249.914	90.4921
ENSG00000172380	GNG12	204.857	-1.53506	2.14628e-06	0.000566058	82.6773	121.878	143.805	69.7911	211.822	455.046	305.911	247.923
ENSG00000168298	H1-4	1824.25	1.01117	2.9905e-06	0.000731608	2047.78	2563.98	1400.57	3873.41	1335.35	1125.71	1282.75	964.422
ENSG00000197093	GAL3ST4	395.188	-1.05652	3.30141e-06	0.000775788	390.196	166.445	233.301	230.052	403.825	570.13	387.833	779.719
ENSG00000156966	B3GNT7	874.675	1.30502	3.46293e-06	0.000803175	782.409	1738.12	1034.94	1474.01	547.518	518.54	332.873	568.984
ENSG00000134202	GSTM3	431.793	1.67473	3.69255e-06	0.00083475	364.99	712.166	599.699	783.211	392.677	97.8877	435.535	68.1789
ENSG00000140848	CPNE2	295.782	-1.60594	3.79918e-06	0.000837649	283.321	52.7531	148.395	125.365	405.064	579.389	242.655	529.317
ENSG00000197496	SLC2A10	39.1698	-7.32538	3.96383e-06	0.000852892	0	1.81907	0	0	1.23873	239.428	55.9973	14.8754
ENSG00000153162	BMP6	76.0633	-3.64882	4.09543e-06	0.000870719	17.1404	8.18582	10.7089	7.75457	23.5358	359.803	156.585	24.7923
ENSG00000174792	ODAPH	29.8038	-6.59955	4.62033e-06	0.000970758	1.00826	0	0.764923	0.646214	1.23873	150.8	77.7741	6.19809
ENSG00000113368	LMNB1	1269.14	1.11837	4.91511e-06	0.00101347	1238.14	2172.88	1001.28	2695.36	738.282	812.203	805.739	689.227
ENSG00000198763	MT-ND2	4625.54	-1.44012	4.93711e-06	0.00101347	4816.46	946.826	4627.02	1201.96	5087.46	5428.8	4184.25	10711.5
ENSG00000184678	H2BC21	412.493	1.31631	5.14495e-06	0.0010324	486.989	855.873	234.066	825.215	287.385	214.295	231.248	164.869
ENSG00000139182	CLSTN3	2402.23	1.17853	5.83172e-06	0.00113205	2125.41	4313.02	2883.76	4122.84	1610.35	1615.15	996.545	1550.76
ENSG00000169122	FAM110B	172.827	-1.1993	6.03083e-06	0.00114579	91.7516	76.401	143.041	101.456	138.738	276.467	225.026	329.738
ENSG00000135299	ANKRD6	145.44	-1.60481	6.66167e-06	0.00125232	151.239	33.6528	87.2012	45.235	182.093	251.333	209.471	203.297
ENSG00000151962	RBM46	7.70634	-6.62434	6.86848e-06	0.00126458	0	0	0	0	7.43237	15.8737	32.1466	6.19809
ENSG00000158488	CD1E	2485.98	1.40284	7.26928e-06	0.00132471	2200.02	5827.39	2644.34	3963.23	1408.43	1627.05	883.513	1333.83
ENSG00000189229		99.8406	-2.21248	7.40757e-06	0.00133628	96.7929	0	71.1378	0	2.47746	332.024	6.22193	290.07
ENSG00000149948	HMGA2	1194.39	1.87326	7.51825e-06	0.00134269	266.181	3054.22	777.161	3808.14	479.388	310.86	722.78	136.358
ENSG00000271204		288.282	-1.38373	8.07312e-06	0.0014275	309.536	97.3203	214.943	79.4843	416.213	420.653	313.17	454.94
ENSG00000266258	LINC01909	212.328	-1.36555	9.71644e-06	0.00162174	231.9	79.1296	131.567	56.2206	274.998	359.803	147.252	417.751
ENSG00000231721	LINC-PINT	1125.96	-1.34744	1.02414e-05	0.001678	1257.3	359.266	847.534	342.493	1642.55	1588.69	1327.34	1642.49
ENSG00000180871	CXCR2	542.968	1.51521	1.06179e-05	0.00170012	468.841	1294.27	934.735	522.787	271.281	337.316	234.359	280.153
ENSG00000198488	B3GNT6	37.7312	2.25369	1.07871e-05	0.00170012	51.4212	64.577	110.149	24.5561	12.3873	14.5509	9.33289	14.8754
ENSG00000121933	TMIGD3	935.732	-1.10184	1.11083e-05	0.00172507	755.186	432.029	535.446	580.946	635.467	1799.02	1118.91	1628.86
ENSG00000170522	ELOVL6	246.737	1.66859	1.12938e-05	0.00173876	172.412	539.354	309.029	505.339	110.247	162.705	114.069	60.7412
ENSG00000265417		16.6769	-6.11886	1.18454e-05	0.0018081	0	0	0	0	0	58.2035	2.07398	73.1374
ENSG00000187185		48.3643	-2.03055	1.21994e-05	0.00182486	20.1652	12.7335	17.5932	23.9099	94.1433	96.5649	30.0726	91.7317
ENSG00000158477	CD1A	600.167	2.46178	1.25505e-05	0.00185239	395.238	1859.09	1256	457.519	89.1884	379.646	106.81	257.84
ENSG00000026652	AGPAT4	283.287	-1.24878	1.26936e-05	0.00185816	232.908	141.888	198.115	106.625	201.913	571.453	430.35	383.042
ENSG00000215223	CYP51A1P3	33.245	-1.65954	1.32252e-05	0.00190822	23.19	10.9144	26.7723	4.5235	24.7746	76.7228	25.9247	73.1374
ENSG00000172985	SH3RF3	238.192	-2.25816	1.76573e-05	0.00240719	180.478	24.5575	193.525	35.5418	414.974	334.67	410.647	311.144
ENSG00000223865	HLA-DPB1	10423.3	1.00888	1.85932e-05	0.00249666	10574.6	16709.1	12046.8	16667.8	10026.3	5842.84	4687.18	6831.53
ENSG00000276545	PCDHGB9P	38.512	-2.22465	1.91332e-05	0.00255	30.2478	6.36675	17.5932	7.10835	81.756	66.1403	33.1836	65.6997
ENSG00000034053	APBA2	54.4316	-2.1111	2.10673e-05	0.00274314	52.4295	11.824	22.9477	2.58486	32.2069	109.793	42.5165	161.15
ENSG00000149970	CNKSR2	22.2302	-7.11197	2.11968e-05	0.00274314	1.00826	0	0	0	1.23873	138.895	34.2206	2.47923
ENSG00000187837	H1-2	1297.27	1.18414	2.21547e-05	0.00282615	1468.03	2050.09	836.825	3002.96	946.388	775.165	706.189	592.537
ENSG00000186710	CFAP73	99.4081	1.45064	2.31169e-05	0.00292798	101.834	171.902	185.111	117.611	43.3555	80.6912	35.2576	59.5016
ENSG00000138685	FGF2	42.3377	-3.22039	2.45026e-05	0.00308163	8.06608	3.63814	19.888	5.16971	18.5809	132.281	121.328	29.7508
ENSG00000175497	DPP10	31.6317	-5.73594	2.57812e-05	0.00321977	1.00826	0.909535	3.82461	0	1.23873	145.509	94.3659	6.19809
ENSG00000110693	SOX6	34.1695	-4.8567	2.72575e-05	0.00332465	2.01652	0.909535	2.29477	1.29243	2.47746	230.168	27.9987	6.19809
ENSG00000198786	MT-ND5	12439.5	-1.2695	2.81438e-05	0.00332465	13895.8	3244.31	11903	3452.72	15136	16089.3	7495.35	28299.2
ENSG00000128594	LRRC4	945.356	-1.25705	2.81989e-05	0.00332465	816.69	271.951	1067.83	314.706	1365.08	1328.1	819.22	1579.27
ENSG00000111752	PHC1	43.1631	-1.63241	2.82853e-05	0.00332465	27.223	13.643	30.5969	15.5091	59.4589	72.7544	77.7741	48.3451
ENSG00000082438	COBLL1	128.07	-6.01763	2.85915e-05	0.00332465	4.03304	4.54768	2.29477	1.29243	2.47746	810.881	180.436	18.5943
ENSG00000169213	RAB3B	98.0517	-6.15658	2.86688e-05	0.00332465	2.01652	4.54768	0.764923	1.93864	3.71618	604.523	154.511	12.3962
ENSG00000248103		18.884	4.95692	3.0433e-05	0.00350647	2.01652	52.7531	29.832	62.0365	0	1.32281	3.11096	0
ENSG00000165118	C9orf64	71.8856	-1.95212	3.51656e-05	0.0038629	14.1156	60.0293	26.0074	21.3251	91.6659	141.54	96.4398	123.962
ENSG00000165973	NELL1	23.7879	-7.05731	3.57913e-05	0.0038629	0	0.909535	0	0	0	158.737	20.7398	9.91694
ENSG00000140538	NTRK3	35.2645	-1.4148	3.62724e-05	0.0038629	14.1156	21.8288	14.5335	24.5561	81.756	34.393	61.1823	29.7508
ENSG00000101670	LIPG	306.61	-2.39574	3.807e-05	0.00398434	248.032	57.3007	78.0221	50.4047	226.687	339.961	985.138	467.336
ENSG00000081842	PCDHA6	19.1195	-2.41117	3.81501e-05	0.00398434	7.05782	3.63814	15.2985	1.29243	18.5809	42.3298	23.8507	40.9074
ENSG00000143869	GDF7	34.0352	-4.80202	3.9268e-05	0.0040487	3.02478	4.54768	0	1.29243	6.19364	179.902	67.4042	9.91694
ENSG00000250802	ZBED3-AS1	58.4525	-1.51927	3.94464e-05	0.0040487	48.3965	22.7384	23.7126	18.7402	49.5491	115.084	39.4055	149.994
ENSG00000129946	SHC2	45.1096	-2.48552	4.13599e-05	0.00419686	7.05782	5.45721	36.7163	9.69321	85.4722	66.1403	36.2946	114.045
ENSG00000110203	FOLR3	16.8652	4.36019	4.65424e-05	0.00459733	3.02478	42.7482	47.4252	34.8955	2.47746	0	3.11096	1.23962
ENSG00000060140	STYK1	29.7843	1.65568	4.70395e-05	0.00459733	46.3799	53.6626	29.0671	51.0509	19.8196	13.2281	17.6288	7.4377
ENSG00000197757	HOXC6	15.0599	-5.74783	4.71085e-05	0.00459733	0	0.909535	0.764923	0	2.47746	97.8877	13.4808	4.95847
ENSG00000073792	IGF2BP2	948.615	1.57996	4.80125e-05	0.00466008	347.85	1947.32	1344.73	2068.53	688.733	398.165	601.453	192.141
ENSG00000070018	LRP6	167.081	-1.19813	4.96609e-05	0.00474837	167.371	53.6626	115.503	78.8381	154.841	378.323	189.769	198.339
ENSG00000276547	PCDHGB5	9.10975	-4.29252	5.42565e-05	0.00507313	1.00826	0.909535	1.52985	0	9.90982	26.4561	2.07398	30.9904
ENSG00000253767	PCDHGA8	16.5258	-2.73346	5.6152e-05	0.00519595	9.07434	4.54768	3.05969	1.29243	24.7746	51.5895	15.5548	22.3131
ENSG00000212232	SNORD17	1062.75	-1.36019	5.84828e-05	0.0053689	1274.44	172.812	842.945	362.526	1088.84	1367.78	812.998	2579.64
ENSG00000213197	NUDCP1	87.0802	-1.59078	5.86222e-05	0.0053689	86.7103	28.1956	64.2535	14.8629	116.44	113.761	83.996	188.422
ENSG00000135074	ADAM19	1514.31	1.75008	5.8977e-05	0.00537383	980.028	2779.54	3982.19	1599.38	449.658	843.951	991.36	488.409
ENSG00000107186	MPDZ	298.417	-1.75462	5.97973e-05	0.00542092	296.428	60.0293	311.324	38.1266	386.483	533.091	351.539	410.313
ENSG00000091262	ABCC6	285.851	-1.02658	6.0846e-05	0.00548771	348.858	131.883	182.052	114.38	310.921	403.456	282.061	513.202
ENSG00000247498	GPRC5D-AS1	32.9046	-3.81252	6.17632e-05	0.00548771	0	10.9144	0.764923	18.7402	49.5491	89.9509	36.2946	57.0224
ENSG00000105699	LSR	264.853	1.79504	6.22832e-05	0.00550651	140.148	402.015	641.005	447.826	94.1433	190.484	82.959	120.243
ENSG00000166016	ABTB2	64.8101	-4.17381	6.29271e-05	0.0055089	7.05782	2.72861	7.64923	3.23107	4.95491	428.589	58.0713	6.19809
ENSG00000175106	TVP23C	124.158	-1.1558	6.43714e-05	0.00559773	135.107	62.7579	82.6116	39.419	127.589	193.13	155.548	197.099
ENSG00000181433	SAGE1	7.64045	-5.15728	6.47528e-05	0.00559773	2.01652	0	0	0	14.8647	13.2281	6.22193	24.7923
ENSG00000125735	TNFSF14	371.137	1.0707	6.92081e-05	0.00579037	293.404	589.379	657.069	471.736	226.687	214.295	274.802	241.725
ENSG00000134363	FST	150.468	-5.08276	6.93846e-05	0.00579037	6.04956	4.54768	5.35446	6.46214	16.1035	1030.47	122.365	12.3962
ENSG00000162493	PDPN	76.4262	-3.12409	6.98388e-05	0.00580117	12.0991	26.3765	18.3581	3.87728	23.5358	300.277	171.103	55.7828
ENSG00000077616	NAALAD2	43.0889	-4.76364	7.05297e-05	0.00583144	1.00826	2.72861	2.29477	3.87728	1.23873	260.593	64.2932	8.67732
ENSG00000137474	MYO7A	297.475	-1.58668	7.10984e-05	0.00583183	104.859	100.958	331.211	76.8994	195.719	451.077	407.536	711.54
ENSG00000029153	ARNTL2	131.646	1.03708	7.14088e-05	0.00583183	119.983	180.998	149.16	262.363	97.8595	93.9193	88.1439	60.7412
ENSG00000224063		8.97427	-6.08208	7.15141e-05	0.00583183	0	0	0.764923	0	23.5358	29.1017	1.03699	17.3546
ENSG00000242082	SLC5A4-AS1	8.25614	5.34521	7.39049e-05	0.00593074	4.03304	15.4621	13.0037	32.3107	0	0	0	1.23962
ENSG00000178562	CD28	195.738	-2.61715	7.4737e-05	0.00595861	59.4873	30.0147	55.0744	74.3146	32.2069	318.796	586.935	409.074
ENSG00000166086	JAM3	44.3287	-5.2691	7.69066e-05	0.00610434	2.01652	3.63814	1.52985	0	1.23873	277.789	62.2193	6.19809
ENSG00000163520	FBLN2	46.962	-3.12105	7.85691e-05	0.00620869	3.02478	8.18582	17.5932	5.81592	34.6844	236.782	49.7754	19.8339
ENSG00000196739	COL27A1	52.9042	-3.29471	8.21105e-05	0.00640355	8.06608	7.27628	14.5335	6.46214	9.90982	259.27	95.4029	22.3131
ENSG00000169439	SDC2	303.032	-2.43988	8.25978e-05	0.00641354	44.3634	60.0293	249.365	42.6501	70.6075	728.867	571.38	656.997
ENSG00000106236	NPTX2	17.2707	-3.36527	8.50805e-05	0.00652125	2.01652	1.81907	9.94399	0	6.19364	64.8175	18.6658	34.7093
ENSG00000184260	H2AC20	471.899	1.02539	8.72599e-05	0.00663138	414.395	877.702	307.499	1015.85	299.772	283.081	340.132	236.767
ENSG00000198932	GPRASP1	101.67	-1.144	9.19875e-05	0.0069146	101.834	43.6577	73.4326	38.7728	132.544	173.288	66.3672	183.463
ENSG00000095739	BAMBI	83.1597	-3.69575	9.2221e-05	0.0069146	8.06608	13.643	15.2985	4.5235	8.67109	455.046	138.956	21.0735
ENSG00000229859	PGA3	51.5184	2.47615	9.25354e-05	0.0069146	14.1156	221.017	61.9587	57.513	19.8196	10.5825	19.7028	7.4377
ENSG00000143333	RGS16	2568.34	1.09147	9.54542e-05	0.00703171	2448.05	4890.57	1372.27	4670.83	1981.96	698.442	3795.37	689.227
ENSG00000151090	THRB	11.4298	-5.12869	9.56776e-05	0.00703171	1.00826	0	1.52985	0	0	33.0702	12.4439	43.3866
ENSG00000176533	GNG7	257.305	-1.17643	9.75905e-05	0.0071429	123.008	140.068	165.223	200.326	246.507	272.498	566.195	344.614
ENSG00000237541	HLA-DQA2	799.104	4.54634	9.80552e-05	0.00714762	752.162	2024.63	1262.89	1550.91	743.237	9.25965	43.5535	6.19809
ENSG00000101298	SNPH	59.1737	-1.20187	0.000102484	0.00740999	49.4047	29.1051	36.7163	29.7258	56.9815	105.825	91.2549	74.377
ENSG00000204176	SYT15	17.0913	3.22495	0.000104301	0.00751095	4.03304	75.4914	9.94399	36.8342	2.47746	1.32281	4.14795	2.47923
ENSG00000066468	FGFR2	193.627	-8.51725	0.000109976	0.00785625	0	0.909535	1.52985	0.646214	0	1291.06	249.914	4.95847
ENSG00000164741	DLC1	107.617	-3.32424	0.000110624	0.00787102	9.07434	18.1907	34.4215	6.46214	22.2971	589.972	148.289	32.23
ENSG00000129474	AJUBA	51.9986	-4.95329	0.000114436	0.00804609	2.01652	6.36675	0	3.23107	2.47746	325.41	65.3302	11.1566
ENSG00000153714	LURAP1L	29.9327	-6.59412	0.000115273	0.00807321	0	0.909535	1.52985	0	0	164.028	70.5152	2.47923
ENSG00000109667	SLC2A9	122.533	-1.0433	0.000116799	0.00811642	73.6029	50.0244	126.977	61.3903	84.2335	215.618	119.254	249.163
ENSG00000133424	LARGE1	90.4386	-1.05664	0.000117815	0.00812375	76.6277	40.9291	80.3169	43.2963	136.26	132.281	98.5138	115.284
ENSG00000280560	LINC01374	25.2784	-1.56577	0.000120596	0.00825178	13.1074	10.9144	17.5932	8.40078	21.0584	43.6526	27.9987	59.5016
ENSG00000067057	PFKP	531.879	-1.47609	0.000125045	0.00849117	257.106	199.188	377.107	297.258	339.411	851.888	1266.16	666.914
ENSG00000100767	PAPLN	67.9147	-2.94554	0.000127176	0.00857599	2.01652	5.45721	60.4289	7.75457	63.1751	126.989	115.106	162.39
ENSG00000204262	COL5A2	1256.85	-6.97113	0.000129294	0.00864142	4.03304	88.2249	4.58954	3.87728	4.95491	8256.96	1540.96	151.233
ENSG00000273802	H2BC8	374.809	1.2622	0.000131749	0.0086928	389.188	614.846	182.817	997.108	232.881	179.902	240.581	161.15
ENSG00000196604	POTEF	12.9321	3.57708	0.000131873	0.0086928	1.00826	40.9291	2.29477	53.6357	1.23873	0	3.11096	1.23962
ENSG00000186297	GABRA5	8.27792	-6.0726	0.000132635	0.00870859	0	0	0	0	3.71618	54.2351	2.07398	6.19809
ENSG00000275620	FLJ16779	15.6898	-6.63608	0.000137776	0.00898896	0	0.909535	0	0	1.23873	104.502	17.6288	1.23962
ENSG00000204442	NALF1	23.095	-7.0057	0.000137912	0.00898896	0	0.909535	0	0	0	162.705	18.6658	2.47923
ENSG00000277075	H2AC8	553.438	1.4213	0.000143357	0.00918814	592.857	949.555	240.951	1556.08	313.398	283.081	288.283	203.297
ENSG00000146674	IGFBP3	546.624	-1.62334	0.000143541	0.00918814	362.973	243.755	435.241	80.1305	852.245	1411.43	340.132	647.08
ENSG00000271533		356.358	-1.10354	0.000148972	0.00950173	441.618	157.35	278.432	97.5783	426.122	554.256	346.354	549.15
ENSG00000128268	MGAT3	245.563	1.1884	0.000154619	0.00975527	233.916	310.152	432.181	373.512	85.4722	227.523	136.882	164.869
ENSG00000070404	FSTL3	165.301	-2.68626	0.000159561	0.00996363	25.2065	48.2054	43.6006	34.2493	56.9815	834.691	200.139	79.3355
ENSG00000117152	RGS4	56.3931	-4.60328	0.000168426	0.0103351	0	10.9144	4.58954	2.58486	6.19364	294.986	124.439	7.4377
ENSG00000134874	DZIP1	32.3349	-5.03492	0.000168978	0.0103351	1.00826	2.72861	1.52985	0	1.23873	216.94	29.0357	6.19809
ENSG00000108821	COL1A1	15513.8	-8.32669	0.000169227	0.0103351	15.1239	1044.15	3.05969	10.9856	3.71618	102398	19114.8	1519.77
ENSG00000146410	MTFR2	60.8755	1.08016	0.00016956	0.0103351	84.6938	92.7726	54.3095	99.5169	44.5942	39.6842	40.4425	30.9904
ENSG00000164604	GPR85	74.9689	-1.01945	0.000171333	0.010404	51.4212	40.0196	78.787	31.6645	85.4722	109.793	86.07	116.524
ENSG00000164932	CTHRC1	13.7039	-6.76577	0.000172025	0.010404	1.00826	0	0	0	0	55.5579	45.6275	7.4377
ENSG00000104044	OCA2	57.9466	-1.927	0.000176053	0.0105863	13.1074	13.643	46.6603	10.9856	47.0717	154.768	18.6658	158.671
ENSG00000111846	GCNT2	46.9612	-1.52402	0.000177122	0.0106148	45.3717	15.4621	37.4812	6.46214	39.6393	120.375	41.4795	69.4186
ENSG00000226380		321.967	-1.14959	0.000183784	0.0109382	355.916	116.421	239.421	136.351	438.51	453.723	457.312	378.083
ENSG00000061455	PRDM6	27.1732	-3.72152	0.000184355	0.0109382	2.01652	2.72861	3.05969	3.23107	4.95491	165.351	24.8877	11.1566
ENSG00000188153	COL4A5	35.4621	-5.37863	0.000185502	0.0109698	1.00826	3.63814	1.52985	0	0	186.516	79.848	11.1566
ENSG00000101542	CDH20	438.763	1.63527	0.000187222	0.0110005	384.147	1157.84	342.685	820.691	179.616	261.916	107.847	255.361
ENSG00000134013	LOXL2	117.507	-3.47711	0.000190687	0.0110745	14.1156	32.7433	11.4738	9.04699	19.8196	649.498	177.325	26.032
ENSG00000147257	GPC3	62.958	-7.20527	0.000191051	0.0110745	0	2.72861	0.764923	0	1.23873	332.024	154.511	12.3962
ENSG00000184270	H2AC21	355.081	1.47623	0.000191872	0.0110745	337.767	809.486	139.216	899.53	214.3	153.446	143.104	143.796
ENSG00000158373	H2BC5	457.868	1.36859	0.000196912	0.0112713	429.519	842.23	207.294	1278.21	242.791	223.554	244.729	194.62
ENSG00000256713	PGA5	325.561	2.13569	0.000199097	0.01136	78.6442	1508.92	213.413	452.35	64.4138	63.4947	138.956	84.294
ENSG00000165124	SVEP1	49.3246	-3.51939	0.000205987	0.0116447	7.05782	13.643	5.35446	1.93864	17.3422	263.239	73.6261	12.3962
ENSG00000087076	HSD17B14	375.886	-1.19418	0.000206898	0.0116447	152.247	153.711	346.51	233.929	286.146	599.231	440.72	794.595
ENSG00000128656	CHN1	31.0159	-3.67195	0.000209524	0.0117301	2.01652	4.54768	3.82461	3.23107	9.90982	189.161	27.9987	7.4377
ENSG00000182636	NDN	183.497	-1.97863	0.00021112	0.0117825	26.2147	37.2909	151.455	51.0509	69.3688	556.902	187.695	388
ENSG00000248449	PCDHGB8P	50.8252	-1.25568	0.000213473	0.0118767	49.4047	23.6479	31.3618	18.7402	74.3237	76.7228	45.6275	86.7732
ENSG00000169071	ROR2	81.6316	-1.27594	0.000218719	0.0121307	44.3634	42.7482	81.8467	22.6175	76.8011	185.193	82.959	116.524
ENSG00000182240	BACE2	53.0631	-2.40342	0.000225783	0.0124837	9.07434	28.1956	13.0037	7.75457	52.0266	169.319	24.8877	120.243
ENSG00000106809	OGN	221.73	-7.03043	0.000231284	0.0126315	3.02478	7.27628	0.764923	0	1.23873	1406.14	331.836	23.5527
ENSG00000106819	ASPN	26.2281	-6.24509	0.000234406	0.012763	0	4.54768	0	0	1.23873	115.084	83.996	4.95847
ENSG00000253988		18.9379	-3.10378	0.00023652	0.012839	18.1487	0	5.35446	0	8.67109	41.007	5.18494	73.1374
ENSG00000203799	CCDC162P	64.5669	-2.54517	0.000237633	0.0128603	30.2478	12.7335	31.3618	9.04699	18.5809	87.3052	215.693	111.566
ENSG00000049449	RCN1	114.376	-2.25494	0.000241971	0.0130554	23.19	30.0147	57.3692	32.3107	56.9815	498.698	142.067	74.377
ENSG00000169047	IRS1	32.0312	-2.4928	0.000244976	0.0131778	9.07434	2.72861	10.7089	12.2781	19.8196	132.281	38.3685	30.9904
ENSG00000253910	PCDHGB2	5.81206	-4.59228	0.000248765	0.0132995	0	0.909535	0.764923	0	3.71618	22.4877	6.22193	12.3962
ENSG00000056998	GYG2	60.1035	-1.20984	0.000248807	0.0132995	47.3882	31.8337	51.2498	15.5091	53.2653	137.572	55.9973	88.0128
ENSG00000122863	CHST3	20.4465	-7.02987	0.000249638	0.0132995	0	0.909535	0	0	0	137.572	23.8507	1.23962
ENSG00000087258	GNAO1	296.778	1.97628	0.000253277	0.0133825	604.956	528.44	482.666	197.095	153.602	51.5895	297.615	58.262
ENSG00000176406	RIMS2	48.9864	-3.53614	0.000256718	0.0134337	29.2395	4.54768	3.82461	0.646214	22.2971	251.333	66.3672	13.6358
ENSG00000085733	CTTN	135.761	-3.08474	0.000257574	0.0134337	23.19	27.2861	48.1901	10.9856	27.252	665.372	254.062	29.7508
ENSG00000163359	COL6A3	1561.99	-6.1836	0.000258008	0.0134337	6.04956	48.2054	45.1304	4.5235	7.43237	11025.6	1273.42	85.5336
ENSG00000178726	THBD	313.493	-1.30903	0.00026228	0.0135832	273.238	143.707	208.824	108.564	334.457	838.659	352.576	247.923
ENSG00000156113	KCNMA1	178.815	-2.81526	0.000262401	0.0135832	73.6029	25.467	61.9587	24.5561	26.0133	781.779	370.205	66.9393
ENSG00000162706	CADM3	35.4515	-5.6896	0.000266552	0.0136792	1.00826	2.72861	0	0.646214	0	228.846	46.6644	3.71885
ENSG00000197153	H3C12	193.072	1.81504	0.000269575	0.0137553	240.974	296.509	60.4289	630.705	128.828	76.7228	75.7001	34.7093
ENSG00000113319	RASGRF2	26.6399	-3.9152	0.000274935	0.0139095	2.01652	6.36675	0.764923	3.23107	4.95491	144.186	40.4425	11.1566
ENSG00000229106	BTBD6P1	146.475	-1.19737	0.000282623	0.0141883	163.338	70.0342	103.265	38.1266	194.48	207.681	123.402	271.476
ENSG00000112195	TREML2	92.2011	1.25695	0.000282735	0.0141883	98.8094	142.797	71.1378	216.482	40.878	54.2351	67.4042	45.8658
ENSG00000285106		284.662	-1.16793	0.00028674	0.0143042	339.783	109.144	202.704	101.456	393.915	367.74	373.316	389.24
ENSG00000276180	H4C9	281.546	1.55599	0.000290228	0.0144102	300.461	377.457	104.794	952.519	185.809	92.5965	135.845	102.888
ENSG00000100196	KDELR3	55.4758	-4.41781	0.00029048	0.0144102	3.02478	12.7335	1.52985	1.93864	2.47746	316.151	98.5138	7.4377
ENSG00000203814	H2BC18	210.469	1.45792	0.000309412	0.0151763	207.701	451.13	77.2572	551.867	128.828	89.9509	96.4398	80.5751
ENSG00000112182	BACH2	32.4497	-1.87591	0.000314609	0.0153477	24.1982	9.09535	12.2388	11.6318	39.6393	71.4316	65.3302	26.032
ENSG00000253159	PCDHGA12	57.0053	-1.62973	0.000326823	0.0157324	55.4543	20.0098	29.0671	14.2167	109.008	92.5965	41.4795	94.2109
ENSG00000146555	SDK1	118.004	-2.43677	0.000328891	0.0157894	65.5369	33.6528	45.8954	9.04699	245.268	186.516	19.7028	338.415
ENSG00000205978	NYNRIN	73.3094	-2.99004	0.000329829	0.015792	34.2808	10.9144	16.8283	1.29243	19.8196	407.424	67.4042	28.5112
ENSG00000145147	SLIT2	132.926	-3.24435	0.000334483	0.015972	10.0826	32.7433	23.7126	5.81592	17.3422	791.038	118.217	64.4601
ENSG00000285668		7.25022	-4.69437	0.000339779	0.0161074	1.00826	0	0	0	1.23873	22.4877	1.03699	32.23
ENSG00000147852	VLDLR	78.382	-3.11917	0.000341762	0.0161112	3.02478	8.18582	19.888	23.2637	13.626	380.968	109.921	68.1789
ENSG00000232053		17.8999	5.18103	0.000346805	0.0162103	0	74.5819	0.764923	67.8524	0	0	0	0
ENSG00000225542	ZNF385D-AS1	6.44375	-4.97041	0.000347643	0.0162103	0	0	0.764923	0	21.0584	1.32281	25.9247	2.47923
ENSG00000218336	TENM3	103.664	-5.26491	0.000352595	0.0163558	2.01652	8.18582	3.05969	1.29243	4.95491	702.41	97.4768	9.91694
ENSG00000196502	SULT1A1	70.5075	-1.92063	0.0003547	0.016359	24.1982	12.7335	63.4886	24.5561	58.2202	112.439	174.214	94.2109
ENSG00000115963	RND3	73.3309	-2.19331	0.000354851	0.016359	12.0991	30.9242	35.1864	21.3251	30.9682	251.333	125.476	79.3355
ENSG00000221866	PLXNA4	52.8222	-3.75495	0.000355411	0.016359	20.1652	2.72861	4.58954	1.29243	16.1035	339.961	35.2576	2.47923
ENSG00000178404	CEP295NL	209.114	-1.1828	0.000360271	0.0164976	242.991	87.3154	175.167	43.2963	235.358	296.309	146.215	446.262
ENSG00000179639	FCER1A	4738.6	1.26092	0.000365219	0.0166814	3631.75	11215.5	4152	8553.93	3692.65	2947.21	1455.93	2259.82
ENSG00000166173	LARP6	14.9599	-6.47651	0.000366798	0.0167108	0	0.909535	0	0	0	100.533	14.5178	3.71885
ENSG00000259735		32.5122	-1.61273	0.000374509	0.0169325	30.2478	10.9144	23.7126	5.81592	42.1167	52.9123	43.5535	50.8243
ENSG00000176399	DMRTA1	17.708	-4.67373	0.000386019	0.017365	1.00826	0	9.17907	0	3.71618	84.6596	33.1836	9.91694
ENSG00000249859	PVT1	1032.82	-1.71818	0.000387623	0.0173904	1354.09	116.421	1085.43	168.662	1109.9	1447.15	1404.08	1576.79
ENSG00000196735	HLA-DQA1	2130.69	1.6027	0.000390675	0.0173998	1608.17	4871.47	2838.63	3554.82	1223.86	1234.18	323.54	1390.85
ENSG00000169594	BNC1	13.6596	-6.50426	0.000390688	0.0173998	0	0.909535	0	0	0	85.9824	18.6658	3.71885
ENSG00000105928	GSDME	189.541	-1.15549	0.000394346	0.0175177	102.842	101.868	87.9661	172.539	170.944	347.898	232.285	299.987
ENSG00000174370	C11orf45	95.8503	-1.53052	0.000395297	0.0175177	66.5451	28.1956	116.268	16.8016	122.634	119.053	108.884	188.422
ENSG00000229391	HLA-DRB6	1308.19	6.92868	0.000402337	0.0176979	1423.66	3216.12	1665.24	2443.98	1339.06	0	377.463	0
ENSG00000176641	RNF152	46.1726	-4.7871	0.000406535	0.0177949	0	10.9144	3.05969	1.29243	1.23873	183.87	162.807	6.19809
ENSG00000174938	SEZ6L2	154.281	-2.2075	0.000416074	0.0180248	14.1156	21.8288	146.865	42.0039	91.6659	462.982	229.174	225.61
ENSG00000165868	HSPA12A	12.0105	-3.31369	0.000416834	0.0180248	3.02478	1.81907	2.29477	1.29243	4.95491	55.5579	19.7028	7.4377
ENSG00000142408	CACNG8	14.6117	-2.63232	0.000422959	0.0182015	2.01652	5.45721	5.35446	1.93864	9.90982	19.8421	16.5918	55.7828
ENSG00000196569	LAMA2	59.6989	-4.53005	0.000427784	0.0183209	1.00826	5.45721	3.05969	2.58486	1.23873	418.007	42.5165	3.71885
ENSG00000008311	AASS	38.7448	-2.71571	0.00045139	0.0190576	10.0826	9.09535	6.8843	7.75457	9.90982	193.13	44.5905	28.5112
ENSG00000177425	PAWR	60.938	-2.73147	0.000457593	0.0192286	42.3469	8.18582	24.4775	5.16971	125.112	206.358	62.2193	13.6358
ENSG00000137745	MMP13	23.0123	4.22318	0.000460517	0.0192608	1.00826	112.782	39.0111	23.2637	0	2.64561	4.14795	1.23962
ENSG00000144824	PHLDB2	39.0811	-4.18287	0.000462829	0.0193123	5.0413	3.63814	2.29477	1.93864	3.71618	246.042	48.7384	1.23962
ENSG00000140479	PCSK6	81.2549	-3.39843	0.000469116	0.019529	11.0909	10.9144	30.5969	4.5235	3.71618	396.842	163.844	28.5112
ENSG00000261210	CLEC19A	32.6707	-2.72934	0.000470548	0.019543	12.0991	10.0049	2.29477	9.04699	12.3873	31.7474	137.919	45.8658
ENSG00000272610	MAGI1-IT1	24.2756	-1.88735	0.000472822	0.019592	20.1652	7.27628	13.7686	1.93864	12.3873	71.4316	23.8507	43.3866
ENSG00000064989	CALCRL	34.8777	2.56718	0.000478009	0.0197344	18.1487	110.963	87.9661	21.9713	4.95491	10.5825	14.5178	9.91694
ENSG00000147027	TMEM47	37.2407	-5.22611	0.000482415	0.0198056	0	3.63814	1.52985	0.646214	0	243.396	42.5165	6.19809
ENSG00000250786	SNHG18	13.0648	-6.10853	0.000488254	0.0199514	0	0	0.764923	0	0	88.6281	11.4069	3.71885
ENSG00000162599	NFIA	89.8265	-1.09583	0.000489442	0.0199514	63.5204	51.8435	74.1975	39.419	104.053	202.389	90.2179	92.9713
ENSG00000101871	MID1	29.3858	-3.22817	0.000492119	0.0199514	4.03304	6.36675	3.82461	5.16971	9.90982	158.737	38.3685	8.67732
ENSG00000267749		20.764	-1.82407	0.000492668	0.0199514	20.1652	3.63814	11.4738	5.16971	27.252	29.1017	25.9247	43.3866
ENSG00000248874	LINC02899	16.5342	4.89494	0.00049697	0.0200347	0	83.6773	9.94399	35.5418	0	0	3.11096	0
ENSG00000178662	CSRNP3	53.4449	-1.47005	0.000499507	0.0200465	40.3304	24.5575	20.6529	16.8016	33.4457	149.477	39.4055	102.888
ENSG00000157613	CREB3L1	124.312	-5.72732	0.000504245	0.0201913	3.02478	8.18582	1.52985	0.646214	2.47746	838.659	133.771	6.19809
ENSG00000183598	H3C13	138.758	1.49045	0.000518534	0.0204135	148.214	267.403	52.0147	381.912	82.9948	59.5263	62.2193	55.7828
ENSG00000267412		13.018	-2.32729	0.000519586	0.0204135	11.0909	2.72861	4.58954	1.29243	19.8196	21.1649	18.6658	24.7923
ENSG00000134762	DSC3	77.5693	-7.37261	0.000524269	0.0205327	0	4.54768	0	0.646214	1.23873	518.54	88.1439	7.4377
ENSG00000277224	H2BC7	318.93	1.55039	0.000534657	0.0208481	349.866	527.531	107.854	991.292	189.525	144.186	129.623	111.566
ENSG00000165626	BEND7	9.71542	-5.2777	0.000543411	0.0211433	0	0	2.29477	0	1.23873	44.9754	21.7767	7.4377
ENSG00000125378	BMP4	68.532	-3.34739	0.000592256	0.0225524	11.0909	2.72861	75.7273	1.93864	54.504	261.916	125.476	14.8754
ENSG00000277386		21.6521	-2.30908	0.000596278	0.0225939	21.1735	0.909535	16.8283	1.93864	21.0584	37.0386	25.9247	48.3451
ENSG00000120156	TEK	35.071	-4.68886	0.000597141	0.0225939	0	4.54768	3.82461	0	4.95491	215.618	46.6644	4.95847
ENSG00000121068	TBX2	17.0363	-6.5852	0.000599233	0.0226251	0	0.909535	0	0	1.23873	121.698	12.4439	0
ENSG00000081052	COL4A4	12.132	-4.48512	0.000614842	0.0229966	1.00826	1.81907	0.764923	0.646214	2.47746	47.621	41.4795	1.23962
ENSG00000240563	L1TD1	14.8998	-2.29826	0.000616797	0.0229966	5.0413	3.63814	8.41415	3.23107	6.19364	26.4561	29.0357	37.1885
ENSG00000196747	H2AC13	255.817	1.49863	0.000618848	0.023025	311.552	408.381	105.559	731.514	147.409	134.926	100.588	106.607
ENSG00000062282	DGAT2	71.3048	1.27974	0.000627003	0.0232316	55.4543	107.325	136.156	104.687	34.6844	34.393	58.0713	39.6677
ENSG00000260005		45.0313	1.20172	0.000629221	0.0232656	41.3386	90.044	58.899	61.3903	37.1618	23.8105	22.8137	24.7923
ENSG00000162105	SHANK2	7.84709	-4.53426	0.000640171	0.0234279	0	0.909535	1.52985	0	3.71618	42.3298	9.33289	4.95847
ENSG00000132669	RIN2	1140.59	-1.1142	0.000644948	0.023497	1091.95	361.086	972.217	590.639	1294.47	1351.91	2092.64	1369.78
ENSG00000279400	NA	68.9326	-1.29279	0.000645408	0.023497	75.6195	30.0147	47.4252	17.4478	58.2202	105.825	101.625	115.284
ENSG00000261504	LINC01686	27.2397	1.4391	0.000646005	0.023497	27.223	68.2152	19.888	45.8812	17.3422	10.5825	17.6288	11.1566
ENSG00000106526	ACTR3C	9.2999	-3.31971	0.000653569	0.0236778	1.00826	0	3.82461	1.29243	9.90982	27.7789	2.07398	28.5112
ENSG00000109625	CPZ	11.6793	-6.91253	0.000656091	0.0236778	0	0	0	0	0	75.4	15.5548	2.47923
ENSG00000140443	IGF1R	227.446	-1.50069	0.000656281	0.0236778	125.024	100.958	131.567	76.8994	122.634	816.172	228.137	218.173
ENSG00000170961	HAS2	15.6421	-6.53999	0.000669055	0.024054	0	0.909535	0	0	0	108.47	14.5178	1.23962
ENSG00000142949	PTPRF	110.188	-4.50933	0.000677511	0.0242965	3.02478	15.4621	8.41415	6.46214	3.71618	612.46	202.213	29.7508
ENSG00000088387	DOCK9	30.1773	-3.52841	0.000682769	0.0244203	1.00826	4.54768	8.41415	1.93864	11.1486	177.256	32.1466	4.95847
ENSG00000073670	ADAM11	152.467	1.31212	0.000685359	0.0244203	173.421	167.355	181.287	315.999	92.9046	52.9123	194.954	40.9074
ENSG00000121440	PDZRN3	158.72	-7.4155	0.000686664	0.0244203	1.00826	4.54768	0.764923	0	0	1007.98	240.581	14.8754
ENSG00000187498	COL4A1	1167.36	-6.67266	0.000687799	0.0244203	3.02478	110.963	6.11938	1.29243	2.47746	7692.12	1411.34	111.566
ENSG00000278677	H2AC17	83.4287	1.59509	0.000693394	0.0245039	91.7516	133.702	37.4812	254.608	38.4006	42.3298	39.4055	29.7508
ENSG00000103528	SYT17	181.836	-1.19126	0.000695755	0.0245039	206.693	69.1247	81.8467	96.9321	198.196	239.428	293.467	268.997
ENSG00000140682	TGFB1I1	32.1531	-3.50136	0.000702992	0.0246171	3.02478	5.45721	6.8843	1.93864	8.67109	189.161	38.3685	3.71885
ENSG00000240764	PCDHGC5	44.1408	-1.22996	0.000712444	0.0248654	52.4295	14.5526	33.6566	11.6318	47.0717	70.1088	33.1836	90.4921
ENSG00000286214	COPG2IT1	21.128	-4.50628	0.000712866	0.0248654	0	0.909535	0.764923	1.93864	3.71618	149.477	7.25891	4.95847
ENSG00000240065	PSMB9	74.1195	1.19121	0.000717404	0.0248994	73.6029	107.325	73.4326	160.907	44.5942	52.9123	59.1083	21.0735
ENSG00000018280	SLC11A1	426.192	-1.71744	0.000718024	0.0248994	506.146	80.0391	243.245	107.271	297.295	441.817	947.807	785.917
ENSG00000148120	AOPEP	155.615	-1.1979	0.000729618	0.0251549	208.71	47.2958	91.0258	60.0979	194.48	268.53	162.807	211.975
ENSG00000186654	PRR5	216.636	-1.12053	0.000732025	0.0251841	202.66	74.5819	152.22	125.365	314.637	243.396	378.5	241.725
ENSG00000196787	H2AC11	541.138	1.48606	0.000733284	0.0251841	618.063	825.858	190.466	1671.75	357.992	248.688	210.508	205.776
ENSG00000279220	GPR1-AS	7.04965	-5.98359	0.000752809	0.0256057	0	0	0	0	0	29.1017	6.22193	21.0735
ENSG00000102445	RUBCNL	251.432	-1.43556	0.000755598	0.0256057	295.42	50.0244	120.858	116.318	431.077	322.765	275.839	399.157
ENSG00000279166		411.452	-1.05456	0.000757994	0.0256383	522.278	150.073	390.875	126.012	501.685	555.579	462.496	582.62
ENSG00000167191	GPRC5B	60.1816	-3.96881	0.000785023	0.0264827	1.00826	12.7335	6.11938	7.10835	1.23873	334.67	103.699	14.8754
ENSG00000178038	ALS2CL	24.6618	-3.13224	0.000806171	0.0269111	3.02478	2.72861	20.6529	0.646214	17.3422	75.4	60.1453	17.3546
ENSG00000160117	ANKLE1	50.6802	-1.60668	0.000812318	0.0270657	55.4543	6.36675	50.4849	10.9856	54.504	78.0456	59.1083	90.4921
ENSG00000168646	AXIN2	33.4701	-2.12126	0.000816268	0.0270961	20.1652	4.54768	16.8283	7.75457	19.8196	144.186	32.1466	22.3131
ENSG00000112742	TTK	173.925	1.33966	0.000837327	0.0275393	223.834	295.599	84.9064	415.515	101.576	105.825	79.848	84.294
ENSG00000182326	C1S	36.4718	-3.33497	0.000847461	0.0275561	6.04956	10.0049	3.82461	2.58486	8.67109	202.389	50.8124	7.4377
ENSG00000106484	MEST	631.494	-4.75373	0.000848428	0.0275561	12.0991	83.6773	24.4775	34.8955	37.1618	4070.28	737.298	52.0639
ENSG00000102024	PLS3	159.397	-4.86637	0.00084864	0.0275561	4.03304	21.8288	14.5335	1.29243	11.1486	727.544	481.162	13.6358
ENSG00000147862	NFIB	15.0174	-5.52705	0.000864729	0.0279253	0	0.909535	1.52985	0	0	85.9824	27.9987	3.71885
ENSG00000182621	PLCB1	34.2673	-3.3534	0.000864994	0.0279253	4.03304	3.63814	21.4178	1.29243	6.19364	138.895	85.033	13.6358
ENSG00000101198	NKAIN4	14.669	-6.14728	0.000865297	0.0279253	0	1.81907	0	0	0	74.0772	35.2576	6.19809
ENSG00000054793	ATP9A	99.2664	-1.51322	0.000866896	0.0279253	89.7351	38.2005	80.3169	18.7402	139.976	220.909	124.439	81.8147
ENSG00000232310		16.705	-2.59605	0.000868022	0.0279253	17.1404	1.81907	6.11938	0.646214	13.626	29.1017	27.9987	37.1885
ENSG00000137962	ARHGAP29	20.3994	-4.80789	0.000869393	0.0279253	1.00826	2.72861	0	0.646214	1.23873	132.281	22.8137	2.47923
ENSG00000286327		34.5251	-1.23457	0.000871271	0.0279354	38.3139	10.9144	21.4178	12.2781	29.7295	59.5263	25.9247	78.0959
ENSG00000197106	SLC6A17	9.21103	-6.77843	0.000875912	0.0279838	0	0	0	0	0	50.2667	19.7028	3.71885
ENSG00000038427	VCAN	1094.49	-6.39535	0.000880342	0.0280465	3.02478	151.892	3.82461	1.93864	11.1486	7419.62	1044.25	120.243
ENSG00000142694	EVA1B	125.888	-1.03237	0.000881017	0.0280465	81.669	45.4768	94.8504	107.918	177.138	137.572	187.695	174.786
ENSG00000141441	GAREM1	94.7659	-1.31065	0.000889382	0.0282624	106.876	27.2861	52.7797	40.7115	146.17	130.958	67.4042	185.943
ENSG00000099864	PALM	35.4069	-4.68776	0.000914156	0.0288444	1.00826	6.36675	0.764923	1.93864	0	214.295	53.9234	4.95847
ENSG00000231906		12.087	-1.99238	0.000916809	0.0288771	9.07434	1.81907	9.17907	1.29243	8.67109	27.7789	10.3699	28.5112
ENSG00000133710	SPINK5	15.5318	-3.21897	0.000934753	0.0293057	10.0826	0.909535	7.64923	0	17.3422	21.1649	43.5535	23.5527
ENSG00000214629	RPSAP6	30.6857	-1.38457	0.000935331	0.0293057	32.2643	11.824	20.6529	6.46214	26.0133	46.2982	30.0726	71.8978
ENSG00000105270	CLIP3	22.5278	-3.12265	0.000940036	0.029379	8.06608	3.63814	3.82461	1.93864	8.67109	119.053	30.0726	4.95847
ENSG00000070193	FGF10	10.2654	-6.48194	0.000940971	0.029379	0	0	0	0	0	70.1088	8.2959	3.71885
ENSG00000070087	PFN2	63.2785	-2.46067	0.000949544	0.0295867	18.1487	10.9144	26.7723	16.8016	24.7746	292.34	95.4029	21.0735
ENSG00000071282	LMCD1	152.141	-6.09007	0.000951379	0.0295867	1.00826	24.5575	0.764923	0.646214	1.23873	895.54	268.58	24.7923
ENSG00000107796	ACTA2	364.681	-3.95332	0.000959077	0.0296849	27.223	50.0244	48.1901	23.2637	32.2069	2097.97	582.787	55.7828
ENSG00000184005	ST6GALNAC3	25.4686	-4.15107	0.000987202	0.0304318	9.07434	0	1.52985	0.646214	3.71618	175.933	10.3699	2.47923
ENSG00000154642	C21orf91	306.261	1.25995	0.000988323	0.0304318	346.841	342.895	657.069	348.309	263.849	119.053	265.469	106.607
ENSG00000067177	PHKA1	69.929	-1.55996	0.0010059	0.0308136	54.446	24.5575	70.3729	10.9856	91.6659	111.116	111.995	84.294
ENSG00000141519	CCDC40	55.0949	-1.689	0.00101784	0.031126	20.1652	10.0049	38.2461	26.4948	21.0584	137.572	63.2562	123.962
ENSG00000141449	GREB1L	73.2126	-6.76381	0.00102974	0.0313826	1.00826	1.81907	0.764923	0	0	506.635	70.5152	4.95847
ENSG00000152672	CLEC4F	107.105	1.53696	0.00104435	0.0315532	109.9	140.068	226.417	111.149	23.5358	119.053	17.6288	109.086
ENSG00000120820	GLT8D2	15.8574	-4.70466	0.00104722	0.0315532	1.00826	1.81907	1.52985	0	1.23873	89.9509	30.0726	1.23962
ENSG00000228526	MIR34AHG	991.525	-1.06061	0.00104809	0.0315532	1079.85	268.313	1194.04	363.172	1254.83	1236.82	1064.99	1470.19
ENSG00000227507	LTB	812.683	1.47881	0.00105194	0.0315532	407.337	2456.65	892.665	1155.43	350.56	462.982	279.987	495.847
ENSG00000131016	AKAP12	84.3028	-2.37434	0.00105233	0.0315532	11.0909	22.7384	34.4215	23.9099	18.5809	382.291	105.773	75.6166
ENSG00000172403	SYNPO2	91.1233	-5.19782	0.00106439	0.0318409	1.00826	17.2812	2.29477	3.87728	1.23873	480.179	209.471	13.6358
ENSG00000140563	MCTP2	30.9361	-4.23933	0.00107631	0.0320899	1.00826	3.63814	3.05969	2.58486	0	181.225	49.7754	6.19809
ENSG00000013016	EHD3	15.1287	-3.80416	0.00108578	0.0322321	1.00826	1.81907	3.05969	1.29243	1.23873	80.6912	26.9617	4.95847
ENSG00000243701	DUBR	24.1213	-3.36303	0.0010883	0.0322321	4.03304	1.81907	3.82461	3.23107	1.23873	141.54	24.8877	12.3962
ENSG00000136026	CKAP4	363.435	-4.59089	0.00110069	0.0324376	4.03304	47.2958	26.7723	16.1553	11.1486	2232.9	481.162	88.0128
ENSG00000253537	PCDHGA7	6.9909	-4.49302	0.00110982	0.0326528	0	1.81907	0	0	2.47746	22.4877	3.11096	26.032
ENSG00000134138	MEIS2	46.2574	-3.27287	0.00112444	0.0330286	6.04956	4.54768	22.1828	3.87728	2.47746	223.554	91.2549	16.115
ENSG00000106624	AEBP1	109.164	-5.66634	0.0011458	0.0335411	1.00826	10.0049	0.764923	0.646214	1.23873	767.228	72.5891	19.8339
ENSG00000079337	RAPGEF3	37.4462	-2.7632	0.00114899	0.0335411	18.1487	4.54768	9.94399	5.81592	9.90982	179.902	60.1453	11.1566
ENSG00000253840		12.1632	-3.48985	0.00115614	0.0335411	8.06608	0	5.35446	0	16.1035	19.8421	2.07398	45.8658
ENSG00000278828	H3C10	514.176	1.48763	0.00115626	0.0335411	596.89	794.934	153.749	1599.38	345.605	226.2	209.471	187.182
ENSG00000183775	KCTD16	81.9017	-4.5063	0.00118618	0.0341678	2.01652	16.3716	5.35446	3.87728	2.47746	428.589	174.214	22.3131
ENSG00000108950	FAM20A	66.2288	-1.90703	0.00121944	0.0348448	41.3386	15.4621	69.608	7.75457	94.1433	68.786	134.808	97.9298
ENSG00000204261	PSMB8-AS1	45.901	1.18017	0.00123205	0.0350929	63.5204	44.5672	56.6043	89.1775	32.2069	19.8421	35.2576	26.032
ENSG00000164418	GRIK2	34.4144	-2.38221	0.00124528	0.0353576	9.07434	3.63814	24.4775	1.29243	8.67109	187.839	9.33289	30.9904
ENSG00000198937	CCDC167	49.9552	1.15258	0.00124546	0.0353576	56.4625	80.9486	52.7797	86.5926	32.2069	43.6526	25.9247	21.0735
ENSG00000157388	CACNA1D	52.0098	-1.3399	0.00124995	0.0353576	63.5204	18.1907	36.7163	8.40078	45.8329	129.635	39.4055	74.377
ENSG00000065325	GLP2R	10.1309	-6.98165	0.00125702	0.0354331	0	0	0	0	0	23.8105	55.9973	1.23962
ENSG00000148848	ADAM12	210.839	-4.12993	0.00127268	0.035737	7.05782	18.1907	55.0744	3.23107	13.626	1235.5	300.726	53.3035
ENSG00000069011	PITX1	125.225	-9.56881	0.00129501	0.0361933	0	0.909535	0	0	0	906.123	92.2919	2.47923
ENSG00000185630	PBX1	55.7809	-1.69283	0.00130564	0.0364046	13.1074	41.8386	19.1231	33.6031	53.2653	153.446	67.4042	64.4601
ENSG00000003147	ICA1	81.7308	-1.48334	0.00131176	0.0364138	51.4212	42.7482	61.1938	20.6788	162.273	123.021	42.5165	149.994
ENSG00000143847	PPFIA4	276.172	1.05667	0.00132377	0.0364138	348.858	633.037	187.406	343.786	168.467	149.477	176.288	202.058
ENSG00000286471		23.6819	-2.07577	0.00132682	0.0364138	12.0991	3.63814	21.4178	1.29243	19.8196	48.9439	4.14795	78.0959
ENSG00000170919	TPT1-AS1	85.6677	-1.12982	0.00132736	0.0364138	113.933	26.3765	71.1378	26.4948	91.6659	134.926	94.3659	126.441
ENSG00000280042		86.7269	-1.12757	0.00133333	0.0364654	96.7929	34.5623	87.2012	20.6788	90.4271	111.116	94.3659	158.671
ENSG00000251664	PCDHA12	25.8101	-1.85555	0.00134392	0.0365339	13.1074	12.7335	16.0634	1.93864	17.3422	71.4316	27.9987	45.8658
ENSG00000092421	SEMA6A	17.6664	-5.61026	0.00134401	0.0365339	0	0.909535	0	1.93864	0	111.116	24.8877	2.47923
ENSG00000277775	H3C7	476.983	1.49204	0.00135887	0.0367664	744.096	878.611	130.802	1105.67	375.335	181.225	198.065	202.058
ENSG00000149596	JPH2	33.9983	-3.8221	0.00137368	0.0370024	8.06608	4.54768	0.764923	0.646214	7.43237	216.94	31.1096	2.47923
ENSG00000143546	S100A8	384.32	1.58441	0.00139741	0.037392	154.264	1310.64	185.876	824.569	69.3688	113.761	319.392	96.6901
ENSG00000196549	MME	307.768	-6.07265	0.00139957	0.037392	3.02478	20.0098	6.11938	1.93864	0	1935.27	469.755	26.032
ENSG00000227911	LINC02344	38.3161	-1.78159	0.00141534	0.03767	49.4047	6.36675	29.0671	3.87728	39.6393	51.5895	37.3316	89.2524
ENSG00000132170	PPARG	55.0434	-1.96963	0.00143235	0.038066	27.223	20.9193	36.7163	8.40078	14.8647	97.8877	120.291	114.045
ENSG00000104723	TUSC3	30.0674	-5.24786	0.00145724	0.0384151	0	3.63814	0.764923	0.646214	0	201.067	33.1836	1.23962
ENSG00000244183	PPIAP71	6.89623	-2.8473	0.00145943	0.0384151	4.03304	0.909535	3.05969	0	8.67109	17.1965	5.18494	16.115
ENSG00000106688	SLC1A1	9.44206	-6.92268	0.0014773	0.0385343	0	0	0	0	0	46.2982	27.9987	1.23962
ENSG00000110811	P3H3	127.723	-1.27568	0.00147914	0.0385343	102.842	50.0244	87.2012	46.5274	102.814	420.653	96.4398	115.284
ENSG00000100968	NFATC4	11.2426	-6.63146	0.00148175	0.0385343	0	0	0	0	0	79.3684	9.33289	1.23962
ENSG00000279289		79.6273	-1.81855	0.00148234	0.0385343	103.851	5.45721	45.1304	21.3251	97.8595	144.186	108.884	110.326
ENSG00000134871	COL4A2	1055.44	-6.21296	0.00148718	0.0386041	1.00826	127.335	10.7089	2.58486	3.71618	6983.1	1206.02	109.086
ENSG00000101004	NINL	257.994	-1.49322	0.00152468	0.0393816	34.2808	163.716	165.988	179.647	312.159	399.488	276.876	531.796
ENSG00000139971	ARMH4	29.8501	-3.45894	0.00152596	0.0393816	4.03304	4.54768	5.35446	1.29243	1.23873	182.547	31.1096	8.67732
ENSG00000277778	PGM5P2	7.89283	-5.68845	0.00152838	0.0393871	0	0	0.764923	0	0	44.9754	12.4439	4.95847
ENSG00000113396	SLC27A6	33.259	3.60919	0.00153711	0.0394767	0	51.8435	146.1	47.8198	2.47746	3.96842	5.18494	8.67732
ENSG00000138640	FAM13A	218.119	-1.06726	0.00154244	0.0394767	183.503	67.3056	331.211	57.513	221.732	346.575	201.176	335.936
ENSG00000171004	HS6ST2	107.728	-7.72529	0.00154773	0.0394767	1.00826	2.72861	0	0	0	649.498	194.954	13.6358
ENSG00000250508	LINC02701	17.6372	1.81599	0.00156346	0.0395493	10.0826	41.8386	20.6529	37.4804	7.43237	6.61403	14.5178	2.47923
ENSG00000184357	H1-5	1160.04	1.44995	0.0015766	0.0397691	1141.35	2211.99	364.103	3426.87	647.855	665.372	452.127	370.646
ENSG00000101311	FERMT1	10.5098	-6.66625	0.0015836	0.0398088	0	0	0	0	0	71.4316	11.4069	1.23962
ENSG00000170382	LRRN2	13.3722	-5.60003	0.00158533	0.0398088	0	1.81907	0	0	1.23873	91.2737	11.4069	1.23962
ENSG00000004799	PDK4	73.837	-1.24923	0.00158618	0.0398088	91.7516	13.643	80.3169	17.4478	81.756	125.667	42.5165	137.598
ENSG00000128165	ADM2	37.4853	-3.74599	0.00158709	0.0398088	2.01652	8.18582	3.05969	3.87728	2.47746	228.846	47.7014	3.71885
ENSG00000198046	ZNF667	33.3642	-1.31078	0.00161923	0.0402194	40.3304	7.27628	26.7723	5.16971	23.5358	78.0456	11.4069	74.377
ENSG00000131711	MAP1B	788.797	-7.52243	0.00162829	0.0403883	1.00826	64.577	0.764923	0.646214	0	5367.95	823.368	52.0639
ENSG00000153721	CNKSR3	37.5242	-2.36577	0.0016401	0.0406248	3.02478	9.09535	27.5372	7.75457	19.8196	142.863	59.1083	30.9904
ENSG00000060718	COL11A1	554.29	-7.13697	0.00168444	0.0415503	1.00826	49.1149	1.52985	0.646214	0	3583.48	760.112	38.4281
ENSG00000196526	AFAP1	58.018	-2.5371	0.00168969	0.0415649	17.1404	16.3716	42.0707	1.29243	50.7878	212.972	97.4768	26.032
ENSG00000137252	HCRTR2	9.79578	3.2236	0.00170378	0.0417747	9.07434	20.0098	35.1864	5.16971	1.23873	3.96842	0	3.71885
ENSG00000170537	TMC7	23.8749	-1.66869	0.00171225	0.0417747	21.1735	10.0049	13.0037	4.5235	26.0133	26.4561	41.4795	48.3451
ENSG00000112655	PTK7	208.386	-4.37603	0.0017148	0.0417799	2.01652	49.1149	9.17907	29.7258	30.9682	1228.89	286.209	30.9904
ENSG00000130147	SH3BP4	218.443	1.03415	0.00172693	0.041961	248.032	496.606	166.753	273.995	203.151	152.123	127.549	79.3355
ENSG00000061676	NCKAP1	104.745	-4.94097	0.00173675	0.0420278	2.01652	12.7335	5.35446	1.93864	1.23873	648.175	156.585	9.91694
ENSG00000135919	SERPINE2	372.482	-5.5537	0.00174378	0.0421409	3.02478	76.401	5.35446	1.29243	4.95491	2178.66	666.783	43.3866
ENSG00000037965	HOXC8	15.1889	-6.19065	0.0017496	0.0422244	1.00826	0	0.764923	0	0	88.6281	31.1096	0
ENSG00000197168	NEK5	5.42164	-4.63713	0.00175199	NA	0	0.909535	0.764923	0	3.71618	25.1333	10.3699	2.47923
ENSG00000137727	ARHGAP20	109.838	-1.28454	0.00176251	0.0424703	100.826	26.3765	136.156	31.6645	157.318	149.477	118.217	158.671
ENSG00000146197	SCUBE3	21.1528	-4.96693	0.00177326	0.0425082	0	5.45721	0.764923	0	1.23873	108.47	50.8124	2.47923
ENSG00000114854	TNNC1	20.4696	-4.2406	0.00178018	0.042617	1.00826	2.72861	3.05969	0.646214	0	111.116	41.4795	3.71885
ENSG00000156968	MPV17L	56.6091	-2.83793	0.00180106	0.0429926	1.00826	10.0049	24.4775	16.1553	6.19364	124.344	118.217	152.473
ENSG00000122778	KIAA1549	37.706	-2.46664	0.0018058	0.0429997	4.03304	9.09535	20.6529	8.40078	16.1035	170.642	52.8864	19.8339
ENSG00000136002	ARHGEF4	12.6695	-4.53642	0.0018095	0.0430305	0	1.81907	1.52985	0	4.95491	79.3684	12.4439	1.23962
ENSG00000235244	DANT2	53.6654	-1.72539	0.00181962	0.0432135	58.4791	16.3716	33.6566	7.10835	106.531	95.2421	42.5165	69.4186
ENSG00000124243	BCAS4	8.26949	-3.94384	0.00182771	0.0433481	1.00826	0	1.52985	0.646214	1.23873	51.5895	5.18494	4.95847
ENSG00000188707	ZBED6CL	21.062	-4.10639	0.00183222	0.0433908	0	0	20.6529	0	22.2971	67.4631	7.25891	50.8243
ENSG00000226632	UBE2V1P1	14.6348	-1.51991	0.0018368	0.0433908	8.06608	5.45721	11.4738	5.16971	16.1035	27.7789	14.5178	28.5112
ENSG00000105426	PTPRS	145.66	-1.91308	0.00187741	0.0441554	81.669	28.1956	155.279	27.141	163.512	346.575	299.689	63.2205
ENSG00000130635	COL5A1	3455.11	-6.92752	0.00187906	0.0441554	2.01652	332.89	16.8283	0.646214	1.23873	22953.3	4040.1	293.789
ENSG00000231875		28.7512	-1.28316	0.00188166	0.0441584	22.1817	12.7335	26.0074	9.04699	42.1167	39.6842	37.3316	40.9074
ENSG00000092096	SLC22A17	39.3638	-4.27756	0.00189142	0.0443292	0	7.27628	2.29477	1.29243	3.71618	269.853	27.9987	2.47923
ENSG00000275379	H3C11	262.7	1.10883	0.00190044	0.0444344	263.156	527.531	155.279	534.419	170.944	181.225	120.291	148.754
ENSG00000168952	STXBP6	122.638	-2.0851	0.00190088	0.0444344	123.008	10.9144	74.1975	20.6788	84.2335	500.021	129.623	38.4281
ENSG00000011465	DCN	806.109	-10.1125	0.00191234	0.044542	0	30.9242	0	0	0	5186.73	1153.13	78.0959
ENSG00000112186	CAP2	9.81913	-6.09955	0.00192034	0.044638	0	0.909535	0	0	0	60.8491	15.5548	1.23962
ENSG00000125618	PAX8	20.3839	-2.60137	0.00192209	0.044638	1.00826	16.3716	4.58954	2.58486	16.1035	55.5579	32.1466	34.7093
ENSG00000119866	BCL11A	30.3114	-2.87604	0.0019286	0.0446828	9.07434	3.63814	11.4738	3.23107	6.19364	165.351	37.3316	6.19809
ENSG00000182771	GRID1	26.269	-3.28218	0.00192902	0.0446828	18.1487	1.81907	2.29477	0.646214	8.67109	150.8	22.8137	4.95847
ENSG00000163430	FSTL1	627.9	-6.08868	0.00193783	0.0448287	1.00826	154.621	4.58954	1.93864	3.71618	3623.17	1163.5	70.6582
ENSG00000154277	UCHL1	206.632	-4.55154	0.0019473	0.0448929	5.0413	31.8337	16.0634	4.5235	4.95491	1231.53	331.836	27.2716
ENSG00000164114	MAP9	33.0169	-2.21611	0.00194992	0.0448929	14.1156	6.36675	6.8843	11.6318	8.67109	141.54	35.2576	39.6677
ENSG00000135643	KCNMB4	189.933	-1.25503	0.00195114	0.0448929	168.379	100.049	71.9027	103.394	327.024	285.726	104.736	358.249
ENSG00000137177	KIF13A	184.945	-1.31083	0.00195318	0.0448929	142.165	60.9389	194.29	60.7441	216.777	255.302	373.316	176.026
ENSG00000171016	PYGO1	36.6547	-3.87809	0.00195593	0.0448983	1.00826	3.63814	7.64923	3.87728	0	199.744	67.4042	9.91694
ENSG00000113739	STC2	101.63	-4.56178	0.00196734	0.0451024	1.00826	12.7335	11.4738	5.16971	2.47746	542.351	222.952	14.8754
ENSG00000112294	ALDH5A1	27.9293	-1.4003	0.00198911	0.0454266	17.1404	10.0049	31.3618	7.10835	29.7295	43.6526	37.3316	47.1055
ENSG00000189184	PCDH18	65.8367	-6.00979	0.00199819	0.0454949	1.00826	2.72861	3.05969	0	0	402.133	107.847	9.91694
ENSG00000121594	CD80	98.001	-1.52378	0.00200229	0.0454949	125.024	15.4621	78.0221	25.8486	82.9948	125.667	164.881	166.109
ENSG00000250604		89.7488	1.13388	0.00200813	0.0455117	151.239	141.888	102.5	93.701	63.1751	67.4631	24.8877	73.1374
ENSG00000105976	MET	11.4887	-4.53251	0.00201796	0.045629	3.02478	0.909535	0	0	1.23873	67.4631	15.5548	3.71885
ENSG00000143228	NUF2	107.037	1.43781	0.00202324	0.045629	95.7847	316.518	45.8954	197.095	58.2202	56.8807	42.5165	43.3866
ENSG00000050165	DKK3	18.9799	-3.88495	0.00203129	0.045629	1.00826	7.27628	0.764923	0.646214	1.23873	96.5649	33.1836	11.1566
ENSG00000178789	CD300LB	128.023	1.04481	0.00203464	0.045629	110.909	302.875	57.3692	237.16	81.756	38.3614	133.771	61.9809
ENSG00000136859	ANGPTL2	10.2927	-6.02369	0.00203623	0.045629	0	0.909535	0	0	0	68.786	11.4069	1.23962
ENSG00000155792	DEPTOR	289.08	1.07887	0.00204142	0.0456722	222.825	606.66	484.196	256.547	167.228	199.744	172.14	203.297
ENSG00000274641	H2BC17	308.554	1.52508	0.00204588	0.0456722	277.271	561.183	84.1415	1015.2	164.751	156.091	131.697	78.0959
ENSG00000082014	SMARCD3	55.2614	-2.52514	0.00205534	0.0457115	7.05782	9.09535	48.955	5.81592	23.5358	243.396	81.922	22.3131
ENSG00000178882	RFLNA	8.89435	-6.15216	0.00206601	0.0458346	0	0.909535	0	0	0	41.007	27.9987	1.23962
ENSG00000153246	PLA2R1	18.4004	-3.4319	0.00207825	0.0459919	1.00826	7.27628	2.29477	1.93864	1.23873	79.3684	40.4425	13.6358
ENSG00000128849	CGNL1	23.8703	-5.33624	0.00208825	0.0461559	0	6.36675	0	0.646214	0	140.218	36.2946	7.4377
ENSG00000077782	FGFR1	77.3262	-2.7502	0.00212352	0.046762	8.06608	18.1907	42.0707	8.40078	18.5809	369.063	136.882	17.3546
ENSG00000214626	POLR3DP1	26.5959	-1.97235	0.00213641	0.0469018	31.256	4.54768	14.5335	1.93864	29.7295	31.7474	13.4808	85.5336
ENSG00000286558		39.3473	-1.60521	0.00213775	0.0469018	52.4295	6.36675	33.6566	5.81592	42.1167	63.4947	41.4795	69.4186
ENSG00000127364	TAS2R4	73.3612	-1.18777	0.00216312	0.0472842	86.7103	30.9242	61.1938	16.8016	90.4271	133.603	76.7371	90.4921
ENSG00000272638		50.3614	-1.0224	0.00216586	0.0472861	52.4295	28.1956	42.8357	14.2167	53.2653	75.4	49.7754	86.7732
ENSG00000102755	FLT1	581.7	-4.18425	0.00218768	0.0476013	68.5617	38.2005	67.3132	41.3577	9.90982	3332.15	1045.28	50.8243
ENSG00000278463	H2AC4	215.707	1.49568	0.00219702	0.0476171	264.164	348.352	65.0184	638.459	157.318	88.6281	75.7001	88.0128
ENSG00000278588	H2BC10	335.531	1.52065	0.00221242	0.0477555	379.106	633.946	88.731	975.137	203.151	167.996	117.18	119.003
ENSG00000075651	PLD1	188.078	-1.16548	0.00224582	0.048178	120.991	69.1247	240.951	65.2676	121.395	322.765	297.615	266.518
ENSG00000164142	FHIP1A	214.479	-1.19879	0.00224717	0.048178	221.817	144.616	74.1975	78.1919	312.159	304.246	175.251	405.355
ENSG00000237975	FLG-AS1	8.77883	-5.33497	0.00229103	0.0489674	0	0	0	0	0	55.5579	1.03699	13.6358
ENSG00000084636	COL16A1	213.014	-6.94285	0.00229222	0.0489674	1.00826	10.0049	1.52985	0	0	1383.66	289.32	18.5943
ENSG00000170312	CDK1	297.778	1.27457	0.00229775	0.0489966	315.585	588.469	132.332	712.774	199.435	186.516	111.995	135.118
ENSG00000109686	SH3D19	129.902	-1.98009	0.00230684	0.0490907	75.6195	49.1149	50.4849	16.8016	65.6526	592.617	130.66	58.262
ENSG00000149972	CNTN5	49.5457	-8.26682	0.00231151	0.0490907	0	0.909535	0	0	0	349.221	42.5165	3.71885
ENSG00000007237	GAS7	3590.94	-1.01138	0.00232225	0.0491971	2621.47	1282.44	4287.39	1830.72	3136.46	4135.09	6383.7	5050.2
ENSG00000104611	SH2D4A	8.95665	-6.02416	0.00233739	0.0494592	0	0.909535	0	0	0	52.9123	16.5918	1.23962
ENSG00000179954	SSC5D	22.9115	-3.36165	0.00234432	0.049547	4.03304	3.63814	4.58954	0.646214	1.23873	138.895	22.8137	7.4377
ENSG00000111371	SLC38A1	1274.91	1.08952	0.0023587	0.0497919	1510.37	2807.74	1050.24	1650.43	671.39	1123.06	1001.73	384.281
ENSG00000143341	HMCN1	121.596	-5.27224	0.00237759	0.0498867	1.00826	25.467	0.764923	2.58486	2.47746	808.235	109.921	22.3131
ENSG00000086967	MYBPC2	23.4606	1.72877	0.00238153	0.0498867	23.19	74.5819	19.888	29.0796	9.90982	13.2281	10.3699	7.4377
ENSG00000113721	PDGFRB	74.0334	-3.46462	0.00238485	0.0498867	6.04956	20.0098	7.64923	5.16971	4.95491	456.368	87.107	4.95847
ENSG00000262655	SPON1	143.652	-6.04559	0.00238864	0.0498933	1.00826	8.18582	1.52985	9.04699	0	891.572	235.396	2.47923
ENSG00000154153	RETREG1	7.69927	-5.82657	0.00239519	0.0499134	0	0	0.764923	0	0	39.6842	18.6658	2.47923
ENSG00000002726	AOC1	386.901	2.49146	0.0024338	0.0504236	88.7268	810.396	1000.52	699.849	34.6844	178.579	115.106	167.348
ENSG00000287069		14.3617	4.82643	0.00246768	0.0509865	0	70.9438	19.1231	20.6788	0	0	4.14795	0
ENSG00000091428	RAPGEF4	52.316	1.38355	0.00247374	0.0509865	52.4295	135.521	68.843	47.1736	37.1618	30.4246	19.7028	27.2716
ENSG00000185532	PRKG1	10.6543	-3.67124	0.00247524	0.0509865	2.01652	3.63814	0.764923	0	2.47746	35.7158	33.1836	7.4377
ENSG00000130768	SMPDL3B	268.825	1.27719	0.00247997	0.0510251	87.7186	629.398	302.909	562.852	158.557	146.832	148.289	114.045
ENSG00000168542	COL3A1	15444.5	-8.25691	0.00249816	0.0512812	14.1156	1427.06	0	1.29243	1.23873	102015	18506.1	1591.67
ENSG00000248383	PCDHAC1	22.0825	-1.60418	0.00250309	0.0513233	19.1569	6.36675	21.4178	1.93864	13.626	52.9123	22.8137	38.4281
ENSG00000164692	COL1A2	9673.89	-7.5189	0.00252035	0.0514157	20.1652	836.773	7.64923	0	3.71618	63115.1	12294.5	1113.18
ENSG00000273173	SNURF	28.2228	-1.20302	0.00252199	0.0514157	24.1982	11.824	19.1231	9.69321	19.8196	71.4316	17.6288	52.0639
ENSG00000115414	FN1	5887.25	-4.88361	0.00253521	0.0516263	257.106	910.445	18.3581	244.915	190.764	38055.8	7021.44	399.157
ENSG00000139974	SLC38A6	288.15	-1.12387	0.00253916	0.0516478	178.462	101.868	440.595	78.1919	206.868	445.786	365.02	488.409
ENSG00000256546		82.9483	-2.00467	0.00255504	0.0518766	100.826	6.36675	92.5556	8.40078	125.112	111.116	108.884	110.326
ENSG00000081803	CADPS2	6.37434	-3.67835	0.00256492	0.0519943	0	2.72861	0.764923	0	7.43237	22.4877	5.18494	12.3962
ENSG00000197635	DPP4	103.304	-2.91165	0.00258188	0.0521016	51.4212	11.824	62.7237	5.16971	11.1486	423.298	244.729	16.115
ENSG00000176945	MUC20	51.224	-1.2779	0.00258863	0.0521646	49.4047	15.4621	51.2498	9.69321	54.504	96.5649	17.6288	115.284
ENSG00000274997	H2AC12	360.58	1.39011	0.00259085	0.0521646	425.486	572.098	99.4399	1068.19	250.223	157.414	167.992	143.796
ENSG00000144331	ZNF385B	28.8993	-2.17401	0.00260211	0.0522734	36.2973	5.45721	6.8843	2.58486	26.0133	27.7789	39.4055	86.7732
ENSG00000073754	CD5L	33.3528	2.13061	0.00260784	0.0523297	82.6773	91.8631	21.4178	18.7402	11.1486	17.1965	5.18494	18.5943
ENSG00000156218	ADAMTSL3	8.9277	-6.41549	0.0026134	0.0523392	0	0	0	0	0	60.8491	9.33289	1.23962
ENSG00000173157	ADAMTS20	41.3146	-6.69894	0.00261417	0.0523392	2.01652	0.909535	0	0	0	264.561	58.0713	4.95847
ENSG00000286811		45.5279	-1.52691	0.00262415	0.05248	34.2808	11.824	56.6043	7.75457	71.8462	64.8175	41.4795	75.6166
ENSG00000158079	PTPDC1	71.7585	1.07727	0.00262901	0.0525185	94.7764	140.068	76.4923	76.2532	38.4006	52.9123	33.1836	61.9809
ENSG00000173269	MMRN2	147.299	-1.99606	0.00267845	0.0532084	56.4625	20.9193	168.283	27.7872	169.706	123.021	444.868	167.348
ENSG00000253438	PCAT1	76.3986	-1.42268	0.00269603	0.0533205	97.8012	27.2861	29.0671	19.3864	105.292	150.8	41.4795	140.077
ENSG00000229807	XIST	3046.16	-5.17436	0.00270084	0.0533566	83.6855	0	5089.03	0.646214	39.6393	10984.6	360.872	7810.83
ENSG00000118407	FILIP1	12.807	-4.28066	0.00273311	0.0538154	0	0.909535	1.52985	1.29243	1.23873	80.6912	15.5548	1.23962
ENSG00000168938	PPIC	76.879	-1.79102	0.00275112	0.0538893	13.1074	34.5623	64.2535	17.4478	54.504	273.821	82.959	74.377
ENSG00000134532	SOX5	31.8372	-3.91979	0.00275195	0.0538893	1.00826	8.18582	3.05969	1.29243	2.47746	191.807	45.6275	1.23962
ENSG00000196411	EPHB4	45.1044	-3.61627	0.00277495	0.0541858	3.02478	12.7335	3.82461	1.29243	1.23873	277.789	49.7754	11.1566
ENSG00000166833	NAV2	91.211	-4.79022	0.00278181	0.0542363	1.00826	5.45721	10.7089	2.58486	1.23873	584.681	120.291	3.71885
ENSG00000168916	ZNF608	121.479	-1.04562	0.00279168	0.0542836	71.5864	98.2298	110.149	38.7728	113.963	181.225	179.399	178.505
ENSG00000168824	NSG1	36.2425	-6.98555	0.00281413	0.0545092	0	1.81907	0	0.646214	0	242.074	40.4425	4.95847
ENSG00000197301	HMGA2-AS1	25.0338	-1.50459	0.00282141	0.054591	9.07434	13.643	14.5335	14.2167	23.5358	33.0702	67.4042	24.7923
ENSG00000135373	EHF	133.82	2.49838	0.00285423	0.0549285	15.1239	381.095	274.607	209.373	9.90982	101.856	22.8137	55.7828
ENSG00000159674	SPON2	83.6446	-2.41125	0.00286273	0.0549477	18.1487	43.6577	17.5932	20.6788	21.0584	374.354	138.956	34.7093
ENSG00000162512	SDC3	184.04	-1.33659	0.00286933	0.0549477	78.6442	70.0342	250.895	38.1266	163.512	517.217	155.548	198.339
ENSG00000233393		6.38503	-3.85188	0.0028706	0.0549477	1.00826	0	0.764923	0	0	18.5193	1.03699	29.7508
ENSG00000125266	EFNB2	181.365	-3.06509	0.00290715	0.0552916	25.2065	41.8386	37.4812	27.7872	45.8329	981.523	254.062	37.1885
ENSG00000073756	PTGS2	173.249	1.07505	0.00293425	0.0556884	428.51	199.188	198.115	128.597	70.6075	137.572	125.476	97.9298
ENSG00000024422	EHD2	92.1701	-5.76705	0.00294284	0.0557025	1.00826	13.643	0.764923	1.29243	0	548.965	161.77	9.91694
ENSG00000169902	TPST1	50.6867	-2.85301	0.00294358	0.0557025	5.0413	7.27628	39.776	2.58486	3.71618	224.877	85.033	37.1885
ENSG00000119547	ONECUT2	19.5782	-1.74631	0.00294435	0.0557025	12.0991	4.54768	16.8283	3.87728	27.252	43.6526	6.22193	42.147
ENSG00000162407	PLPP3	21.6537	-4.67395	0.00294779	0.0557086	1.00826	2.72861	0.764923	0	0	145.509	20.7398	2.47923
ENSG00000007384	RHBDF1	22.3512	-3.18167	0.00295185	0.0557188	1.00826	4.54768	8.41415	1.93864	4.95491	117.73	35.2576	4.95847
ENSG00000272668		15.2743	-1.97631	0.00295518	0.0557188	7.05782	1.81907	10.7089	3.23107	9.90982	62.1719	6.22193	21.0735
ENSG00000113140	SPARC	3753.02	-6.04773	0.00296879	0.0558689	3.02478	528.44	57.3692	6.46214	2.47746	22876.6	6053.93	495.847
ENSG00000136982	DSCC1	53.8195	1.2932	0.00297365	0.0559014	66.5451	102.777	25.2424	118.257	34.6844	27.7789	27.9987	27.2716
ENSG00000137868	STRA6	29.574	-4.86966	0.00299363	0.0559824	2.01652	0.909535	1.52985	0	0	224.877	7.25891	0
ENSG00000276368	H2AC14	150.151	1.55675	0.00302746	0.0564358	144.181	299.237	35.1864	466.566	87.9497	67.4631	55.9973	44.6262
ENSG00000249669	CARMN	70.6186	-2.00033	0.00303051	0.0564358	38.3139	16.3716	29.832	18.7402	24.7746	322.765	81.922	32.23
ENSG00000112320	SOBP	67.685	-1.62531	0.00305596	0.0567912	40.3304	14.5526	74.1975	18.7402	29.7295	154.768	128.586	80.5751
ENSG00000145536	ADAMTS16	7.89309	-5.91813	0.00306412	0.0568837	0	0.909535	0	0	0	42.3298	18.6658	1.23962
ENSG00000286522	H3C2	1137.78	1.48153	0.00310705	0.0575196	1398.46	1954.59	248.6	3364.84	768.011	552.933	423.091	391.719
ENSG00000157766	ACAN	21.766	-5.28668	0.00311441	0.0575196	1.00826	0	0.764923	1.29243	0	23.8105	147.252	0
ENSG00000005243	COPZ2	34.0728	-3.26084	0.00311448	0.0575196	2.01652	4.54768	3.82461	12.2781	1.23873	179.902	47.7014	21.0735
ENSG00000198108	CHSY3	97.3274	-1.74389	0.00313294	0.0576881	25.2065	58.2103	29.832	60.7441	71.8462	347.898	100.588	84.294
ENSG00000148344	PTGES	6.51765	-6.34364	0.00314835	0.0578462	0	0	0	0	0	33.0702	16.5918	2.47923
ENSG00000101197	BIRC7	13.052	-2.58847	0.00315738	0.0578929	3.02478	5.45721	2.29477	4.5235	2.47746	18.5193	38.3685	29.7508
ENSG00000100154	TTC28	172.167	-1.29845	0.00316119	0.0579033	62.5121	64.577	250.895	35.5418	125.112	425.944	152.437	260.32
ENSG00000229153	EPHA1-AS1	86.2859	4.54696	0.00317114	0.0579667	82.6773	193.731	96.3802	184.817	56.9815	0	75.7001	0
ENSG00000138639	ARHGAP24	26.1864	-2.08184	0.00320756	0.0582745	6.04956	4.54768	26.7723	6.46214	14.8647	51.5895	63.2562	35.9489
ENSG00000067445	TRO	37.4487	-3.80223	0.00322552	0.0584942	1.00826	11.824	3.05969	2.58486	1.23873	222.232	53.9234	3.71885
ENSG00000137507	LRRC32	74.302	-7.13993	0.00324913	0.058544	0	3.63814	0.764923	0	0	433.881	146.215	9.91694
ENSG00000133256	PDE6B	32.6005	-1.18553	0.00324984	0.058544	12.0991	16.3716	25.2424	24.5561	35.9231	48.9439	39.4055	58.262
ENSG00000129521	EGLN3	46.83	-3.2242	0.00325298	0.058544	3.02478	7.27628	26.0074	1.93864	2.47746	224.877	95.4029	13.6358
ENSG00000259065		19.1262	1.97172	0.00325466	0.058544	16.1322	24.5575	61.1938	20.6788	8.67109	3.96842	10.3699	7.4377
ENSG00000162630	B3GALT2	7.41227	-5.59061	0.00327538	0.0586607	1.00826	0	0	0	0	42.3298	13.4808	2.47923
ENSG00000088756	ARHGAP28	37.739	-3.9979	0.00327952	0.0586607	0	8.18582	0.764923	12.9243	2.47746	232.814	31.1096	13.6358
ENSG00000095970	TREM2	1822.62	-1.03729	0.00328127	0.0586607	1729.17	513.887	1977.32	904.699	2077.35	1904.84	3072.59	2401.14
ENSG00000227456	LINC00310	34.8983	-1.29455	0.00328466	0.0586607	40.3304	11.824	25.2424	10.3394	52.0266	52.9123	39.4055	47.1055
ENSG00000137266	SLC22A23	133.154	-1.25674	0.0032935	0.0587599	143.173	60.0293	91.0258	38.7728	251.462	169.319	80.885	230.569
ENSG00000197816	CCDC180	27.9063	-1.38555	0.00340877	0.0601554	31.256	7.27628	17.5932	4.5235	19.8196	68.786	8.2959	65.6997
ENSG00000165300	SLITRK5	8.96912	-3.98469	0.00341372	0.0601833	0	0.909535	2.29477	0	1.23873	58.2035	4.14795	4.95847
ENSG00000188282	RUFY4	188.557	3.06174	0.00348751	0.061363	75.6195	785.839	380.167	85.9464	34.6844	74.0772	5.18494	66.9393
ENSG00000280378		20.9881	-1.28652	0.0035022	0.0613797	15.1239	9.09535	18.3581	7.75457	27.252	25.1333	27.9987	37.1885
ENSG00000275832	ARHGAP23	83.4608	-5.36949	0.00351412	0.061528	1.00826	7.27628	3.05969	1.29243	0	537.06	113.032	4.95847
ENSG00000151834	GABRA2	28.0573	-7.84043	0.00352929	0.0616125	0	0.909535	0	0	0	125.667	95.4029	2.47923
ENSG00000174939	ASPHD1	35.5086	-1.7502	0.00357078	0.062012	8.06608	10.9144	33.6566	13.5705	19.8196	59.5263	77.7741	60.7412
ENSG00000163464	CXCR1	7.33261	3.84125	0.00357416	0.062012	1.00826	35.4719	11.4738	7.10835	1.23873	1.32281	1.03699	0
ENSG00000172803	SNX32	17.8621	-1.44291	0.00357753	0.062012	13.1074	7.27628	8.41415	8.40078	12.3873	30.4246	20.7398	42.147
ENSG00000183691	NOG	7.74103	-5.79147	0.00357995	0.062012	0	0.909535	0	0	0	46.2982	13.4808	1.23962
ENSG00000073712	FERMT2	104.95	-4.03606	0.00358733	0.0620795	6.04956	19.1002	8.41415	1.93864	8.67109	673.309	110.958	11.1566
ENSG00000143476	DTL	273.998	1.14944	0.00363423	0.062588	342.808	564.821	112.444	526.664	242.791	162.705	130.66	109.086
ENSG00000253557		11.5087	-1.74551	0.00366213	0.0628865	5.0413	2.72861	9.94399	3.23107	7.43237	26.4561	12.4439	24.7923
ENSG00000197381	ADARB1	866.758	-1.06399	0.00367478	0.0630271	583.782	414.748	1034.94	319.876	808.889	1173.33	1686.14	912.358
ENSG00000253873	PCDHGA11	131.03	-1.01633	0.0036835	0.0630271	159.305	74.5819	86.4363	34.8955	153.602	207.681	91.2549	240.486
ENSG00000146904	EPHA1	11.5554	2.13445	0.00368796	0.0630271	9.07434	20.9193	4.58954	41.3577	7.43237	2.64561	5.18494	1.23962
ENSG00000273748		16.736	-3.14792	0.00369514	0.0630434	21.1735	0	10.7089	0	9.90982	30.4246	26.9617	34.7093
ENSG00000145386	CCNA2	271.366	1.19173	0.00372264	0.0633771	299.453	505.702	117.033	641.69	175.899	182.547	123.402	125.201
ENSG00000189056	RELN	84.0578	-9.80952	0.00374503	0.0636371	1.00826	0	0	0	0	645.53	25.9247	0
ENSG00000108679	LGALS3BP	176.292	-3.06449	0.00375549	0.0637541	24.1982	30.9242	58.1341	25.8486	12.3873	826.754	345.317	86.7732
ENSG00000151651	ADAM8	1824.52	1.28058	0.00378984	0.0639749	2129.44	4038.34	1606.34	2677.26	1948.52	973.586	327.688	895.004
ENSG00000104369	JPH1	30.4587	-4.32832	0.00379149	0.0639749	0	4.54768	3.05969	2.58486	2.47746	181.225	49.7754	0
ENSG00000080709	KCNN2	8.41572	-5.68713	0.00379543	0.0639749	0	0.909535	0	0	0	56.8807	8.2959	1.23962
ENSG00000124615	MOCS1	31.655	-1.37837	0.00379648	0.0639749	15.1239	10.9144	16.0634	27.7872	26.0133	54.2351	55.9973	47.1055
ENSG00000179406	LINC00174	222.027	-1.02636	0.00387221	0.0648392	324.66	65.4865	193.525	73.6684	271.281	265.884	194.954	386.761
ENSG00000242419	PCDHGC4	62.7241	-1.24683	0.00387361	0.0648392	79.6525	25.467	40.5409	16.1553	95.382	78.0456	61.1823	105.367
ENSG00000180061	TMEM150B	69.5714	-1.25636	0.00388742	0.0648702	66.5451	19.1002	88.731	15.5091	84.2335	75.4	63.2562	143.796
ENSG00000166770	ZNF667-AS1	45.914	-1.48859	0.00391201	0.0649309	55.4543	10.0049	19.888	10.3394	43.3555	120.375	12.4439	95.4505
ENSG00000017427	IGF1	444.073	-1.26926	0.00391207	0.0649309	483.965	182.817	451.304	72.3759	764.295	576.744	445.905	575.182
ENSG00000218537	MIF-AS1	48.3144	-1.84754	0.00395659	0.0656089	61.5038	3.63814	59.664	4.5235	63.1751	70.1088	38.3685	85.5336
ENSG00000240583	AQP1	196.32	-7.77156	0.00400993	0.066125	0	9.09535	0.764923	0	0	1215.66	327.688	17.3546
ENSG00000233822	H2BC15	235.95	1.18355	0.00401767	0.0661323	287.354	351.99	121.623	579.008	120.157	179.902	122.365	125.201
ENSG00000183873	SCN5A	83.0528	1.48043	0.00401778	0.0661323	41.3386	112.782	199.645	127.304	35.9231	72.7544	23.8507	50.8243
ENSG00000180818	HOXC10	4.05431	-4.30245	0.00402221	NA	1.00826	0	0.764923	0	7.43237	10.5825	11.4069	1.23962
ENSG00000169862	CTNND2	90.2883	-8.60209	0.00405378	0.0664653	0	2.72861	0	0	0	555.579	150.363	13.6358
ENSG00000170955	CAVIN3	30.0713	-7.62289	0.00406481	0.0665385	0	0.909535	0	0	0	205.035	32.1466	2.47923
ENSG00000111799	COL12A1	887.844	-6.84655	0.0040721	0.0665879	1.00826	147.345	2.29477	0.646214	0	5604.73	1209.13	137.598
ENSG00000018408	WWTR1	32.756	-3.83632	0.00407529	0.0665879	2.01652	12.7335	0.764923	1.29243	1.23873	194.453	44.5905	4.95847
ENSG00000147246	HTR2C	16.9813	-1.79308	0.00408441	0.066651	12.0991	6.36675	5.35446	6.46214	48.3104	15.8737	16.5918	24.7923
ENSG00000077274	CAPN6	180.427	-9.12062	0.00410424	0.0667021	0	8.18582	0	0	0	832.045	567.232	35.9489
ENSG00000232000	CLCN3P1	3.56287	-4.32574	0.00411551	NA	1.00826	0	0	0	1.23873	13.2281	3.11096	9.91694
ENSG00000161681	SHANK1	5.90617	-4.17097	0.00414292	0.0672622	1.00826	0	0.764923	0	1.23873	39.6842	2.07398	2.47923
ENSG00000132204	LINC00470	71.6458	-8.30331	0.0042231	0.0681582	0	0	0	0	0	263.239	6.22193	303.706
ENSG00000110492	MDK	83.6196	-2.68667	0.00423731	0.0682979	19.1569	26.3765	14.5335	3.87728	22.2971	510.603	55.9973	16.115
ENSG00000206538	VGLL3	89.1091	-7.02491	0.00426687	0.068492	1.00826	4.54768	0	0	0	534.414	155.548	17.3546
ENSG00000176204	LRRTM4	12.2119	-5.73108	0.00427284	0.068492	0	1.81907	0	0	1.23873	78.0456	16.5918	0
ENSG00000137501	SYTL2	36.5471	-2.42154	0.00429424	0.068492	4.03304	10.9144	10.7089	7.75457	8.67109	197.098	25.9247	27.2716
ENSG00000106366	SERPINE1	29.4536	-4.29595	0.00429826	0.068492	3.02478	5.45721	3.05969	0	0	113.761	107.847	2.47923
ENSG00000186205	MTARC1	195.98	-2.13238	0.00432193	0.0686953	347.85	11.824	107.089	19.3864	419.929	224.877	193.917	242.965
ENSG00000108641	B9D1	9.27755	-3.20384	0.00432351	0.0686953	2.01652	1.81907	0.764923	1.93864	1.23873	43.6526	16.5918	6.19809
ENSG00000282100	HSP90AB4P	51.0854	-1.27958	0.00433692	0.0687191	65.5369	21.8288	25.2424	11.6318	61.9364	89.9509	32.1466	100.409
ENSG00000188916	INSYN2A	8.07319	-4.7592	0.00433765	0.0687191	0	0	1.52985	0	0	52.9123	5.18494	4.95847
ENSG00000099139	PCSK5	141.644	-1.06537	0.00434407	0.0687191	137.123	63.6675	85.6713	84.654	278.714	182.547	97.4768	203.297
ENSG00000136048	DRAM1	936.527	-1.00797	0.00435262	0.0687298	759.219	237.389	913.318	647.506	1381.18	1082.06	1390.6	1080.95
ENSG00000119608	PROX2	21.5544	1.64637	0.00435762	0.0687378	30.2478	39.11	10.7089	52.3433	13.626	11.9053	8.2959	6.19809
ENSG00000130653	PNPLA7	555.555	-1.27324	0.00436422	0.0687378	743.087	201.007	375.577	132.474	1005.85	543.674	717.595	725.176
ENSG00000198826	ARHGAP11A	287.804	1.09394	0.00436467	0.0687378	340.792	516.616	139.216	613.903	211.822	207.681	134.808	137.598
ENSG00000188820	CALHM6	79.3025	1.07693	0.0043688	0.0687421	99.8177	106.416	51.2498	157.03	100.337	27.7789	69.4782	22.3131
ENSG00000124635	H2BC11	327.088	1.50631	0.00437536	0.0687848	408.345	488.42	65.0184	1039.11	220.494	149.477	156.585	89.2524
ENSG00000127366	TAS2R5	22.5543	-1.2092	0.00438488	0.0688738	21.1735	10.0049	18.3581	6.46214	27.252	39.6842	16.5918	40.9074
ENSG00000138193	PLCE1	14.5316	-3.67722	0.0044399	0.0694936	2.01652	1.81907	2.29477	1.29243	3.71618	83.3368	21.7767	0
ENSG00000110318	CEP126	9.53331	-5.18996	0.00449166	0.0700464	0	0	0	1.29243	0	58.2035	9.33289	7.4377
ENSG00000260751		29.3549	-1.02424	0.00449483	0.0700464	28.2313	14.5526	22.9477	13.5705	37.1618	43.6526	36.2946	38.4281
ENSG00000183853	KIRREL1	113.362	-4.64243	0.00450696	0.070113	5.0413	21.8288	0.764923	2.58486	4.95491	746.063	118.217	7.4377
ENSG00000128052	KDR	68.099	-4.93291	0.00451922	0.0701972	1.00826	8.18582	4.58954	0.646214	0	400.81	110.958	18.5943
ENSG00000166250	CLMP	24.3108	-5.08698	0.00452777	0.0702533	0	0.909535	0.764923	0.646214	0	183.87	8.2959	0
ENSG00000196866	H2AC7	64.0126	1.32182	0.00454046	0.0703405	63.5204	84.5868	52.7797	171.893	26.0133	51.5895	39.4055	22.3131
ENSG00000154734	ADAMTS1	49.3475	-5.55162	0.00454702	0.0703411	0	2.72861	3.82461	0	1.23873	314.828	68.4412	3.71885
ENSG00000232063		12.1232	-4.59438	0.00455313	0.0703411	0	0	6.11938	0	0	41.007	17.6288	32.23
ENSG00000279803		24.6476	-2.18026	0.00456001	0.0703598	34.2808	1.81907	10.7089	2.58486	42.1167	37.0386	10.3699	58.262
ENSG00000116031	CD207	4916.81	2.00486	0.00457044	0.0704258	2484.35	10617	8295.59	8815	877.019	4232.98	888.698	3123.84
ENSG00000197614	MFAP5	24.3769	-4.80908	0.00459795	0.0705684	0	5.45721	1.52985	0	0	128.312	55.9973	3.71885
ENSG00000182379	NXPH4	16.7038	-4.51142	0.0046205	0.0705684	2.01652	0.909535	0	1.29243	1.23873	108.47	19.7028	0
ENSG00000148498	PARD3	18.4715	-3.01657	0.00463129	0.0705684	1.00826	6.36675	6.11938	1.29243	8.67109	92.5965	27.9987	3.71885
ENSG00000134115	CNTN6	47.195	-7.88648	0.00463501	0.0705684	0	1.81907	0	0	0	289.695	79.848	6.19809
ENSG00000127399	LRRC61	8.83906	-3.80283	0.00463964	0.0705787	0	0	6.11938	0	7.43237	25.1333	1.03699	30.9904
ENSG00000132514	CLEC10A	1477.05	2.18191	0.00468298	0.0708544	2592.24	1105.09	3367.19	1987.75	1099.99	199.744	1292.09	172.307
ENSG00000153993	SEMA3D	10.8138	-4.37246	0.00468397	0.0708544	0	0	3.05969	0.646214	0	60.8491	14.5178	7.4377
ENSG00000080007	DDX43	25.6979	-4.49019	0.00468421	0.0708544	24.1982	0	0	0	97.8595	31.7474	33.1836	18.5943
ENSG00000152078	TLCD4	7.12409	-3.69047	0.00469969	0.0709482	0	1.81907	0.764923	1.29243	2.47746	35.7158	12.4439	2.47923
ENSG00000171476	HOPX	88.025	2.0534	0.00473766	0.0713406	9.07434	346.533	9.94399	270.764	8.67109	9.25965	42.5165	7.4377
ENSG00000072952	IRAG1	53.9046	-1.31284	0.00474942	0.0714574	57.4708	10.9144	25.2424	33.6031	79.2786	67.4631	64.2932	92.9713
ENSG00000120885	CLU	292.409	-3.25294	0.00478921	0.0719348	39.3221	68.2152	77.2572	11.6318	44.5942	1567.53	474.94	55.7828
ENSG00000146242	TPBG	28.3775	-1.61234	0.0047942	0.0719492	7.05782	9.09535	27.5372	8.40078	29.7295	80.6912	12.4439	52.0639
ENSG00000163606	CD200R1	174.523	1.5586	0.00482645	0.072251	102.842	238.298	403.879	292.089	24.7746	144.186	118.217	71.8978
ENSG00000197061	H4C3	514.293	1.18915	0.00483129	0.072263	547.485	725.809	187.406	1519.89	304.727	301.6	314.207	213.214
ENSG00000173898	SPTBN2	212.063	-3.90788	0.00485965	0.0724801	21.1735	23.6479	48.1901	3.87728	2.47746	1213.01	337.021	47.1055
ENSG00000171227	TMEM37	60.6533	-1.3213	0.00486204	0.0724801	39.3221	15.4621	70.3729	23.9099	105.292	62.1719	81.922	86.7732
ENSG00000198959	TGM2	805.849	1.05368	0.00488092	0.0726402	594.873	1775.41	628.766	1474.66	325.785	544.996	880.402	221.891
ENSG00000204682	MIR1915HG	10.6276	-3.89242	0.00488725	0.072674	2.01652	0.909535	1.52985	0.646214	2.47746	60.8491	16.5918	0
ENSG00000162063	CCNF	310.918	1.03925	0.00489419	0.0727166	431.535	484.782	152.22	631.997	231.642	207.681	156.585	190.901
ENSG00000100842	EFS	17.3898	-5.31163	0.00491364	0.0727866	0	1.81907	0	0	0	129.635	5.18494	2.47923
ENSG00000164106	SCRG1	33.2648	-6.4138	0.0049152	0.0727866	0	0.909535	0.764923	0	1.23873	248.688	14.5178	0
ENSG00000203647		6.75136	-2.19175	0.00493327	0.0729936	4.03304	1.81907	2.29477	1.29243	4.95491	18.5193	6.22193	14.8754
ENSG00000186310	NAP1L3	12.0872	-3.93552	0.00494475	0.0731029	0	2.72861	1.52985	1.29243	1.23873	64.8175	23.8507	1.23962
ENSG00000254535	PABPC4L	32.3543	-4.37129	0.00500148	0.0737584	0	6.36675	3.82461	0.646214	0	181.225	64.2932	2.47923
ENSG00000090889	KIF4A	163.052	1.19234	0.00501057	0.0737707	197.619	301.056	65.7833	370.28	118.918	89.9509	71.5521	89.2524
ENSG00000174099	MSRB3	52.3188	-7.09948	0.00503598	0.0740837	0	6.36675	0	0	1.23873	320.119	87.107	3.71885
ENSG00000080573	COL5A3	12.9224	-5.78793	0.00506038	0.0741982	0	0.909535	0	0.646214	0	87.3052	14.5178	0
ENSG00000161911	TREML1	213.294	-1.30064	0.00507729	0.074324	313.569	45.4768	152.22	65.2676	299.772	243.396	296.578	290.07
ENSG00000164161	HHIP	16.0633	-5.10227	0.00509943	0.074526	0	0	0	0.646214	0	124.344	1.03699	2.47923
ENSG00000188676	IDO2	4.90712	3.47781	0.00510512	NA	10.0826	11.824	7.64923	5.81592	0	2.64561	0	1.23962
ENSG00000161888	SPC24	129.494	1.13806	0.00512741	0.074664	147.206	240.117	58.899	286.273	113.963	72.7544	55.9973	60.7412
ENSG00000277157	H4C4	404.853	1.45398	0.00512978	0.074664	426.494	516.616	120.093	1422.32	237.836	220.909	148.289	146.275
ENSG00000158813	EDA	137.955	-1.25566	0.00513719	0.074711	51.4212	90.9535	81.8467	67.8524	130.066	293.663	64.2932	323.54
ENSG00000215817	ZC3H11B	6.12085	2.80612	0.00516041	0.074882	13.1074	10.9144	12.2388	6.46214	1.23873	3.96842	1.03699	0
ENSG00000232392	GOT2P7	17.7428	-2.21236	0.00516572	0.074882	22.1817	0.909535	13.7686	1.29243	14.8647	29.1017	30.0726	29.7508
ENSG00000143147	GPR161	24.5286	-2.21391	0.00518578	0.0749295	6.04956	1.81907	13.7686	9.04699	9.90982	111.116	25.9247	18.5943
ENSG00000115361	ACADL	6.2688	-6.25542	0.00519515	0.0749437	0	0	0	0	0	34.393	14.5178	1.23962
ENSG00000115295	CLIP4	116.451	-2.13158	0.005226	0.0752063	17.1404	29.1051	143.805	10.3394	29.7295	325.41	232.285	143.796
ENSG00000169515	CCDC8	39.6212	-2.35886	0.0052628	0.0753716	42.3469	4.54768	5.35446	5.81592	32.2069	175.933	38.3685	12.3962
ENSG00000124575	H1-3	609.055	1.0976	0.005279	0.0754906	1064.72	1085.99	358.749	821.984	568.576	432.558	218.804	321.061
ENSG00000023445	BIRC3	87.9238	1.61693	0.00529309	0.0755401	60.4956	191.002	181.287	91.7624	9.90982	64.8175	50.8124	53.3035
ENSG00000227502	MROCKI	19.7436	-1.51135	0.00533288	0.0758559	12.0991	7.27628	6.11938	14.8629	16.1035	31.7474	30.0726	39.6677
ENSG00000214279	SCART1	61.0357	-1.17192	0.00533387	0.0758559	53.4378	42.7482	23.7126	23.9099	40.878	125.667	66.3672	111.566
ENSG00000164093	PITX2	150.652	-5.26772	0.00537614	0.0762658	8.06608	11.824	2.29477	0	1.23873	994.751	178.362	8.67732
ENSG00000149557	FEZ1	37.5745	-3.00653	0.00538702	0.0762854	1.00826	5.45721	23.7126	4.5235	3.71618	68.786	164.881	28.5112
ENSG00000228252	COL6A4P2	10.7317	-2.9471	0.0054243	0.0764422	3.02478	0.909535	10.7089	0	8.67109	10.5825	25.9247	26.032
ENSG00000152284	TCF7L1	10.7555	-3.9315	0.00543971	0.0765547	1.00826	0.909535	0.764923	1.93864	0	58.2035	20.7398	2.47923
ENSG00000265185	SNORD3B-1	30.4544	2.69224	0.00550795	0.0771501	37.3056	72.7628	9.17907	52.3433	28.4907	0	43.5535	0
ENSG00000260409		6.50974	-4.31046	0.00551495	0.0771877	0	0	2.29477	0	0	22.4877	6.22193	21.0735
ENSG00000197977	ELOVL2	14.8462	-4.53409	0.00553848	0.0772748	0	1.81907	0.764923	0.646214	0	101.856	12.4439	1.23962
ENSG00000176697	BDNF	6.10345	-6.2264	0.00554528	0.0773093	0	0	0	0	0	33.0702	14.5178	1.23962
ENSG00000225062	CATIP-AS1	11.0767	-1.5955	0.00555793	0.0774251	3.02478	6.36675	6.11938	6.46214	13.626	17.1965	19.7028	16.115
ENSG00000141431	ASXL3	11.3353	-6.11953	0.00557244	0.0775064	0	0	0.764923	0	0	75.4	14.5178	0
ENSG00000118898	PPL	13.8975	-3.97829	0.00559069	0.0776997	0	1.81907	1.52985	2.58486	0	75.4	24.8877	4.95847
ENSG00000160360	GPSM1	35.0901	-3.02853	0.00560394	0.0777024	4.03304	6.36675	6.11938	6.46214	2.47746	212.972	37.3316	4.95847
ENSG00000171320	ESCO2	224.333	1.11824	0.00563188	0.0780292	260.131	438.396	118.563	442.656	156.08	177.256	91.2549	110.326
ENSG00000007866	TEAD3	24.7526	-3.2721	0.00564607	0.0781652	1.00826	6.36675	3.82461	3.23107	1.23873	148.154	27.9987	6.19809
ENSG00000154556	SORBS2	90.1636	-8.42172	0.00566553	0.0783107	0	4.54768	0	0	0	448.431	257.173	11.1566
ENSG00000087245	MMP2	360.234	-1.62968	0.0056674	0.0783107	177.454	172.812	270.018	98.8707	206.868	867.761	946.77	141.316
ENSG00000145087	STXBP5L	27.1665	-4.3088	0.00568369	0.078325	1.00826	1.81907	2.29477	0	1.23873	203.712	7.25891	0
ENSG00000179841	AKAP5	31.1104	-3.14709	0.00569919	0.0784749	10.0826	6.36675	9.94399	0	6.19364	157.414	53.9234	4.95847
ENSG00000244649	LINC02086	9.81236	-5.59348	0.00571381	0.0785635	0	1.81907	0	0	0	51.5895	23.8507	1.23962
ENSG00000113657	DPYSL3	154.027	-3.82192	0.00578709	0.0793182	23.19	32.7433	3.05969	15.5091	8.67109	845.274	285.172	18.5943
ENSG00000011105	TSPAN9	57.3186	-2.5183	0.00580602	0.0795166	6.04956	11.824	21.4178	14.8629	9.90982	316.151	62.2193	16.115
ENSG00000215284	CHMP5P1	14.7265	-1.65901	0.00585194	0.0800841	12.0991	6.36675	7.64923	3.23107	12.3873	15.8737	21.7767	38.4281
ENSG00000266010	GATA6-AS1	6.48317	-6.05436	0.00589282	0.0803634	0	0	0	0	0	42.3298	8.2959	1.23962
ENSG00000182389	CACNB4	466.149	-1.07411	0.00591408	0.0804414	576.724	139.159	377.872	207.435	860.916	603.2	345.317	618.569
ENSG00000066279	ASPM	777.237	1.29119	0.00596602	0.0809014	845.93	2066.46	273.842	1415.85	549.995	490.761	235.396	339.655
ENSG00000088325	TPX2	592.819	1.06511	0.00597547	0.0809681	731.996	1094.17	262.368	1206.48	460.807	436.526	273.765	276.435
ENSG00000237125	HAND2-AS1	68.8151	-4.40469	0.00598605	0.0809739	10.0826	2.72861	14.5335	0	1.23873	453.723	63.2562	4.95847
ENSG00000160963	COL26A1	491.483	3.85116	0.0059895	0.0809739	632.179	785.839	278.432	1132.81	750.669	6.61403	345.317	0
ENSG00000261040	WFDC21P	11.2543	-2.86563	0.00599924	0.08102	1.00826	1.81907	5.35446	1.93864	3.71618	15.8737	52.8864	7.4377
ENSG00000101680	LAMA1	93.6445	-4.42762	0.00600199	0.08102	2.01652	8.18582	15.2985	0	3.71618	600.554	99.5508	19.8339
ENSG00000273295		152.76	-4.01074	0.00605401	0.0816605	238.958	0.909535	153.749	0	183.332	238.105	111.995	295.029
ENSG00000113083	LOX	549.476	-8.91109	0.00607098	0.0818165	0	86.4059	0	0	0	3243.52	1028.69	37.1885
ENSG00000124721	DNAH8	78.9818	-1.79117	0.00607839	0.0818165	85.7021	25.467	42.8357	9.04699	178.377	138.895	23.8507	127.681
ENSG00000091986	CCDC80	120.496	-5.34509	0.00608803	0.0818165	2.01652	30.9242	1.52985	0.646214	0	574.098	328.725	26.032
ENSG00000140511	HAPLN3	36.7667	1.327	0.00609387	0.0818273	24.1982	43.6577	68.0781	74.3146	14.8647	25.1333	22.8137	21.0735
ENSG00000279726		4.85889	-3.71316	0.0060988	NA	0	0	2.29477	0	2.47746	13.2281	1.03699	19.8339
ENSG00000186871	ERCC6L	47.9644	1.1089	0.00614269	0.082043	44.3634	80.0391	27.5372	116.965	37.1618	30.4246	31.1096	16.115
ENSG00000140416	TPM1	446.741	-2.35953	0.00614668	0.082043	172.412	130.064	124.682	108.564	163.512	2047.7	690.634	136.358
ENSG00000273983	H3C8	299.201	1.47903	0.00620133	0.0824612	401.287	456.587	68.0781	890.483	232.881	133.603	95.4029	115.284
ENSG00000107518	ATRNL1	152.974	-5.69504	0.00620656	0.0824612	2.01652	9.09535	7.64923	0	0	936.547	243.692	24.7923
ENSG00000163071	SPATA18	278.988	-1.03607	0.00623733	0.0825675	279.288	87.3154	344.98	101.456	396.393	362.449	358.798	301.227
ENSG00000267322	SNHG22	46.7287	-1.30963	0.00625691	0.0825884	48.3965	16.3716	32.1267	16.1553	61.9364	44.9754	94.3659	59.5016
ENSG00000078596	ITM2A	12.3333	-3.36817	0.00630005	0.0828517	1.00826	1.81907	3.05969	0.646214	1.23873	78.0456	10.3699	2.47923
ENSG00000088280	ASAP3	17.5592	-2.31236	0.00633244	0.0832164	4.03304	7.27628	3.82461	6.46214	6.19364	75.4	24.8877	12.3962
ENSG00000103175	WFDC1	11.6663	-4.63258	0.00636741	0.0835592	0	0.909535	0.764923	0	0	87.3052	3.11096	1.23962
ENSG00000171611	PTCRA	101.83	-1.29427	0.00638931	0.0837787	77.636	28.1956	82.6116	51.0509	105.292	96.5649	259.247	114.045
ENSG00000128602	SMO	30.0319	-2.36074	0.00639931	0.0838098	10.0826	11.824	9.17907	3.23107	17.3422	152.123	29.0357	7.4377
ENSG00000160111	CPAMD8	24.9449	-1.47276	0.00640239	0.0838098	7.05782	11.824	22.9477	10.9856	18.5809	34.393	46.6644	47.1055
ENSG00000154914	USP43	8.98148	-2.31083	0.00640575	0.0838098	3.02478	0	7.64923	1.93864	8.67109	31.7474	5.18494	13.6358
ENSG00000142279	WTIP	24.9114	-2.07784	0.00642157	0.0839081	9.07434	4.54768	12.2388	9.04699	16.1035	112.439	25.9247	9.91694
ENSG00000058085	LAMC2	14.9905	-5.24066	0.00644838	0.0840596	0	4.54768	0	0	0	82.014	25.9247	7.4377
ENSG00000140937	CDH11	339.937	-8.47917	0.00648159	0.0841785	0	37.2909	0	0.646214	0	2293.75	381.611	6.19809
ENSG00000283828		7.55409	-2.16119	0.00648413	0.0841785	5.0413	3.63814	2.29477	0.646214	9.90982	13.2281	14.5178	11.1566
ENSG00000169231	THBS3	158.608	-1.09106	0.00653896	0.0846841	108.892	80.0391	169.048	54.9282	111.486	406.102	203.25	135.118
ENSG00000267265	GP6-AS1	20.9722	-2.92759	0.00655766	0.0848647	19.1569	0	29.832	0	6.19364	41.007	26.9617	44.6262
ENSG00000261934	PCDHGA9	6.93368	-3.24516	0.00656636	0.0849158	0	3.63814	0.764923	0.646214	9.90982	19.8421	2.07398	18.5943
ENSG00000163638	ADAMTS9	79.7666	-8.15807	0.00657436	0.0849577	0	1.81907	0	0	0	595.263	37.3316	3.71885
ENSG00000072195	SPEG	65.1204	-4.81097	0.00658881	0.0850828	4.03304	4.54768	3.82461	0.646214	0	433.881	71.5521	2.47923
ENSG00000184194	GPR173	11.4765	-6.80364	0.00660289	0.0851735	0	0	0	0	0	79.3684	12.4439	0
ENSG00000035499	DEPDC1B	78.1233	1.29237	0.00660797	0.0851735	101.834	151.892	29.832	171.893	47.0717	46.2982	35.2576	40.9074
ENSG00000152253	SPC25	41.0693	1.49285	0.00661106	0.0851735	49.4047	84.5868	16.0634	99.5169	19.8196	26.4561	16.5918	16.115
ENSG00000103253	HAGHL	198.123	-1.02225	0.00661677	0.0851735	73.6029	100.049	178.992	158.322	158.557	251.333	242.655	421.47
ENSG00000251413		13.6633	-1.67179	0.00664215	0.0853396	12.0991	4.54768	11.4738	1.29243	14.8647	21.1649	16.5918	27.2716
ENSG00000170891	CYTL1	134.495	-2.2496	0.00674781	0.0861684	63.5204	12.7335	106.324	19.3864	75.5624	79.3684	614.934	104.128
ENSG00000101825	MXRA5	278.108	-8.8568	0.00674863	0.0861684	0	29.1051	0	0	0	1538.42	626.341	30.9904
ENSG00000152207	CYSLTR2	109.999	1.52283	0.00675911	0.0862165	47.3882	165.535	93.3206	379.327	24.7746	62.1719	65.3302	42.147
ENSG00000091136	LAMB1	320.903	-6.7663	0.00676833	0.0862165	1.00826	36.3814	0.764923	0	0	2062.26	402.351	64.4601
ENSG00000251034		15.7996	-1.5326	0.00677998	0.0862783	6.04956	6.36675	16.0634	3.23107	9.90982	33.0702	14.5178	37.1885
ENSG00000039068	CDH1	578.882	2.10276	0.00685432	0.0868098	617.055	2498.49	320.503	389.021	147.409	309.537	129.623	219.412
ENSG00000198478	SH3BGRL2	9.1259	-2.52951	0.00686045	0.0868098	1.00826	1.81907	3.82461	2.58486	3.71618	41.007	10.3699	8.67732
ENSG00000240032	LNCSRLR	3.71037	-3.93983	0.00686395	NA	1.00826	0	0.764923	0	2.47746	19.8421	3.11096	2.47923
ENSG00000117519	CNN3	98.0691	-3.85758	0.00689881	0.0871945	1.00826	20.0098	16.8283	5.16971	8.67109	566.161	155.548	11.1566
ENSG00000154553	PDLIM3	6.27992	-4.68891	0.00691804	0.0872064	0	0.909535	0.764923	0	0	35.7158	10.3699	2.47923
ENSG00000160282	FTCD	6.98805	-2.25238	0.00692054	0.0872064	3.02478	1.81907	2.29477	2.58486	4.95491	17.1965	16.5918	7.4377
ENSG00000152822	GRM1	22.2982	-1.26102	0.00692539	0.0872064	8.06608	12.7335	14.5335	16.8016	24.7746	30.4246	48.7384	22.3131
ENSG00000151388	ADAMTS12	39.8251	-2.36465	0.00692748	0.0872064	5.0413	10.9144	19.1231	4.5235	7.43237	219.586	32.1466	19.8339
ENSG00000177106	EPS8L2	46.1714	-2.30207	0.00693393	0.0872064	11.0909	23.6479	7.64923	18.094	16.1035	206.358	71.5521	14.8754
ENSG00000152953	STK32B	69.3999	-1.07968	0.00693978	0.0872186	63.5204	26.3765	74.1975	26.4948	66.8913	84.6596	121.328	91.7317
ENSG00000166741	NNMT	46.7022	-7.72751	0.00697002	0.0874182	0	2.72861	0	0	0	228.846	135.845	6.19809
ENSG00000214106	PAXIP1-AS2	15.1948	-1.61006	0.00697767	0.0874182	11.0909	5.45721	5.35446	7.10835	13.626	44.9754	16.5918	17.3546
ENSG00000189283	FHIT	106.429	-1.07194	0.00697871	0.0874182	98.8094	63.6675	92.5556	27.7872	157.318	129.635	68.4412	213.214
ENSG00000078401	EDN1	48.6618	-1.69008	0.00698014	0.0874182	31.256	10.0049	26.7723	24.5561	24.7746	56.8807	155.548	59.5016
ENSG00000164188	RANBP3L	351.806	-1.58182	0.00700466	0.0876023	203.668	49.1149	99.4399	220.359	741.998	263.239	1106.47	130.16
ENSG00000184349	EFNA5	27.3384	-6.31923	0.00701545	0.0876759	0	2.72861	0	0	1.23873	190.484	21.7767	2.47923
ENSG00000141756	FKBP10	383.038	-3.88858	0.00705149	0.0879786	16.1322	42.7482	61.9587	13.5705	6.19364	2521.27	370.205	32.23
ENSG00000092758	COL9A3	25.872	-2.50949	0.00705843	0.0879786	10.0826	8.18582	0	8.40078	18.5809	109.793	19.7028	32.23
ENSG00000264230	ANXA8L1	4.82841	-5.99566	0.00707869	NA	0	0	0	0	0	18.5193	17.6288	2.47923
ENSG00000171992	SYNPO	231.167	-5.3759	0.00710147	0.0882223	7.05782	45.4768	0	1.93864	1.23873	1312.22	435.535	45.8658
ENSG00000280138		369.438	-1.10839	0.00712651	0.088445	504.13	104.597	360.279	111.149	531.414	431.235	467.681	445.023
ENSG00000050820	BCAR1	53.5331	-2.92604	0.00716912	0.0887887	8.06608	11.824	21.4178	3.23107	1.23873	288.372	82.959	11.1566
ENSG00000279020	C18orf15	145.433	-1.01642	0.00726797	0.0896636	208.71	52.7531	97.9101	52.3433	195.719	195.775	91.2549	268.997
ENSG00000111665	CDCA3	148.564	1.14359	0.00730854	0.0898932	202.66	242.846	74.1975	311.475	100.337	111.116	59.1083	86.7732
ENSG00000173705	SUSD5	6.79143	-5.77238	0.00731942	0.0899639	0	0	0	0	0	48.9439	4.14795	1.23962
ENSG00000168743	NPNT	204.94	-8.78332	0.00745515	0.0908196	0	18.1907	0	0	0	1123.06	469.755	28.5112
ENSG00000143248	RGS5	14.4722	-2.25406	0.00748675	0.0908514	2.01652	10.0049	3.05969	7.10835	11.1486	37.0386	40.4425	4.95847
ENSG00000203727	SAMD5	21.8849	-4.67263	0.00748829	0.0908514	0	2.72861	0.764923	0	0	158.737	10.3699	2.47923
ENSG00000248305		11.6339	-4.91888	0.00751381	0.090914	0	0	0	0	0	41.007	0	52.0639
ENSG00000172346	CSDC2	9.63785	-5.39848	0.00753177	0.0910633	0	1.81907	0	0	0	59.5263	14.5178	1.23962
ENSG00000138080	EMILIN1	121.997	-2.42109	0.00754802	0.0910633	19.1569	41.8386	22.9477	33.6031	26.0133	710.347	98.5138	23.5527
ENSG00000271270	TMCC1-DT	82.7433	-1.04383	0.00755062	0.0910633	71.5864	22.7384	103.265	36.8342	90.4271	109.793	118.217	109.086
ENSG00000286329		14.5415	-3.38321	0.00760633	0.0913221	12.0991	0	9.17907	0	18.5809	10.5825	49.7754	16.115
ENSG00000166341	DCHS1	59.1492	-2.72381	0.00775204	0.0924776	12.0991	22.7384	6.11938	7.10835	9.90982	350.544	55.9973	8.67732
ENSG00000121753	ADGRB2	21.6811	-3.33556	0.00775695	0.0924776	4.03304	2.72861	1.52985	1.29243	0	144.186	13.4808	6.19809
ENSG00000103742	IGDCC4	89.1906	-5.02092	0.00780339	0.0928041	1.00826	14.5526	3.82461	0	3.71618	552.933	133.771	3.71885
ENSG00000169607	CKAP2L	217.969	1.30885	0.00780653	0.0928041	239.966	437.487	73.4326	543.466	139.976	145.509	74.6631	89.2524
ENSG00000171848	RRM2	501.911	1.16524	0.00781448	0.0928041	680.575	809.486	174.402	1182.57	379.051	349.221	247.84	192.141
ENSG00000240183	RN7SL297P	9.79495	-2.48155	0.00783062	0.09286	5.0413	1.81907	8.41415	0	19.8196	10.5825	10.3699	22.3131
ENSG00000145990	GFOD1	135.684	1.16042	0.00785318	0.093004	240.974	162.807	183.581	146.691	100.337	74.0772	147.252	29.7508
ENSG00000262172		12.1545	-1.57636	0.00788318	0.0931851	12.0991	5.45721	5.35446	2.58486	14.8647	19.8421	13.4808	23.5527
ENSG00000118193	KIF14	265.459	1.25979	0.0078974	0.0932801	280.296	711.257	104.029	463.335	162.273	185.193	93.3289	123.962
ENSG00000117298	ECE1	51.3029	-4.53363	0.00794079	0.093631	0	9.09535	3.05969	1.93864	1.23873	329.379	57.0343	8.67732
ENSG00000111341	MGP	25.161	-7.19215	0.00798192	0.0938708	0	0.909535	0	0	0	182.547	16.5918	1.23962
ENSG00000163739	CXCL1	73.3826	-1.23579	0.00798491	0.0938708	32.2643	30.9242	59.664	51.0509	52.0266	80.6912	182.51	97.9298
ENSG00000234358		112.428	-1.05118	0.00798945	0.0938708	134.099	60.9389	84.1415	31.0183	174.661	120.375	105.773	188.422
ENSG00000119888	EPCAM	15.1674	2.46059	0.00801609	0.0941219	15.1239	55.4817	17.5932	14.2167	4.95491	5.29123	0	8.67732
ENSG00000182272	B4GALNT4	14.8239	-3.88069	0.00802651	0.0941823	1.00826	3.63814	0	0.646214	1.23873	99.2105	10.3699	2.47923
ENSG00000153404	PLEKHG4B	6.09329	-4.88891	0.00803204	0.0941853	0	0.909535	0	0	0	41.007	3.11096	3.71885
ENSG00000131747	TOP2A	1679.38	1.16149	0.00806535	0.094269	2065.92	3017.84	557.629	3963.23	1138.39	1166.72	701.004	824.345
ENSG00000204965	PCDHA5	22.809	-1.48443	0.00807335	0.0942982	12.0991	6.36675	32.1267	3.23107	17.3422	50.2667	23.8507	37.1885
ENSG00000275126	H4C13	168.169	1.28624	0.00815076	0.0949217	144.181	391.1	67.3132	403.884	96.6208	116.407	60.1453	65.6997
ENSG00000274253		6.75069	-2.88157	0.00819555	0.0952892	4.03304	0	6.11938	0	9.90982	17.1965	3.11096	13.6358
ENSG00000152952	PLOD2	267.07	-2.6681	0.0082178	0.0954237	21.1735	103.687	86.4363	40.0653	78.0399	1345.29	351.539	110.326
ENSG00000230107		29.1328	1.11959	0.00825417	0.0956594	25.2065	56.3912	42.8357	35.5418	14.8647	21.1649	19.7028	17.3546
ENSG00000178568	ERBB4	9.1293	-3.58293	0.00826499	0.0957227	0	1.81907	3.05969	0	2.47746	51.5895	10.3699	3.71885
ENSG00000158258	CLSTN2	90.2846	-6.90247	0.00833812	0.0962575	0	27.2861	0	1.93864	0	455.046	215.693	22.3131
ENSG00000154380	ENAH	88.5443	-3.80163	0.00837136	0.0965466	6.04956	31.8337	5.35446	5.16971	2.47746	473.565	169.029	14.8754
ENSG00000226210	WASH8P	119.738	1.81876	0.00838143	0.0965466	190.561	165.535	167.518	144.752	216.777	21.1649	40.4425	11.1566
ENSG00000181656	GPR88	6.44802	3.06415	0.00838478	0.0965466	2.01652	8.18582	9.94399	25.8486	1.23873	0	3.11096	1.23962
ENSG00000275713	H2BC9	361.492	1.20106	0.00840751	0.0967237	378.097	706.709	101.735	930.548	239.074	210.326	174.214	151.233
ENSG00000138650	PCDH10	216.485	-4.21154	0.00841641	0.0967237	3.02478	35.4719	32.1267	5.16971	1.23873	1234.18	384.722	35.9489
ENSG00000277632	CCL3	482.044	-1.44147	0.00842497	0.0967472	585.799	121.878	211.884	182.878	325.785	539.705	1367.79	520.639
ENSG00000267222		13.3242	-1.38952	0.00845625	0.0969321	12.0991	3.63814	10.7089	4.5235	17.3422	22.4877	13.4808	22.3131
ENSG00000234362	LINC01914	18.0962	-1.31085	0.00846837	0.0969694	20.1652	7.27628	11.4738	5.16971	24.7746	26.4561	19.7028	29.7508
ENSG00000242330	RN7SL683P	13.6029	-1.70715	0.00847037	0.0969694	15.1239	3.63814	8.41415	1.93864	22.2971	25.1333	12.4439	19.8339
ENSG00000253953	PCDHGB4	32.2801	-1.84251	0.00850292	0.0972174	16.1322	27.2861	7.64923	3.23107	40.878	91.2737	25.9247	45.8658
ENSG00000118194	TNNT2	36.2465	-6.08016	0.00852952	0.0974592	0	1.81907	0.764923	0	0	257.947	26.9617	2.47923
ENSG00000123989	CHPF	376.032	-1.15411	0.00857814	0.0978895	187.536	161.897	348.805	208.727	248.984	1127.03	456.275	268.997
ENSG00000183876	ARSI	17.1661	-4.78024	0.00858784	0.0979375	0	2.72861	0	1.29243	0	121.698	10.3699	1.23962
ENSG00000145911	N4BP3	18.9732	2.0445	0.00859729	0.0979766	13.1074	26.3765	41.3058	35.5418	7.43237	3.96842	22.8137	1.23962
ENSG00000143028	SYPL2	11.256	-2.79526	0.00860223	0.0979766	3.02478	2.72861	5.35446	0.646214	9.90982	51.5895	15.5548	1.23962
ENSG00000141448	GATA6	48.3414	-5.47098	0.0087002	0.0987774	1.00826	8.18582	0	0	1.23873	302.923	62.2193	11.1566
ENSG00000126803	HSPA2	52.4075	-1.67706	0.00872995	0.0989865	37.3056	16.3716	26.7723	10.9856	16.1035	226.2	50.8124	34.7093
ENSG00000087303	NID2	36.5314	-5.22748	0.00876266	0.0992342	1.00826	6.36675	0.764923	0	0	189.161	85.033	9.91694
ENSG00000226253	MRPL35P3	8.03222	-2.00269	0.00883309	0.0997604	6.04956	3.63814	3.05969	0.646214	7.43237	13.2281	10.3699	19.8339
ENSG00000062038	CDH3	11.356	-5.38818	0.00891974	0.1002	0	2.72861	0	0	0	66.1403	20.7398	1.23962
ENSG00000057294	PKP2	41.5246	-2.73238	0.00892086	0.1002	1.00826	34.5623	6.11938	12.2781	11.1486	178.579	73.6261	14.8754
ENSG00000084710	EFR3B	13.7868	-2.34052	0.00895976	0.10051	3.02478	7.27628	5.35446	2.58486	4.95491	42.3298	37.3316	7.4377
ENSG00000049192	ADAMTS6	61.4975	-2.4866	0.00897773	0.100605	10.0826	29.1051	9.17907	18.7402	8.67109	318.796	78.8111	18.5943
ENSG00000005884	ITGA3	89.9308	-1.99111	0.00897946	0.100605	14.1156	30.0147	43.6006	48.466	26.0133	362.449	151.4	43.3866
ENSG00000203930	LINC00632	335.081	-5.34861	0.0091301	0.101718	0	29.1051	19.888	0.646214	1.23873	2136.33	450.053	43.3866
ENSG00000112902	SEMA5A	100.475	-4.12064	0.00913652	0.101726	0	13.643	23.7126	1.29243	8.67109	546.319	174.214	35.9489
ENSG00000147168	IL2RG	249.35	1.1246	0.00915222	0.101838	138.132	442.034	454.364	319.23	115.202	133.603	295.541	96.6901
ENSG00000106538	RARRES2	6.85278	-4.06982	0.00917856	0.101877	0	0.909535	0.764923	1.29243	0	31.7474	17.6288	2.47923
ENSG00000130600	H19	265.519	-8.48653	0.0092095	0.102026	0	34.5623	0	0	0	1642.93	429.313	17.3546
ENSG00000100351	GRAP2	9.10483	2.22896	0.00922057	0.102026	8.06608	18.1907	22.9477	9.69321	6.19364	1.32281	5.18494	1.23962
ENSG00000274290	H2BC6	276.73	1.23702	0.00925444	0.102274	264.164	484.782	100.205	784.503	151.125	189.161	117.18	122.722
ENSG00000072571	HMMR	204.972	1.01568	0.0093083	0.102646	217.784	350.171	102.5	462.043	159.796	157.414	105.773	84.294
ENSG00000142910	TINAGL1	58.6854	-8.80098	0.00932428	0.102646	0	0	0	0	0	436.526	27.9987	4.95847
ENSG00000230630	DNM3OS	33.2153	-7.34214	0.00932681	0.102646	0	1.81907	0	0	0	211.649	49.7754	2.47923
ENSG00000135333	EPHA7	6.49645	-5.59942	0.00933402	0.102646	0	0	0	0	0	47.621	3.11096	1.23962
ENSG00000133026	MYH10	233.65	-1.83115	0.00937391	0.102918	207.701	58.2103	21.4178	78.8381	137.499	1037.08	203.25	125.201
ENSG00000137726	FXYD6	23.4805	-2.2255	0.00938394	0.102918	4.03304	6.36675	7.64923	14.8629	6.19364	82.014	51.8494	14.8754
ENSG00000105011	ASF1B	249.625	1.05655	0.0093862	0.102918	364.99	331.071	107.089	555.098	255.178	134.926	135.845	112.805
ENSG00000135750	KCNK1	5.84156	-5.19762	0.00939845	0.102918	0	0.909535	0	0	0	38.3614	6.22193	1.23962
ENSG00000163576	EFHB	8.42019	-2.5329	0.00943474	0.103164	1.00826	0.909535	5.35446	1.93864	1.23873	17.1965	12.4439	27.2716
ENSG00000108947	EFNB3	7.03795	-2.81525	0.00943981	0.103164	2.01652	1.81907	0.764923	1.29243	2.47746	35.7158	7.25891	4.95847
ENSG00000269189		14.1627	-1.75509	0.00948645	0.103557	13.1074	1.81907	7.64923	5.16971	28.4907	26.4561	8.2959	22.3131
ENSG00000004399	PLXND1	2670.63	-1.05006	0.00951243	0.103777	1662.62	898.621	4765.47	665.6	1937.37	3539.83	3506.06	4389.48
ENSG00000123191	ATP7B	304.654	-2.32828	0.00958655	0.104458	55.4543	96.4107	108.619	78.1919	52.0266	1460.38	381.611	204.537
ENSG00000150594	ADRA2A	7.15038	-4.35849	0.00962035	0.104541	1.00826	0.909535	0	0	0	47.621	5.18494	2.47923
ENSG00000177875	CCDC184	11.6085	-4.21825	0.00962934	0.104541	1.00826	0.909535	1.52985	0.646214	0	70.1088	18.6658	0
ENSG00000196684	HSH2D	43.977	1.36512	0.00967098	0.10469	55.4543	66.3961	19.888	105.333	52.0266	5.29123	30.0726	17.3546
ENSG00000136960	ENPP2	51.6854	2.03259	0.00972535	0.105009	15.1239	172.812	78.0221	71.0835	18.5809	42.3298	9.33289	6.19809
ENSG00000185070	FLRT2	222.353	-4.14289	0.00974319	0.10508	7.05782	32.7433	44.3655	0.646214	3.71618	1240.79	414.795	34.7093
ENSG00000124749	COL21A1	15.3532	-5.28811	0.00975179	0.10508	0	4.54768	0	1.29243	0	80.6912	36.2946	0
ENSG00000274471	HERC2P7	53.3982	-1.6089	0.00975588	0.10508	72.5947	12.7335	7.64923	18.7402	49.5491	78.0456	72.5891	115.284
ENSG00000138735	PDE5A	5.0719	-4.64947	0.00982217	NA	0	0.909535	0	0.646214	0	25.1333	11.4069	2.47923
ENSG00000115461	IGFBP5	503.375	-8.35514	0.00992739	0.106428	0	84.5868	0	0	0	3399.61	444.868	97.9298
ENSG00000008513	ST3GAL1	661.193	-1.13385	0.00994599	0.106502	754.178	137.34	828.411	224.236	889.407	666.695	942.622	846.659
ENSG00000177469	CAVIN1	279.9	-3.15701	0.00995168	0.106502	42.3469	56.3912	92.5556	25.2023	21.0584	1363.81	605.601	32.23
ENSG00000185559	DLK1	310.052	-8.16019	0.00995304	0.106502	0	17.2812	0	0	1.23873	2355.92	104.736	1.23962
ENSG00000255176		6.74912	-2.17789	0.0100183	0.106865	3.02478	0.909535	3.05969	2.58486	7.43237	22.4877	8.2959	6.19809
ENSG00000268894	PLCE1-AS1	5.59824	-5.69526	0.0100286	0.106865	0	0	0	0	0	38.3614	5.18494	1.23962
ENSG00000156886	ITGAD	41.416	-2.16729	0.0100348	0.106865	31.256	7.27628	6.8843	10.9856	18.5809	30.4246	188.732	37.1885
ENSG00000265727	RN7SL648P	77.3267	-1.17639	0.0100425	0.106883	96.7929	38.2005	57.3692	14.8629	115.202	121.698	83.996	90.4921
ENSG00000135636	DYSF	12.8616	-2.67631	0.0101598	0.107874	7.05782	0.909535	3.82461	1.93864	6.19364	14.5509	62.2193	6.19809
ENSG00000102109	PCSK1N	9.84229	-2.42655	0.0101692	0.107878	0	3.63814	5.35446	3.23107	4.95491	21.1649	27.9987	12.3962
ENSG00000138180	CEP55	207.424	1.08998	0.0101783	0.107878	255.09	383.824	78.0221	446.534	157.318	134.926	99.5508	104.128
ENSG00000202078	Y_RNA	14.9927	-1.47663	0.0102101	0.108087	7.05782	11.824	6.8843	5.16971	19.8196	31.7474	11.4069	26.032
ENSG00000162267	ITIH3	4.92355	-5.8731	0.0102179	NA	0	0	0	0	0	27.7789	10.3699	1.23962
ENSG00000147883	CDKN2B	155.088	-1.92541	0.0102447	0.10828	48.3965	66.3961	110.914	37.4804	39.6393	427.267	457.312	53.3035
ENSG00000163808	KIF15	174.283	1.10156	0.0102526	0.10828	226.858	315.609	70.3729	361.88	125.112	129.635	89.1809	75.6166
ENSG00000204580	DDR1	25.5426	-2.20748	0.0102753	0.108325	4.03304	2.72861	25.2424	5.81592	12.3873	109.793	33.1836	11.1566
ENSG00000222455	RNA5SP296	30.5545	-1.20011	0.0102778	0.108325	35.2891	9.09535	20.6529	12.2781	42.1167	38.3614	19.7028	66.9393
ENSG00000122176	FMOD	108.417	-8.50022	0.0102811	0.108325	0	6.36675	0	0	0	679.923	177.325	3.71885
ENSG00000169242	EFNA1	4.89434	-5.27048	0.0102973	NA	0	0.909535	0	0	0	22.4877	14.5178	1.23962
ENSG00000274956	NA	4.95917	-5.88743	0.0103185	NA	0	0	0	0	1.23873	29.1017	9.33289	0
ENSG00000165495	PKNOX2	13.4208	-4.2785	0.0103554	0.108786	0	2.72861	0.764923	0	0	87.3052	10.3699	6.19809
ENSG00000176890	TYMS	595.7	1.08383	0.0103738	0.10888	598.906	900.44	228.712	1659.48	460.807	377	267.543	272.716
ENSG00000075643	MOCOS	172.856	1.09394	0.0103781	0.10888	185.52	243.755	160.634	361.88	131.305	175.933	70.5152	53.3035
ENSG00000225689		10.2721	-2.10987	0.0103825	0.10888	9.07434	1.81907	7.64923	0.646214	21.0584	15.8737	6.22193	19.8339
ENSG00000172020	GAP43	4.85861	-5.26948	0.0104067	NA	0	0.909535	0	0	0	21.1649	15.5548	1.23962
ENSG00000196091	MYBPC1	11.9479	1.63905	0.0104327	0.109277	23.19	21.8288	10.7089	16.1553	8.67109	5.29123	7.25891	2.47923
ENSG00000143768	LEFTY2	11.5453	-5.7026	0.0104669	0.109379	0	0.909535	0	0	0	87.3052	4.14795	0
ENSG00000121690	DEPDC7	69.8298	1.03276	0.010484	0.109494	62.5121	79.1296	181.287	54.9282	37.1618	47.621	35.2576	60.7412
ENSG00000164294	GPX8	96.2532	-5.95709	0.0105144	0.109682	1.00826	10.9144	0.764923	0	0	621.719	130.66	4.95847
ENSG00000243232	PCDHAC2	11.0381	-2.87976	0.0105222	0.1097	5.0413	3.63814	1.52985	0	3.71618	51.5895	16.5918	6.19809
ENSG00000163453	IGFBP7	116.532	-4.31028	0.0105407	0.109829	3.02478	37.2909	9.94399	0	7.43237	456.368	384.722	33.4697
ENSG00000125966	MMP24	10.3696	-3.0896	0.0105554	0.109916	1.00826	3.63814	2.29477	1.29243	2.47746	50.2667	20.7398	1.23962
ENSG00000154310	TNIK	370.799	-1.15024	0.0105724	0.109967	355.916	114.601	491.08	97.5783	427.361	419.33	656.413	404.115
ENSG00000185551	NR2F2	13.2573	-4.59949	0.0106321	0.110331	0	1.81907	0.764923	1.29243	0	79.3684	22.8137	0
ENSG00000141736	ERBB2	81.4224	-1.43057	0.0106752	0.110649	50.413	42.7482	31.3618	38.1266	42.1167	292.34	92.2919	61.9809
ENSG00000280543	ASAP1-IT2	53.1904	-1.25573	0.0108145	0.111382	60.4956	20.0098	57.3692	7.75457	61.9364	64.8175	66.3672	86.7732
ENSG00000166803	PCLAF	82.4348	1.30609	0.0108416	0.111533	86.7103	148.254	38.2461	212.604	54.504	56.8807	23.8507	38.4281
ENSG00000114019	AMOTL2	83.1524	-5.81431	0.0109212	0.1119	1.00826	10.0049	0.764923	0	0	534.414	114.069	4.95847
ENSG00000102053	ZC3H12B	3.27916	-4.14095	0.0109364	NA	0	0	0	0.646214	1.23873	15.8737	1.03699	7.4377
ENSG00000137831	UACA	137.125	-2.85126	0.0109847	0.112293	15.1239	22.7384	42.8357	38.7728	16.1035	686.537	242.655	32.23
ENSG00000122574	WIPF3	28.3756	-2.08915	0.0110208	0.112533	19.1569	4.54768	19.888	5.16971	11.1486	22.4877	103.699	40.9074
ENSG00000006118	TMEM132A	132.093	-1.15628	0.0111069	0.113154	78.6442	57.3007	139.216	61.3903	153.602	263.239	230.211	73.1374
ENSG00000154330	PGM5	39.7225	-8.59034	0.0111598	0.113479	0	0	0	0	0	273.821	41.4795	2.47923
ENSG00000261426		5.91309	-3.90176	0.0111737	0.113479	2.01652	0.909535	0	0	8.67109	15.8737	0	19.8339
ENSG00000123080	CDKN2C	219.468	1.30237	0.0111824	0.113479	208.71	499.335	62.7237	549.928	132.544	124.344	71.5521	106.607
ENSG00000181982	CCDC149	78.7365	-1.5597	0.011268	0.114143	23.19	29.1051	96.3802	6.46214	22.2971	209.003	73.6261	169.828
ENSG00000171714	ANO5	113.198	-1.82912	0.011289	0.114292	47.3882	80.9486	3.82461	78.8381	147.409	236.782	73.6261	236.767
ENSG00000166147	FBN1	620.086	-3.57698	0.0113178	0.114356	72.5947	187.364	19.1231	52.9895	35.9231	3738.25	791.222	63.2205
ENSG00000152049	KCNE4	43.6692	-5.32301	0.0113197	0.114356	1.00826	3.63814	3.05969	0	0	246.042	94.3659	1.23962
ENSG00000106031	HOXA13	11.9403	-5.42608	0.011321	0.114356	0	0	1.52985	0	0	84.6596	9.33289	0
ENSG00000189269	DRICH1	7.48259	-1.95715	0.011347	0.114554	4.03304	3.63814	3.82461	0.646214	4.95491	15.8737	8.2959	18.5943
ENSG00000144619	CNTN4	8.59547	-2.60845	0.0114867	0.115442	6.04956	1.81907	2.29477	0	1.23873	34.393	9.33289	13.6358
ENSG00000279544		109.784	-1.17096	0.0115148	0.115532	149.222	56.3912	70.3729	18.7402	156.08	141.54	103.699	182.224
ENSG00000102471	NDFIP2	87.7981	-1.42296	0.0115151	0.115532	33.2726	27.2861	89.4959	44.5887	90.4271	234.137	141.03	42.147
ENSG00000267430		27.6398	-1.03594	0.0115834	0.115952	28.2313	10.0049	24.4775	12.9243	35.9231	31.7474	33.1836	44.6262
ENSG00000146250	PRSS35	126.096	-6.79626	0.0115859	0.115952	0	17.2812	0.764923	0	0	679.923	287.246	23.5527
ENSG00000153558	FBXL2	9.00795	-2.27987	0.0115893	0.115952	2.01652	3.63814	3.05969	1.93864	3.71618	39.6842	9.33289	8.67732
ENSG00000137310	TCF19	393.045	1.00964	0.0117279	0.117141	459.766	671.237	157.574	880.143	335.695	250.01	180.436	209.495
ENSG00000089685	BIRC5	221.485	1.2183	0.011761	0.11721	320.627	342.895	74.1975	528.603	178.377	141.54	83.996	101.649
ENSG00000185567	AHNAK2	51.6367	-2.35098	0.0118206	0.117411	12.0991	24.5575	22.1828	7.10835	6.19364	203.712	122.365	14.8754
ENSG00000159307	SCUBE1	7.96636	-4.16583	0.0118314	0.117424	3.02478	0	0.764923	0	4.95491	52.9123	2.07398	0
ENSG00000178999	AURKB	237.285	1.13262	0.0118362	0.117424	301.47	427.482	83.3766	530.541	185.809	154.768	99.5508	115.284
ENSG00000169851	PCDH7	117.275	-5.48331	0.0118821	0.117661	0	13.643	4.58954	0	1.23873	731.512	171.103	16.115
ENSG00000260135	MMP2-AS1	27.4022	-1.34259	0.0118853	0.117661	25.2065	7.27628	14.5335	16.1553	26.0133	43.6526	59.1083	27.2716
ENSG00000154175	ABI3BP	3.93045	-4.86389	0.0119434	NA	0	0.909535	0	0	0	18.5193	8.2959	3.71885
ENSG00000197594	ENPP1	68.862	-2.25342	0.0119561	0.118099	43.3552	17.2812	2.29477	23.9099	38.4006	317.474	87.107	21.0735
ENSG00000260306		13.2062	-1.8048	0.0120075	0.118396	8.06608	10.9144	3.05969	1.93864	12.3873	22.4877	26.9617	19.8339
ENSG00000132613	MTSS2	91.0169	-1.41295	0.0121716	0.119698	34.2808	50.0244	58.1341	23.9099	28.4907	334.67	74.6631	123.962
ENSG00000147394	ZNF185	27.3155	-2.44696	0.0122647	0.120081	4.03304	10.0049	6.8843	10.9856	7.43237	129.635	44.5905	4.95847
ENSG00000162687	KCNT2	7.63798	-4.88911	0.0123448	0.120737	0	0.909535	0	0	0	56.8807	2.07398	1.23962
ENSG00000249485	RBBP4P1	124.578	-1.20022	0.0123807	0.120938	178.462	48.2054	96.3802	23.2637	205.629	149.477	100.588	194.62
ENSG00000197376		8.08477	-6.6409	0.0123857	0.120938	0	0	0	0	0	44.9754	19.7028	0
ENSG00000234465	PINLYP	9.8551	-1.64171	0.012427	0.121276	6.04956	3.63814	9.17907	1.29243	7.43237	22.4877	11.4069	17.3546
ENSG00000171914	TLN2	152.735	-1.00169	0.0124482	0.121416	138.132	106.416	95.6153	68.4987	195.719	350.544	169.029	97.9298
ENSG00000287074		44.2408	-1.11428	0.0125388	0.122033	51.4212	20.0098	39.0111	10.3394	65.6526	59.5263	31.1096	76.8563
ENSG00000147655	RSPO2	73.5903	-8.18596	0.0125547	0.122121	0	3.63814	0	0	0	465.628	118.217	1.23962
ENSG00000162433	AK4	7.37171	-5.86015	0.0125871	0.122303	0	0.909535	0	0	0	38.3614	19.7028	0
ENSG00000155966	AFF2	13.33	-3.08398	0.0126253	0.122459	4.03304	0.909535	6.8843	1.29243	0	59.5263	29.0357	4.95847
ENSG00000112562	SMOC2	84.4711	-6.38063	0.0126306	0.122459	1.00826	11.824	0	0	0	429.912	209.471	23.5527
ENSG00000278983		44.1477	-1.10992	0.0126879	0.122881	62.5121	20.0098	26.7723	10.9856	54.504	64.8175	40.4425	73.1374
ENSG00000166963	MAP1A	110.27	-4.50548	0.0127117	0.122925	1.00826	20.9193	8.41415	0	3.71618	681.245	142.067	24.7923
ENSG00000262209	PCDHGB3	7.93944	-3.58893	0.012713	0.122925	0	2.72861	0	0.646214	1.23873	19.8421	3.11096	35.9489
ENSG00000185130	H2BC13	193.928	1.32112	0.0127505	0.12313	183.503	332.89	58.1341	595.809	112.724	126.989	69.4782	71.8978
ENSG00000112964	GHR	35.4217	-8.42931	0.0127768	0.123274	0	0	0	0	0	246.042	37.3316	0
ENSG00000197375	SLC22A5	107.094	-1.01626	0.0128215	0.123439	57.4708	63.6675	55.8394	109.21	80.5173	209.003	179.399	101.649
ENSG00000105989	WNT2	33.4599	-8.41976	0.0128779	0.123668	0	0	0	0	0	226.2	41.4795	0
ENSG00000154721	JAM2	24.7176	-1.39031	0.0128799	0.123668	16.1322	7.27628	19.888	12.2781	13.626	56.8807	45.6275	26.032
ENSG00000154760	SLFN13	310.239	1.07118	0.0128904	0.123702	431.535	455.677	139.981	684.987	279.952	175.933	113.032	200.818
ENSG00000106278	PTPRZ1	4.12502	-5.29821	0.0129139	NA	0	0	0	0	0	25.1333	4.14795	3.71885
ENSG00000168734	PKIG	94.9248	-1.2124	0.0129565	0.124136	43.3552	44.5672	100.97	43.9425	75.5624	219.586	166.955	64.4601
ENSG00000049323	LTBP1	138.093	-4.76785	0.0129783	0.124207	5.0413	26.3765	1.52985	6.46214	0	870.407	188.732	6.19809
ENSG00000244227	LRRC77P	10.667	-2.40221	0.0130679	0.124735	2.01652	0.909535	11.4738	0	1.23873	37.0386	4.14795	28.5112
ENSG00000271133	ITGB8-AS1	2.4127	-4.20456	0.0131075	NA	1.00826	0	0	0	3.71618	1.32281	8.2959	4.95847
ENSG00000149591	TAGLN	456.99	-2.6945	0.0131471	0.125108	87.7186	141.888	105.559	61.3903	56.9815	2518.62	567.232	116.524
ENSG00000252122		2.5216	-3.54155	0.0131916	NA	1.00826	0	0.764923	0	3.71618	6.61403	3.11096	4.95847
ENSG00000109072	VTN	11.4418	-5.52667	0.0132094	0.12537	0	0	2.29477	0	0	67.4631	21.7767	0
ENSG00000179542	SLITRK4	111.138	-1.7162	0.0132951	0.125949	28.2313	28.1956	160.634	21.9713	65.6526	174.61	300.726	109.086
ENSG00000127903	ZNF835	7.44186	-2.32787	0.0133127	0.125949	7.05782	0	5.35446	0	2.47746	26.4561	2.07398	16.115
ENSG00000248610	HSPA8P4	10.9837	-1.79826	0.013315	0.125949	9.07434	1.81907	3.05969	5.16971	14.8647	31.7474	7.25891	14.8754
ENSG00000121005	CRISPLD1	11.6117	-2.72628	0.0133561	0.126204	2.01652	3.63814	5.35446	0	3.71618	59.5263	12.4439	6.19809
ENSG00000251432	LINC02615	21.4185	-1.48948	0.0133737	0.126264	13.1074	5.45721	26.7723	5.16971	18.5809	43.6526	36.2946	22.3131
ENSG00000277118	Metazoa_SRP	47.1589	-1.00294	0.0134047	0.126396	61.5038	21.8288	35.1864	15.5091	61.9364	60.8491	55.9973	64.4601
ENSG00000122691	TWIST1	4.02823	-5.52291	0.013406	NA	0	0	0	0	0	22.4877	7.25891	2.47923
ENSG00000286912		2.60129	-3.98639	0.0134061	NA	0	0	0.764923	0	2.47746	6.61403	1.03699	9.91694
ENSG00000234456	MAGI2-AS3	24.8055	-3.71443	0.0134564	0.126746	0	4.54768	6.11938	0.646214	0	148.154	35.2576	3.71885
ENSG00000224593		8.20744	-2.90913	0.0134616	0.126746	5.0413	0.909535	2.29477	0.646214	18.5809	15.8737	0	22.3131
ENSG00000128482	RNF112	4.26306	-3.84228	0.0134702	NA	1.00826	0	0.764923	0	1.23873	27.7789	2.07398	1.23962
ENSG00000076706	MCAM	25.575	-2.59312	0.0135259	0.12707	5.0413	5.45721	2.29477	10.3394	3.71618	144.186	24.8877	8.67732
ENSG00000148411	NACC2	577.387	-1.19323	0.0135837	0.127511	498.08	126.425	910.258	157.676	877.019	701.088	768.408	580.141
ENSG00000185920	PTCH1	104.083	-1.99794	0.0135924	0.127511	97.8012	4.54768	109.384	21.3251	229.165	247.365	93.3289	29.7508
ENSG00000258590	NBEAP1	6.71404	-3.02793	0.0135995	0.127511	2.01652	0.909535	4.58954	0	1.23873	10.5825	20.7398	13.6358
ENSG00000136943	CTSV	123.342	-1.0079	0.0136057	0.127511	65.5369	92.7726	84.9064	71.0835	90.4271	330.702	128.586	122.722
ENSG00000181804	SLC9A9	245.009	-1.23575	0.0136258	0.127511	188.545	56.3912	382.461	67.8524	203.151	309.537	458.349	293.789
ENSG00000135476	ESPL1	453.267	1.04479	0.0137572	0.128234	665.451	795.843	194.29	825.215	401.348	298.954	164.881	280.153
ENSG00000152661	GJA1	111.139	-6.42635	0.0137719	0.128234	0	10.0049	1.52985	0	0	687.86	177.325	12.3962
ENSG00000013588	GPRC5A	76.252	-3.65302	0.0138028	0.128388	34.2808	4.54768	0	5.81592	23.5358	425.944	104.736	11.1566
ENSG00000137766	UNC13C	12.6384	3.95699	0.0138824	0.128927	0	34.5623	45.8954	7.75457	0	7.93684	0	4.95847
ENSG00000170153	RNF150	4.52217	-4.02576	0.0138939	NA	0	1.81907	0	0	1.23873	23.8105	3.11096	6.19809
ENSG00000167244	IGF2	102.678	-8.10212	0.0139048	0.12898	0	9.09535	0	0	0	653.467	157.622	1.23962
ENSG00000169129	AFAP1L2	31.0809	-6.94282	0.0139098	0.12898	0	3.63814	0	0	0	162.705	73.6261	8.67732
ENSG00000240207		37.2247	-1.17804	0.0139312	0.129049	51.4212	8.18582	32.8917	11.6318	50.7878	55.5579	35.2576	52.0639
ENSG00000115380	EFEMP1	6.96956	-5.8031	0.0140783	0.13006	0	0.909535	0	0	0	33.0702	21.7767	0
ENSG00000092470	WDR76	157.171	1.08373	0.0140846	0.13006	214.759	258.308	65.0184	334.093	122.634	100.533	65.3302	96.6901
ENSG00000223813		6.43278	-3.43784	0.0141067	0.130197	4.03304	0	0.764923	0.646214	0	14.5509	16.5918	14.8754
ENSG00000139211	AMIGO2	34.3556	-2.12946	0.0141356	0.130329	34.2808	8.18582	4.58954	7.75457	17.3422	113.761	77.7741	11.1566
ENSG00000263934	SNORD3A	4444.06	-1.16843	0.0142088	0.130536	6717.03	537.535	5173.17	1419.73	5493.76	5588.86	5099.91	5522.49
ENSG00000130558	OLFM1	10.2761	3.93663	0.0142262	0.130558	0	18.1907	50.4849	4.5235	0	5.29123	0	3.71885
ENSG00000243175	RPSAP36	14.9191	-1.90728	0.0142499	0.130654	15.1239	2.72861	10.7089	1.93864	37.1618	19.8421	8.2959	23.5527
ENSG00000154146	NRGN	54.6386	1.33986	0.0142514	0.130654	96.7929	57.3007	34.4215	108.564	60.6977	19.8421	50.8124	8.67732
ENSG00000148773	MKI67	3143.48	1.08744	0.0142876	0.130785	4235.7	5992.02	1138.2	6148.72	2409.33	2332.11	1067.06	1824.72
ENSG00000123146	ADGRE5	461.861	1.01228	0.0143306	0.130911	712.84	532.988	579.811	502.754	675.107	165.351	384.722	141.316
ENSG00000206127	GOLGA8O	2.70377	4.59039	0.0143613	NA	1.00826	9.09535	7.64923	3.87728	0	0	0	0
ENSG00000107984	DKK1	36.4027	-7.04779	0.0144547	0.131685	0	4.54768	0	0	0	190.484	85.033	11.1566
ENSG00000165821	SALL2	4.6841	-4.96662	0.0144932	NA	0	0.909535	0	0	0	29.1017	6.22193	1.23962
ENSG00000253372		17.2132	-1.30568	0.0145024	0.13194	17.1404	8.18582	13.7686	3.23107	24.7746	27.7789	15.5548	27.2716
ENSG00000086991	NOX4	31.8627	-6.95248	0.014721	0.133589	0	3.63814	0	0	0	177.256	65.3302	8.67732
ENSG00000183508	TENT5C	20.7962	-2.32682	0.0147747	0.133872	8.06608	3.63814	6.11938	5.16971	6.19364	113.761	19.7028	3.71885
ENSG00000138028	CGREF1	8.18884	-4.33542	0.0147841	0.133889	0	0	0	3.23107	2.47746	50.2667	8.2959	1.23962
ENSG00000117650	NEK2	75.3776	1.24428	0.0148578	0.13427	73.6029	183.726	32.8917	151.214	42.1167	58.2035	29.0357	32.23
ENSG00000141052	MYOCD	37.2961	-8.24402	0.0148638	0.13427	0	0.909535	0	0	0	263.239	34.2206	0
ENSG00000187714	SLC18A3	7.42337	-6.54527	0.0149381	0.134805	0	0	0	0	0	39.6842	19.7028	0
ENSG00000283945	LINC00032	30.9769	-1.13555	0.0150117	0.13523	37.3056	15.4621	19.888	9.04699	49.5491	44.9754	26.9617	44.6262
ENSG00000100504	PYGL	880.879	-1.06918	0.0150155	0.13523	1013.3	223.746	758.803	407.115	1383.66	814.849	1618.74	826.825
ENSG00000156103	MMP16	48.6124	-5.05377	0.0150408	0.135322	0	7.27628	2.29477	0.646214	0	304.246	69.4782	4.95847
ENSG00000167874	TMEM88	22.2688	-2.47867	0.0150819	0.135482	7.05782	6.36675	9.17907	3.23107	8.67109	107.147	35.2576	1.23962
ENSG00000116329	OPRD1	9.69547	-4.49959	0.0150999	0.135482	1.00826	0	0	0	1.23873	74.0772	0	1.23962
ENSG00000101335	MYL9	198.935	-3.96726	0.0151445	0.135762	7.05782	65.4865	4.58954	28.4334	3.71618	1255.34	215.693	11.1566
ENSG00000236333	TRHDE-AS1	4.54633	-3.44911	0.0151892	NA	0	1.81907	0.764923	0	1.23873	21.1649	5.18494	6.19809
ENSG00000125398	SOX9	4.00902	-3.96547	0.0152381	NA	1.00826	0.909535	0	0	0	9.25965	7.25891	13.6358
ENSG00000122035	RASL11A	16.1207	-1.55479	0.0152597	0.136208	14.1156	7.27628	6.11938	5.81592	33.4457	15.8737	10.3699	35.9489
ENSG00000006283	CACNA1G	443.573	3.0428	0.015278	0.136208	161.322	2066.46	352.629	363.818	18.5809	305.568	12.4439	267.757
ENSG00000254221	PCDHGB1	6.99576	-3.81827	0.0152893	0.136208	0	2.72861	0	0	2.47746	25.1333	2.07398	23.5527
ENSG00000012171	SEMA3B	25.726	-2.2018	0.0152931	0.136208	8.06608	8.18582	7.64923	5.81592	6.19364	137.572	24.8877	7.4377
ENSG00000121957	GPSM2	152.401	1.1109	0.0153044	0.136208	169.388	290.142	79.552	312.767	92.9046	129.635	51.8494	92.9713
ENSG00000126787	DLGAP5	163.94	1.17328	0.0153425	0.136208	201.652	312.88	71.1378	346.371	110.247	141.54	57.0343	70.6582
ENSG00000212126	TAS2R50	31.5364	-1.32859	0.0153529	0.136208	44.3634	10.0049	19.888	7.10835	52.0266	42.3298	33.1836	43.3866
ENSG00000134569	LRP4	15.6226	-2.70367	0.0153786	0.136301	2.01652	2.72861	2.29477	1.93864	2.47746	103.179	4.14795	6.19809
ENSG00000175305	CCNE2	92.3853	1.07488	0.0154599	0.136614	121.999	147.345	35.9514	206.788	78.0399	52.9123	47.7014	48.3451
ENSG00000149090	PAMR1	22.7188	-8.1972	0.0154659	0.136614	0	0	0	0	0	109.793	69.4782	2.47923
ENSG00000020181	ADGRA2	193.062	-3.76084	0.015654	0.137541	22.1817	23.6479	45.1304	0.646214	3.71618	1191.85	243.692	13.6358
ENSG00000039560	RAI14	147.49	-3.75997	0.0156672	0.137541	4.03304	43.6577	26.0074	5.81592	2.47746	710.347	376.427	11.1566
ENSG00000155530	LRGUK	20.1435	-1.11254	0.0157214	0.137568	16.1322	9.09535	22.1828	5.81592	21.0584	26.4561	20.7398	39.6677
ENSG00000144366	GULP1	17.3655	-3.332	0.0157654	0.137814	1.00826	3.63814	4.58954	0	0	103.179	16.5918	9.91694
ENSG00000260261		51.8457	-1.04774	0.0157866	0.137932	66.5451	19.1002	42.8357	18.094	79.2786	54.2351	46.6644	88.0128
ENSG00000173714	WFIKKN2	18.3342	1.67421	0.0158597	0.138473	15.1239	51.8435	26.7723	16.8016	6.19364	15.8737	4.14795	9.91694
ENSG00000107104	KANK1	65.8985	-2.00732	0.0158695	0.138473	10.0826	26.3765	55.0744	14.8629	12.3873	202.389	170.066	35.9489
ENSG00000236609	ZNF853	11.2328	-2.99831	0.0158848	0.138473	0	2.72861	3.05969	1.93864	1.23873	63.4947	12.4439	4.95847
ENSG00000165072	MAMDC2	17.7048	-2.48588	0.0159017	0.138473	3.02478	10.9144	6.8843	0	4.95491	46.2982	37.3316	32.23
ENSG00000198796	ALPK2	89.4045	-5.12811	0.0159074	0.138473	3.02478	11.824	0	1.93864	0	597.909	88.1439	12.3962
ENSG00000249158	PCDHA11	17.1801	-1.78275	0.0159183	0.138473	14.1156	3.63814	22.1828	0.646214	24.7746	25.1333	13.4808	33.4697
ENSG00000133401	PDZD2	15.6549	-3.58777	0.0159299	0.138506	8.06608	1.81907	0.764923	0	0	85.9824	24.8877	3.71885
ENSG00000251363	LINC02315	14.5763	-2.16008	0.0160114	0.138948	9.07434	1.81907	17.5932	0.646214	28.4907	13.2281	25.9247	19.8339
ENSG00000273703	H2BC14	190.552	1.24305	0.0160118	0.138948	248.032	321.066	52.0147	485.953	146.17	119.053	71.5521	80.5751
ENSG00000241743	XACT	13850.2	-1.68645	0.0160856	0.139303	23079.1	2135.59	9912.63	1844.94	27015.4	20022	8703.44	18088.5
ENSG00000170485	NPAS2	37.3816	-3.41083	0.0160917	0.139303	0	4.54768	19.888	0	1.23873	218.263	41.4795	13.6358
ENSG00000237238	BMS1P10	20.1543	1.61649	0.0161014	0.139319	7.05782	36.3814	37.4812	38.7728	13.626	2.64561	16.5918	8.67732
ENSG00000242134	RPL5P13	12.2937	-1.37653	0.0161433	0.139526	8.06608	6.36675	10.7089	2.58486	11.1486	18.5193	12.4439	28.5112
ENSG00000140451	PIF1	68.5579	1.13073	0.0162507	0.140203	98.8094	115.511	33.6566	131.828	37.1618	55.5579	30.0726	45.8658
ENSG00000165194	PCDH19	7.2954	-3.29458	0.0163127	0.140671	2.01652	1.81907	1.52985	0	1.23873	37.0386	13.4808	1.23962
ENSG00000019991	HGF	63.8895	-4.70265	0.0163316	0.140744	2.01652	1.81907	10.7089	0	0	462.982	31.1096	2.47923
ENSG00000236576		17.8775	-1.24873	0.0163579	0.140789	20.1652	6.36675	13.7686	5.16971	22.2971	35.7158	19.7028	19.8339
ENSG00000136378	ADAMTS7	7.86459	-4.12297	0.0163929	0.14087	0	2.72861	0.764923	0	0	37.0386	18.6658	3.71885
ENSG00000177303	CASKIN2	63.8073	-1.05568	0.0164062	0.14087	35.2891	16.3716	104.029	21.3251	47.0717	148.154	53.9234	84.294
ENSG00000270894		11.1522	-1.43333	0.016436	0.141053	8.06608	6.36675	4.58954	5.16971	21.0584	18.5193	9.33289	16.115
ENSG00000158747	NBL1	54.4523	-1.4517	0.0164613	0.141162	11.0909	10.9144	93.3206	12.9243	39.6393	88.6281	47.7014	131.399
ENSG00000022556	NLRP2	255.799	-3.91051	0.0165302	0.141421	20.1652	0.909535	489.55	2.58486	2.47746	503.989	404.425	622.288
ENSG00000165548	TMEM63C	155.335	-1.25424	0.0165627	0.141528	70.5782	137.34	30.5969	140.228	163.512	283.081	109.921	307.425
ENSG00000172638	EFEMP2	125.441	-1.27931	0.0165898	0.141586	71.5864	62.7579	55.0744	77.5457	58.2202	436.526	132.734	109.086
ENSG00000076344	RGS11	6.66572	-4.34528	0.0165933	0.141586	0	0	2.29477	0	0	42.3298	6.22193	2.47923
ENSG00000128606	LRRC17	8.36474	-1.97251	0.0166631	0.141762	5.0413	4.54768	1.52985	2.58486	3.71618	17.1965	18.6658	13.6358
ENSG00000180336	MEIOC	46.9772	1.15243	0.0166904	0.141872	64.5286	105.506	26.7723	65.2676	28.4907	37.0386	19.7028	28.5112
ENSG00000168427	KLHL30	5.64783	-3.33662	0.0167229	0.142013	0	0.909535	3.05969	0	3.71618	6.61403	25.9247	4.95847
ENSG00000237356		8.99075	-1.53047	0.016761	0.142143	6.04956	3.63814	6.8843	2.58486	11.1486	10.5825	12.4439	18.5943
ENSG00000237886	NALT1	110.859	1.01438	0.0167738	0.142143	126.032	125.516	198.88	128.597	138.738	33.0702	77.7741	58.262
ENSG00000157734	SNX22	9.24864	-1.47263	0.0167779	0.142143	5.0413	7.27628	3.05969	4.5235	16.1035	11.9053	12.4439	13.6358
ENSG00000198795	ZNF521	7.43457	-3.171	0.0168918	0.142584	0	1.81907	3.05969	0.646214	1.23873	35.7158	14.5178	2.47923
ENSG00000109654	TRIM2	30.4585	-1.86432	0.0169314	0.142787	11.0909	17.2812	9.94399	9.04699	9.90982	129.635	39.4055	17.3546
ENSG00000279394		36.3074	-1.02716	0.0169698	0.142787	49.4047	16.3716	26.7723	10.3394	43.3555	50.2667	39.4055	54.5432
ENSG00000230295	GTF2IP23	14.2767	-1.43563	0.0169721	0.142787	17.1404	1.81907	9.94399	5.16971	17.3422	25.1333	16.5918	21.0735
ENSG00000160469	BRSK1	12.1053	-1.78766	0.0171907	0.144001	2.01652	10.0049	4.58954	5.81592	21.0584	33.0702	10.3699	9.91694
ENSG00000184661	CDCA2	182.322	1.1834	0.0174128	0.145112	212.743	338.347	62.7237	433.609	102.814	141.54	72.5891	94.2109
ENSG00000129038	LOXL1	117.586	-7.77293	0.0175146	0.145756	0	16.3716	0	0	0	748.709	160.733	14.8754
ENSG00000125872	LRRN4	6.16467	-3.83033	0.0176418	0.146678	1.00826	1.81907	0	0	1.23873	35.7158	8.2959	1.23962
ENSG00000227051	C14orf132	19.6443	-2.76495	0.0176774	0.146701	0	6.36675	6.8843	2.58486	2.47746	107.147	21.7767	9.91694
ENSG00000277481	PKD1L3	20.5729	-1.31442	0.0177304	0.1468	17.1404	3.63814	27.5372	4.5235	8.67109	34.393	22.8137	45.8658
ENSG00000132561	MATN2	63.3148	-6.03389	0.017731	0.1468	0	4.54768	1.52985	0	0	423.298	74.6631	2.47923
ENSG00000227076		58.5617	-1.15751	0.0177386	0.1468	76.6277	20.0098	39.0111	21.3251	95.382	46.2982	57.0343	112.805
ENSG00000171385	KCND3	30.2551	-5.39061	0.0177569	0.146883	0	1.81907	3.05969	0	0	183.87	50.8124	2.47923
ENSG00000235313	HM13-IT1	38.0329	-1.04158	0.0177991	0.147028	51.4212	12.7335	26.0074	16.1553	53.2653	47.621	42.5165	54.5432
ENSG00000153707	PTPRD	59.1141	-7.77348	0.0178127	0.147047	0	3.63814	0	0	0	404.779	63.2562	1.23962
ENSG00000125910	S1PR4	17.7488	1.66203	0.0178261	0.147047	44.3634	27.2861	22.9477	12.2781	14.8647	2.64561	11.4069	6.19809
ENSG00000126759	CFP	37.0569	1.16642	0.0179731	0.148014	54.446	40.9291	81.0818	30.372	22.2971	17.1965	35.2576	14.8754
ENSG00000146215	CRIP3	60.0379	1.41975	0.0179988	0.148061	162.33	79.1296	32.1267	69.7911	66.8913	21.1649	29.0357	19.8339
ENSG00000113209	PCDHB5	13.4557	-2.30146	0.0180332	0.148163	8.06608	4.54768	4.58954	0	3.71618	60.8491	13.4808	12.3962
ENSG00000145623	OSMR	14.9409	-4.25653	0.0181204	0.148514	1.00826	5.45721	0	0	2.47746	84.6596	25.9247	0
ENSG00000143842	SOX13	7.89439	-2.67884	0.0182	0.148757	7.05782	0.909535	3.82461	0	8.67109	17.1965	21.7767	3.71885
ENSG00000076555	ACACB	147.094	-1.20109	0.0182826	0.148983	34.2808	71.8533	114.738	79.4843	71.8462	313.505	94.3659	396.677
ENSG00000136542	GALNT5	38.25	-7.16278	0.0182992	0.148983	0	3.63814	0	0	0	244.719	53.9234	3.71885
ENSG00000162614	NEXN	13.5997	-2.16793	0.0183012	0.148983	3.02478	4.54768	8.41415	1.93864	2.47746	60.8491	17.6288	9.91694
ENSG00000185052	SLC24A3	6.32866	-2.74233	0.0183595	0.149105	2.01652	0.909535	5.35446	0	13.626	15.8737	10.3699	2.47923
ENSG00000262454	MIR193BHG	9.85406	-2.83925	0.0183798	0.149203	1.00826	0.909535	9.94399	0.646214	2.47746	27.7789	31.1096	4.95847
ENSG00000284820		4.42676	-2.54837	0.0184212	NA	3.02478	0	2.29477	0.646214	2.47746	14.5509	6.22193	6.19809
ENSG00000099251	HSD17B7P2	19.8873	3.02334	0.0184767	0.149649	60.4956	52.7531	0	20.6788	1.23873	9.25965	1.03699	13.6358
ENSG00000132563	REEP2	5.47108	-2.75811	0.0185002	NA	0	2.72861	1.52985	1.29243	4.95491	22.4877	8.2959	2.47923
ENSG00000103196	CRISPLD2	285.414	-3.13904	0.0185304	0.149882	15.1239	41.8386	60.4289	40.0653	22.2971	1850.61	234.359	18.5943
ENSG00000117791	MTARC2	327.97	-1.15058	0.0185903	0.149902	418.428	58.2103	318.208	133.766	619.364	339.961	351.539	384.281
ENSG00000146122	DAAM2	36.9451	-6.95937	0.0185988	0.149902	0	5.45721	0	0	0	206.358	72.5891	11.1566
ENSG00000286403		33.0152	1.22373	0.0186129	0.149902	40.3304	79.1296	39.0111	26.4948	13.626	15.8737	18.6658	30.9904
ENSG00000256001		7.13773	3.17004	0.0186203	0.149902	4.03304	15.4621	30.5969	0.646214	1.23873	2.64561	0	2.47923
ENSG00000185483	ROR1	45.2287	-7.10727	0.0186766	0.150171	0	3.63814	0	0	0	312.182	37.3316	8.67732
ENSG00000171724	VAT1L	21.1778	-7.9618	0.018701	0.150171	0	0	0	0	0	125.667	42.5165	1.23962
ENSG00000173175	ADCY5	3.71733	-4.64493	0.0187045	NA	0	0.909535	0	0	0	21.1649	5.18494	2.47923
ENSG00000189129	PLAC9	20.9768	-7.96075	0.0187164	0.150228	0	0	0	0	0	123.021	43.5535	1.23962
ENSG00000286676	ACTBP4	22.9491	-1.20629	0.0189779	0.151675	25.2065	8.18582	22.9477	5.16971	34.6844	31.7474	19.7028	35.9489
ENSG00000187800	PEAR1	9.77787	-5.50072	0.018981	0.151675	0	1.81907	0	0	0	60.8491	15.5548	0
ENSG00000131409	LRRC4B	4.327	-4.41817	0.0190469	NA	0	0.909535	0	0.646214	0	22.4877	9.33289	1.23962
ENSG00000162733	DDR2	112.547	-3.35015	0.0190912	0.152142	7.05782	50.0244	7.64923	9.04699	4.95491	671.986	128.586	21.0735
ENSG00000232036		3.08092	-5.01607	0.0191114	NA	0	0	0	0	0	10.5825	4.14795	9.91694
ENSG00000138160	KIF11	473.401	1.034	0.0191333	0.152341	505.138	913.173	161.399	1078.53	312.159	339.961	217.767	259.08
ENSG00000269896		7.47997	-1.67899	0.0191632	0.152443	3.02478	2.72861	3.05969	5.16971	9.90982	9.25965	9.33289	17.3546
ENSG00000166448	TMEM130	4.22378	-4.78834	0.019198	NA	0	0.909535	0	0	0	26.4561	5.18494	1.23962
ENSG00000159251	ACTC1	6.299	-5.55404	0.0192013	0.152678	0	0.909535	0	0	0	37.0386	12.4439	0
ENSG00000165917	RAPSN	27.1819	-1.11824	0.0193718	0.153352	32.2643	10.9144	24.4775	7.10835	37.1618	30.4246	27.9987	47.1055
ENSG00000155659	VSIG4	1887.02	-1.69035	0.0194349	0.153647	693.683	340.166	2359.79	610.026	639.184	2988.22	4186.32	3278.79
ENSG00000162545	CAMK2N1	6.77525	-6.34091	0.0194808	0.153873	0	0	0	0	0	39.6842	14.5178	0
ENSG00000285763		4.35092	4.33484	0.0195465	NA	0	17.2812	9.17907	7.10835	1.23873	0	0	0
ENSG00000117069	ST6GALNAC5	34.4379	-5.74612	0.0196438	0.154614	0	8.18582	0	1.93864	0	226.2	34.2206	4.95847
ENSG00000232611		38.245	-1.0153	0.0196881	0.154786	46.3799	14.5526	39.0111	10.9856	48.3104	41.007	36.2946	69.4186
ENSG00000267065	LINC02080	7.19202	-1.74706	0.0197065	0.154786	4.03304	2.72861	2.29477	3.87728	12.3873	15.8737	5.18494	11.1566
ENSG00000100626	GALNT16	7.32204	-5.26628	0.0197322	0.1549	0	0	0.764923	0	0	51.5895	6.22193	0
ENSG00000269404	SPIB	16.2643	1.60934	0.0199492	0.15626	13.1074	54.5721	13.0037	16.8016	6.19364	5.29123	18.6658	2.47923
ENSG00000225314		6.19314	-2.11576	0.0199734	0.156313	5.0413	0	4.58954	0.646214	3.71618	19.8421	2.07398	13.6358
ENSG00000285534		9.92483	-3.26176	0.0200025	0.156403	13.1074	0	3.82461	0	33.4457	14.5509	2.07398	12.3962
ENSG00000278829		22.4732	-1.07696	0.0201703	0.157233	23.19	8.18582	22.9477	7.10835	30.9682	38.3614	15.5548	33.4697
ENSG00000179431	FJX1	47.82	-1.64695	0.0202539	0.157666	15.1239	17.2812	40.5409	20.6788	23.5358	119.053	126.512	19.8339
ENSG00000146950	SHROOM2	7.53053	-4.86022	0.0203308	0.157913	0	2.72861	0	0	0	39.6842	16.5918	1.23962
ENSG00000259645		15.9398	-1.56142	0.0203831	0.158064	13.1074	7.27628	1.52985	10.3394	35.9231	22.4877	20.7398	16.115
ENSG00000187079	TEAD1	256.714	-2.37895	0.0204133	0.158161	10.0826	75.4914	117.033	76.2532	58.2202	1209.05	314.207	193.38
ENSG00000178538	CA8	3.96413	-3.26888	0.0205063	NA	1.00826	0	1.52985	0	2.47746	10.5825	0	16.115
ENSG00000203326	ZNF525	72.2054	1.06152	0.0205164	0.158628	50.413	134.611	73.4326	135.705	27.252	54.2351	36.2946	65.6997
ENSG00000107554	DNMBP	188.591	-1.22008	0.0205269	0.158628	89.7351	70.9438	289.906	51.0509	130.066	275.144	389.907	211.975
ENSG00000185697	MYBL1	43.855	1.02375	0.0205489	0.158661	70.5782	82.7677	25.2424	57.513	39.6393	26.4561	23.8507	24.7923
ENSG00000106069	CHN2	65.7512	-2.11315	0.0206306	0.159076	132.082	5.45721	9.94399	5.81592	139.976	84.6596	92.2919	55.7828
ENSG00000223787		12.93	-1.4695	0.0206429	0.159076	17.1404	3.63814	6.11938	3.23107	17.3422	25.1333	13.4808	17.3546
ENSG00000214595	EML6	12.4551	-1.18897	0.0206535	0.159076	7.05782	7.27628	9.94399	5.81592	14.8647	21.1649	12.4439	21.0735
ENSG00000276903	H2AC16	137.238	1.05066	0.0207734	0.159773	167.371	201.917	56.6043	335.385	90.4271	103.179	67.4042	75.6166
ENSG00000161714	PLCD3	109.105	-1.0304	0.0208165	0.159817	58.4791	75.4914	73.4326	72.3759	102.814	301.6	113.032	75.6166
ENSG00000100079	LGALS2	5.89179	3.31189	0.020824	0.159817	1.00826	16.3716	8.41415	16.1553	0	0	5.18494	0
ENSG00000109805	NCAPG	309.557	1.04542	0.0208365	0.159845	368.015	555.726	110.914	691.449	236.597	243.396	138.956	131.399
ENSG00000129173	E2F8	108.658	1.13136	0.0209093	0.160167	118.975	211.922	32.1267	260.424	78.0399	66.1403	50.8124	50.8243
ENSG00000167617	CDC42EP5	10.6645	-4.74476	0.0209318	0.1602	0	1.81907	0.764923	0	0	66.1403	16.5918	0
ENSG00000175356	SCUBE2	5.22016	-2.6063	0.0209399	NA	2.01652	1.81907	0.764923	0.646214	2.47746	25.1333	5.18494	3.71885
ENSG00000154096	THY1	244.339	-6.85207	0.0209455	0.1602	1.00826	33.6528	0	0	0	1571.49	328.725	19.8339
ENSG00000263763	MIR3686	16.1754	-1.56535	0.0210462	0.160643	25.2065	3.63814	6.11938	2.58486	19.8196	34.393	10.3699	27.2716
ENSG00000263503	MAPK8IP1P2	8.56499	-4.62976	0.021087	0.160699	0	0	0	0	0	25.1333	0	43.3866
ENSG00000197208	SLC22A4	10.1803	-2.16929	0.0210932	0.160699	5.0413	0.909535	4.58954	4.5235	9.90982	29.1017	24.8877	2.47923
ENSG00000144810	COL8A1	41.2292	-5.99547	0.0211079	0.160699	0	4.54768	0	0.646214	0	305.568	16.5918	2.47923
ENSG00000114529	C3orf52	15.2396	-2.48484	0.0211344	0.160699	4.03304	7.27628	3.82461	2.58486	1.23873	64.8175	33.1836	4.95847
ENSG00000162522	KIAA1522	416.044	1.07917	0.0211728	0.160699	236.941	753.095	638.71	575.13	190.764	538.382	133.771	261.559
ENSG00000176595	KBTBD11	18.7821	-1.14039	0.0212797	0.161237	21.1735	6.36675	14.5335	7.10835	27.252	33.0702	13.4808	27.2716
ENSG00000273454		6.63599	-1.84947	0.0212949	0.161263	5.0413	1.81907	1.52985	3.23107	14.8647	11.9053	7.25891	7.4377
ENSG00000134775	FHOD3	40.646	-7.6825	0.0213025	0.161263	0	3.63814	0	0	0	235.46	86.07	0
ENSG00000237649	KIFC1	247.055	1.0748	0.02135	0.16127	316.594	460.225	82.6116	520.848	180.854	171.965	99.5508	143.796
ENSG00000130224	LRCH2	5.9683	-5.49161	0.0213864	0.161308	0	0.909535	0	0	0	34.393	12.4439	0
ENSG00000140600	SH3GL3	7.1907	-6.10323	0.0213869	0.161308	0	0	0	0	0	50.2667	7.25891	0
ENSG00000230649		10.7596	3.581	0.0214712	0.161658	0	48.2054	0	36.8342	0	0	1.03699	0
ENSG00000152402	GUCY1A2	38.7003	-2.39189	0.0215299	0.161872	3.02478	8.18582	36.7163	3.87728	1.23873	156.091	69.4782	30.9904
ENSG00000131435	PDLIM4	28.6623	-2.84538	0.0215448	0.161872	1.00826	7.27628	20.6529	1.29243	1.23873	108.47	81.922	7.4377
ENSG00000167513	CDT1	232.766	1.03631	0.0215571	0.161896	297.437	385.643	90.2609	511.801	214.3	124.344	87.107	151.233
ENSG00000078114	NEBL	9.35354	-5.80154	0.021583	0.162023	0	0	0	0	0	72.7544	2.07398	0
ENSG00000142871	CCN1	95.9069	-6.2858	0.0216078	0.16214	1.00826	15.4621	0	0	0	546.319	197.028	7.4377
ENSG00000007968	E2F2	301.855	1.00794	0.0217768	0.162861	363.982	491.149	120.858	684.34	294.817	183.87	110.958	164.869
ENSG00000196301	HLA-DRB9	9.89308	2.33342	0.021825	0.163017	8.06608	27.2861	2.29477	23.2637	3.71618	0	14.5178	0
ENSG00000259771		13.7216	-1.57254	0.0219585	0.163672	15.1239	1.81907	12.2388	3.23107	7.43237	19.8421	22.8137	27.2716
ENSG00000101057	MYBL2	450.9	1.09116	0.0219853	0.163803	514.212	815.853	131.567	1099.86	357.992	284.403	169.029	234.288
ENSG00000181577	C6orf223	12.0331	1.95818	0.0220235	0.163951	3.02478	38.2005	13.7686	23.9099	6.19364	6.61403	2.07398	2.47923
ENSG00000138162	TACC2	42.5738	-1.93842	0.0220473	0.164059	8.06608	10.0049	68.843	1.93864	11.1486	85.9824	71.5521	83.0544
ENSG00000080986	NDC80	146.556	1.09015	0.0220648	0.164077	173.421	243.755	48.955	360.587	96.6208	103.179	71.5521	74.377
ENSG00000007264	MATK	42.5451	-2.17289	0.022068	0.164077	15.1239	7.27628	47.4252	2.58486	21.0584	31.7474	180.436	34.7093
ENSG00000150045	KLRF1	3.6574	4.98952	0.0221171	NA	0	10.9144	9.94399	8.40078	0	0	0	0
ENSG00000169884	WNT10B	59.9542	1.7502	0.0223536	0.165821	104.859	64.577	60.4289	76.8994	95.382	2.64561	67.4042	7.4377
ENSG00000243107		28.0064	-1.08468	0.022361	0.165821	33.2726	10.0049	22.1828	10.9856	47.0717	33.0702	29.0357	38.4281
ENSG00000206768	Y_RNA	5.82543	-1.83033	0.0224166	0.166115	2.01652	1.81907	2.29477	3.87728	8.67109	13.2281	7.25891	7.4377
ENSG00000116016	EPAS1	567.766	-1.97662	0.022492	0.166536	73.6029	180.088	637.945	80.7767	156.08	1592.66	1072.25	748.729
ENSG00000285280		13.6711	-1.85496	0.0225416	0.166696	8.06608	5.45721	6.8843	1.93864	3.71618	55.5579	16.5918	11.1566
ENSG00000250658		37.052	-2.70198	0.0225956	0.166957	21.1735	0	0.764923	3.23107	0	146.832	10.3699	114.045
ENSG00000107821	KAZALD1	30.3111	-1.30266	0.0226369	0.16719	11.0909	11.824	19.888	25.8486	38.4006	82.014	31.1096	22.3131
ENSG00000240771	ARHGEF25	5.15771	-4.58604	0.0226643	NA	0	0.909535	0	0	0	37.0386	2.07398	1.23962
ENSG00000187398	LUZP2	9.82235	-4.60015	0.022672	0.167314	2.01652	0.909535	0	0	0	62.1719	13.4808	0
ENSG00000047648	ARHGAP6	243.319	-1.16607	0.0227464	0.167379	223.834	51.8435	263.133	108.564	231.642	267.207	579.676	220.652
ENSG00000144935	TRPC1	12.226	-1.83748	0.022761	0.167417	6.04956	3.63814	3.82461	7.10835	8.67109	43.6526	18.6658	6.19809
ENSG00000104332	SFRP1	41.2482	-5.60454	0.0228227	0.167732	0	7.27628	0.764923	0	0	250.01	63.2562	8.67732
ENSG00000119865	CNRIP1	82.8096	-1.19137	0.0228367	0.167738	30.2478	19.1002	133.861	29.0796	34.6844	165.351	96.4398	153.713
ENSG00000019549	SNAI2	32.2931	-7.66722	0.0229505	0.168031	0	1.81907	0	0	0	212.972	43.5535	0
ENSG00000250551	MIR583HG	1.94045	-3.82998	0.0229872	NA	1.00826	0	0	0	2.47746	3.96842	3.11096	4.95847
ENSG00000117399	CDC20	206.094	1.0306	0.0231384	0.16894	227.867	411.11	85.6713	421.331	151.125	169.319	81.922	100.409
ENSG00000275895	U2AF1L5	31.1061	-3.10616	0.0232743	0.169544	3.02478	0	51.2498	1.29243	0	80.6912	51.8494	60.7412
ENSG00000255248	MIR100HG	20.0055	-2.39896	0.023278	0.169544	1.00826	10.9144	7.64923	5.16971	3.71618	85.9824	39.4055	6.19809
ENSG00000282870	FRG1DP	4.91237	-2.49891	0.0234533	NA	4.03304	0	4.58954	0	3.71618	7.93684	4.14795	14.8754
ENSG00000287110		12.9268	-1.35059	0.0235239	0.170735	15.1239	3.63814	6.8843	4.5235	8.67109	30.4246	15.5548	18.5943
ENSG00000164241	C5orf63	35.4321	-1.36232	0.0235361	0.170735	38.3139	23.6479	11.4738	7.75457	75.5624	58.2035	30.0726	38.4281
ENSG00000102290	PCDH11X	3.40702	-3.80369	0.0235531	NA	0	0	2.29477	0	11.1486	9.25965	2.07398	2.47923
ENSG00000242759	LINC00882	3.50257	-2.86061	0.0236379	NA	1.00826	0.909535	0.764923	0.646214	3.71618	14.5509	5.18494	1.23962
ENSG00000251584		4.44186	2.33379	0.0237526	NA	8.06608	9.09535	6.11938	6.46214	1.23873	0	2.07398	2.47923
ENSG00000185818	NAT8L	145.727	-1.03283	0.0237666	0.171868	166.363	30.0147	180.522	58.8055	200.674	119.053	126.512	283.872
ENSG00000163710	PCOLCE2	7.84982	-2.84236	0.0237714	0.171868	1.00826	0.909535	3.82461	1.29243	0	38.3614	12.4439	4.95847
ENSG00000274373		2.90611	3.87939	0.0237752	NA	7.05782	8.18582	6.11938	0.646214	0	0	0	1.23962
ENSG00000145808	ADAMTS19	9.2785	-4.91958	0.0237799	0.171868	1.00826	0	0	0	0	70.1088	3.11096	0
ENSG00000166402	TUB	28.4499	-6.60853	0.0237898	0.171869	0	2.72861	0	0	0	197.098	22.8137	4.95847
ENSG00000046604	DSG2	55.6461	-3.72905	0.0238112	0.171955	3.02478	13.643	6.11938	4.5235	0	321.442	90.2179	6.19809
ENSG00000248682	ARHGAP22-IT1	23.7232	-1.06397	0.0238394	0.172089	23.19	10.9144	22.1828	7.10835	13.626	30.4246	29.0357	53.3035
ENSG00000228423		8.15779	-1.84272	0.0238859	0.172285	9.07434	1.81907	5.35446	0.646214	12.3873	19.8421	6.22193	9.91694
ENSG00000121361	KCNJ8	7.99501	-5.8234	0.0239525	0.172696	0	0	0	0	0	60.8491	3.11096	0
ENSG00000186439	TRDN	72.1962	-1.61864	0.0239966	0.172735	16.1322	20.9193	113.973	7.75457	17.3422	112.439	100.588	188.422
ENSG00000118557	PMFBP1	26.771	-1.0316	0.0240816	0.172995	22.1817	20.0098	13.0037	15.5091	23.5358	27.7789	54.9603	37.1885
ENSG00000257258		28.2319	-1.12772	0.0240908	0.172995	36.2973	5.45721	23.7126	12.2781	39.6393	41.007	29.0357	38.4281
ENSG00000011083	SLC6A7	4.61589	-3.61737	0.0241095	NA	1.00826	0.909535	0	0.646214	0	2.64561	27.9987	3.71885
ENSG00000228906		50.7973	-1.00266	0.0241526	0.17316	65.5369	30.0147	36.7163	11.6318	63.1751	67.4631	61.1823	70.6582
ENSG00000287811		7.09178	-2.01314	0.0241656	0.173184	3.02478	0.909535	7.64923	1.29243	3.71618	13.2281	14.5178	12.3962
ENSG00000145864	GABRB2	6.45784	-6.11099	0.0242843	0.173661	0	0	0	0	0	42.3298	9.33289	0
ENSG00000198889	DCAF12L1	6.7738	3.64659	0.0243602	0.173799	1.00826	46.3863	2.29477	1.93864	0	1.32281	0	1.23962
ENSG00000164107	HAND2	77.1532	-4.9296	0.0244176	0.173943	11.0909	0.909535	41.3058	0	0	444.463	118.217	1.23962
ENSG00000134007	ADAM20	19.9805	-1.30318	0.0244487	0.173988	28.2313	2.72861	18.3581	5.16971	22.2971	38.3614	18.6658	26.032
ENSG00000249406		7.0968	-5.93594	0.0246206	0.174761	0	0	0	0	0	51.5895	5.18494	0
ENSG00000273319		2.0574	-3.85288	0.0247176	NA	0	0.909535	0	0	6.19364	3.96842	4.14795	1.23962
ENSG00000102554	KLF5	35.141	-1.95932	0.0247468	0.175378	8.06608	17.2812	10.7089	19.3864	7.43237	145.509	59.1083	13.6358
ENSG00000170558	CDH2	113.524	-7.32035	0.0247947	0.175543	0	30.0147	0	0	0	677.277	183.547	17.3546
ENSG00000122641	INHBA	23.6315	-3.15996	0.0248951	0.175663	3.02478	19.1002	0.764923	1.29243	0	59.5263	101.625	3.71885
ENSG00000153956	CACNA2D1	36.2576	-5.2492	0.0249528	0.176	0	3.63814	2.29477	0	0	227.523	52.8864	3.71885
ENSG00000158560	DYNC1I1	9.3211	-3.38776	0.0250207	0.17634	1.00826	4.54768	0	1.93864	0	43.6526	19.7028	3.71885
ENSG00000286172	RNVU1-8	5.18666	2.67947	0.0251691	NA	10.0826	18.1907	1.52985	5.81592	2.47746	1.32281	2.07398	0
ENSG00000164220	F2RL2	6.81773	-4.60656	0.0253054	0.177794	0	1.81907	0	0	0	46.2982	5.18494	1.23962
ENSG00000227082	LINC02798	18.2344	-1.30138	0.0253989	0.178107	20.1652	9.09535	9.94399	3.87728	24.7746	27.7789	9.33289	40.9074
ENSG00000270953		7.41591	-4.18502	0.0254082	0.178107	0	0.909535	0	2.58486	1.23873	46.2982	8.2959	0
ENSG00000173320	STOX2	16.0824	-3.00879	0.025431	0.178107	1.00826	6.36675	3.82461	0	1.23873	92.5965	18.6658	4.95847
ENSG00000142945	KIF2C	222.097	1.08565	0.0256248	0.178903	247.024	426.572	68.843	517.617	154.841	157.414	89.1809	115.284
ENSG00000265531	FCGR1CP	62.7439	-1.47884	0.0256519	0.178907	95.7847	9.09535	52.7797	12.2781	120.157	55.5579	81.922	74.377
ENSG00000127533	F2RL3	44.8306	-1.41921	0.0256554	0.178907	18.1487	10.0049	48.955	23.9099	17.3422	59.5263	102.662	78.0959
ENSG00000092621	PHGDH	178.676	-3.42396	0.0257667	0.179403	4.03304	62.7579	10.7089	51.0509	4.95491	1097.93	173.177	24.7923
ENSG00000164402	SEPTIN8	101.972	-1.18785	0.0257801	0.179416	55.4543	38.2005	115.503	42.0039	50.7878	306.891	139.993	66.9393
ENSG00000261430		11.9023	-1.20879	0.0258609	0.179731	11.0909	3.63814	9.94399	5.16971	14.8647	17.1965	13.4808	19.8339
ENSG00000139329	LUM	480.197	-6.54157	0.0258961	0.179813	0	42.7482	5.35446	0	0	3108.6	643.969	40.9074
ENSG00000154736	ADAMTS5	26.6167	-2.11231	0.0259478	0.17985	3.02478	16.3716	9.94399	12.9243	3.71618	74.0772	82.959	9.91694
ENSG00000044524	EPHA3	40.8235	-6.4201	0.0259518	0.17985	0	1.81907	0	0	0	314.828	6.22193	3.71885
ENSG00000000003	TSPAN6	23.3519	-1.3747	0.0259759	0.179859	9.07434	10.9144	12.2388	20.0326	23.5358	54.2351	45.6275	11.1566
ENSG00000242607	RPS3AP34	83.6782	-1.16388	0.0259834	0.179859	102.842	37.2909	63.4886	10.9856	96.6208	152.123	23.8507	182.224
ENSG00000218682		16.5678	-1.32948	0.0260415	0.180019	18.1487	9.09535	9.17907	3.23107	27.252	21.1649	13.4808	30.9904
ENSG00000010810	FYN	166.384	-1.53724	0.0260963	0.180222	191.569	24.5575	44.3655	87.2389	138.738	272.498	491.532	80.5751
ENSG00000200882	RNU6-681P	11.9444	-1.59611	0.0261738	0.180527	15.1239	3.63814	7.64923	1.29243	19.8196	17.1965	13.4808	17.3546
ENSG00000072694	FCGR2B	137.47	1.67944	0.0261791	0.180527	140.148	77.3105	652.479	33.6031	53.2653	34.393	78.8111	29.7508
ENSG00000151240	DIP2C	57.8784	-1.87236	0.0263189	0.180899	8.06608	22.7384	57.3692	9.69321	12.3873	222.232	99.5508	30.9904
ENSG00000196263	ZNF471	25.5242	-1.21719	0.0264014	0.181138	37.3056	5.45721	11.4738	5.81592	14.8647	74.0772	9.33289	45.8658
ENSG00000234840	LINC01239	5.96613	-4.06505	0.026426	0.181237	0	1.81907	0.764923	0	0	30.4246	13.4808	1.23962
ENSG00000130513	GDF15	93.0421	-1.75677	0.026553	0.181551	43.3552	10.0049	153.749	16.8016	53.2653	108.47	276.876	81.8147
ENSG00000241288	LINC02614	8.86277	-2.38447	0.0266718	0.181915	1.00826	3.63814	2.29477	2.58486	1.23873	42.3298	10.3699	7.4377
ENSG00000233264		39.8222	-1.10347	0.0266854	0.181915	50.413	19.1002	33.6566	7.75457	61.9364	51.5895	32.1466	61.9809
ENSG00000164850	GPER1	5.76228	-3.44296	0.0267277	0.182048	0	4.54768	0	1.29243	1.23873	25.1333	11.4069	2.47923
ENSG00000205363	INSYN1	3.85084	-5.10535	0.0267294	NA	0	0	0	0	0	26.4561	3.11096	1.23962
ENSG00000138759	FRAS1	111.831	-7.21658	0.0267882	0.182381	0	29.1051	0	0	0	691.828	151.4	22.3131
ENSG00000215302		27.0259	1.05304	0.0268259	0.182439	29.2395	49.1149	19.888	49.7585	24.7746	13.2281	10.3699	19.8339
ENSG00000266976		726.523	-1.63474	0.02687	0.182573	444.642	278.318	93.3206	255.254	1475.32	429.912	2586.25	249.163
ENSG00000246273	SBF2-AS1	55.4688	-1.17696	0.0269136	0.182573	32.2643	22.7384	49.72	31.0183	42.1167	156.091	78.8111	30.9904
ENSG00000105419	MEIS3	18.6281	-2.79028	0.0269181	0.182573	0	5.45721	8.41415	2.58486	6.19364	99.2105	25.9247	1.23962
ENSG00000198336	MYL4	5.08415	-4.65959	0.0269811	NA	1.00826	0	0.764923	0	0	26.4561	12.4439	0
ENSG00000081479	LRP2	8.19582	-5.26407	0.0270114	0.182592	0	1.81907	0	0	0	50.2667	13.4808	0
ENSG00000168140	VASN	13.2431	-2.85957	0.0270125	0.182592	0	0.909535	7.64923	1.93864	1.23873	78.0456	12.4439	3.71885
ENSG00000278637	H4C1	243.223	1.12199	0.0270159	0.182592	276.263	317.428	84.9064	706.312	215.539	134.926	77.7741	132.639
ENSG00000279288		4.54162	-2.52081	0.0270237	NA	1.00826	0	4.58954	0.646214	7.43237	11.9053	2.07398	8.67732
ENSG00000224114		154.689	-3.02557	0.0270297	0.182592	237.949	6.36675	6.11938	4.5235	226.687	132.281	500.865	122.722
ENSG00000079841	RIMS1	5.76243	-5.1935	0.0270319	0.182592	0	0	0.764923	0	0	37.0386	8.2959	0
ENSG00000100558	PLEK2	101.02	1.40952	0.0270325	0.182592	34.2808	211.012	85.6713	290.796	14.8647	68.786	70.5152	32.23
ENSG00000231566	LINC02595	6.43528	-2.54937	0.0270624	0.182725	2.01652	1.81907	3.05969	0.646214	1.23873	27.7789	12.4439	2.47923
ENSG00000150687	PRSS23	31.5454	-6.53386	0.027083	0.182733	0	8.18582	0	0	0	145.509	85.033	13.6358
ENSG00000111339	ART4	3.22275	-4.6957	0.027106	NA	0	0	0.764923	0	0	9.25965	14.5178	1.23962
ENSG00000241030	RPL29P24	5.18025	-1.89024	0.0271084	NA	3.02478	0.909535	1.52985	3.23107	8.67109	7.93684	6.22193	9.91694
ENSG00000166813	KIF7	14.6426	-2.06795	0.0272852	0.183598	5.0413	1.81907	9.94399	3.23107	1.23873	71.4316	14.5178	9.91694
ENSG00000282961	PRNCR1	48.3799	-1.33605	0.0273299	0.183598	68.5617	22.7384	16.8283	7.75457	68.13	112.439	24.8877	65.6997
ENSG00000239828		2.54782	-3.51992	0.0273868	NA	0	0	1.52985	0	2.47746	10.5825	2.07398	3.71885
ENSG00000198851	CD3E	20.8441	1.93549	0.0274559	0.183861	11.0909	47.2958	7.64923	73.0222	4.95491	13.2281	2.07398	7.4377
ENSG00000005073	HOXA11	7.08368	-5.12955	0.0274571	0.183861	0	0	0	0.646214	0	52.9123	3.11096	0
ENSG00000166394	CYB5R2	16.2007	-2.48775	0.0274729	0.183897	5.0413	6.36675	1.52985	4.5235	2.47746	83.3368	23.8507	2.47923
ENSG00000155269	GPR78	6.96718	-5.81701	0.027554	0.184233	0	0	0	0	0	51.5895	4.14795	0
ENSG00000180190	TDRP	3.36119	-4.65446	0.0275862	NA	0	0.909535	0	0	1.23873	18.5193	6.22193	0
ENSG00000077264	PAK3	6.2889	-5.15025	0.027662	0.184614	1.00826	0	0	0	0	41.007	8.2959	0
ENSG00000254245	PCDHGA3	14.5653	-2.82659	0.0276626	0.184614	1.00826	13.643	0	1.29243	4.95491	31.7474	9.33289	54.5432
ENSG00000117724	CENPF	1587.68	1.03865	0.027744	0.184721	1956.02	4001.96	497.2	2381.94	1191.66	1182.59	596.268	893.764
ENSG00000143320	CRABP2	27.5476	-2.68314	0.0278019	0.184921	4.03304	11.824	9.94399	0.646214	4.95491	144.186	43.5535	1.23962
ENSG00000070748	CHAT	13.7146	-7.44642	0.0279083	0.185448	0	0	0	0	0	70.1088	38.3685	1.23962
ENSG00000182218	HHIPL1	18.4788	-2.66378	0.0279759	0.185492	1.00826	1.81907	1.52985	3.23107	0	71.4316	3.11096	65.6997
ENSG00000285650		8.86784	-1.3667	0.0279804	0.185492	4.03304	4.54768	6.8843	3.87728	9.90982	18.5193	8.2959	14.8754
ENSG00000112541	PDE10A	6.40401	-4.01238	0.0279812	0.185492	0	1.81907	0.764923	0	0	37.0386	10.3699	1.23962
ENSG00000151468	CCDC3	6.73209	-4.95967	0.0280307	0.185628	0	0	0.764923	0	0	48.9439	4.14795	0
ENSG00000250241	PCDH10-DT	6.39967	-5.92003	0.028089	0.18589	0	0	0	0	0	44.9754	6.22193	0
ENSG00000118523	CCN2	150.015	-5.48254	0.0282408	0.186531	1.00826	77.3105	0.764923	0	0	628.333	472.866	19.8339
ENSG00000154917	RAB6B	22.1313	-2.77449	0.0282844	0.186602	4.03304	2.72861	20.6529	1.29243	0	30.4246	94.3659	23.5527
ENSG00000025423	HSD17B6	11.5047	-2.21797	0.0283239	0.186725	6.04956	1.81907	1.52985	6.46214	4.95491	43.6526	23.8507	3.71885
ENSG00000249790		58.8982	-1.0079	0.0285046	0.187156	42.3469	14.5526	38.2461	60.7441	92.9046	70.1088	58.0713	94.2109
ENSG00000227379	PPIAP2	34.4851	-1.289	0.0285207	0.187192	54.446	9.09535	20.6529	8.40078	55.7428	35.7158	24.8877	66.9393
ENSG00000205592	MUC19	3.87141	-3.86133	0.0285418	NA	1.00826	0	0.764923	0	0	23.8105	4.14795	1.23962
ENSG00000086289	EPDR1	8.52101	-3.02097	0.0286053	0.187541	2.01652	1.81907	3.05969	0.646214	0	39.6842	19.7028	1.23962
ENSG00000198753	PLXNB3	12.0686	-3.0195	0.0286508	0.187771	0	2.72861	4.58954	0.646214	0	67.4631	12.4439	8.67732
ENSG00000132465	JCHAIN	213.869	1.12402	0.0287176	0.188054	283.321	412.929	169.048	196.449	143.692	63.4947	402.351	39.6677
ENSG00000168487	BMP1	215.087	-1.3153	0.0287257	0.188054	93.7681	92.7726	246.305	65.9138	132.544	731.512	281.024	76.8563
ENSG00000215246		3.67169	-2.64008	0.0287728	NA	2.01652	0	1.52985	0.646214	2.47746	15.8737	3.11096	3.71885
ENSG00000005961	ITGA2B	537.841	1.23056	0.0287802	0.188204	1277.46	382.914	968.392	372.865	318.353	161.382	675.079	146.275
ENSG00000131459	GFPT2	57.7907	-5.71384	0.0288376	0.188423	0	10.0049	0.764923	0	0	375.677	68.4412	7.4377
ENSG00000050555	LAMC3	7.63777	-4.13782	0.0288559	0.188423	0	2.72861	0	0.646214	1.23873	50.2667	6.22193	0
ENSG00000124785	NRN1	73.2386	-1.37538	0.0288898	0.188575	63.5204	9.09535	156.809	7.75457	40.878	80.6912	80.885	146.275
ENSG00000278891		8.76779	-1.93372	0.0289843	0.189036	3.02478	1.81907	12.2388	0.646214	7.43237	14.5509	15.5548	14.8754
ENSG00000254656	RTL1	9.71997	-5.54639	0.029146	0.189624	0	0	0	0	0	76.7228	1.03699	0
ENSG00000055118	KCNH2	11.4345	-3.33888	0.0291661	0.189686	4.03304	2.72861	0	0.646214	0	60.8491	20.7398	2.47923
ENSG00000135324	MRAP2	5.40343	-6.16147	0.0292505	NA	0	0	0	0	0	22.4877	20.7398	0
ENSG00000140545	MFGE8	235.43	-1.12489	0.0292897	0.190282	105.867	131.883	103.265	264.948	139.976	408.747	609.749	119.003
ENSG00000139610	CELA1	23.3709	-1.12364	0.0293312	0.190391	8.06608	10.9144	18.3581	19.3864	29.7295	21.1649	57.0343	22.3131
ENSG00000181619	GPR135	59.2448	-1.23822	0.0293404	0.190391	82.6773	28.1956	31.3618	11.6318	94.1433	105.825	76.7371	43.3866
ENSG00000166313	APBB1	32.5109	-1.75068	0.0293794	0.190449	4.03304	16.3716	10.7089	34.2493	12.3873	96.5649	62.2193	23.5527
ENSG00000165061	ZMAT4	4.9144	-4.88355	0.0294377	NA	0	0	0	0	0	37.0386	1.03699	1.23962
ENSG00000118507	AKAP7	11.4988	-1.98397	0.0295185	0.191155	3.02478	1.81907	16.8283	1.29243	11.1486	18.5193	26.9617	12.3962
ENSG00000173546	CSPG4	60.2088	-1.88524	0.0295456	0.19118	17.1404	27.2861	26.7723	15.5091	18.5809	304.246	62.2193	9.91694
ENSG00000287379		2.27235	-3.26343	0.0296316	NA	0	0.909535	0.764923	0	4.95491	2.64561	5.18494	3.71885
ENSG00000281969		2.94223	-5.0644	0.0296518	NA	0	0	0	0	0	15.8737	5.18494	2.47923
ENSG00000152422	XRCC4	139.25	-1.15127	0.0296943	0.191684	77.636	90.044	77.2572	101.456	75.5624	339.961	278.95	73.1374
ENSG00000177822	TENM3-AS1	7.51806	-4.42484	0.0297238	0.191706	0	0.909535	1.52985	0	0	46.2982	11.4069	0
ENSG00000156466	GDF6	48.2692	-6.94752	0.0297499	0.191734	0	13.643	0	0	0	224.877	138.956	8.67732
ENSG00000222014	RAB6C	1.73092	-4.35045	0.029876	NA	0	0	0	0	2.47746	6.61403	1.03699	3.71885
ENSG00000240265		39.0733	-1.31993	0.0299341	0.192626	75.6195	5.45721	30.5969	6.46214	40.878	44.9754	34.2206	74.377
ENSG00000219433	BTBD10P2	10.854	-1.34291	0.0299744	0.192657	12.0991	3.63814	6.8843	3.23107	13.626	13.2281	9.33289	24.7923
ENSG00000256571		13.3025	-1.15748	0.029979	0.192657	13.1074	4.54768	14.5335	2.58486	11.1486	25.1333	9.33289	26.032
ENSG00000287721		21.3509	-1.1683	0.0299929	0.192678	25.2065	5.45721	14.5335	10.3394	30.9682	21.1649	32.1466	30.9904
ENSG00000118514	ALDH8A1	7.05692	-1.95201	0.0301784	0.193025	2.01652	0.909535	7.64923	1.93864	3.71618	14.5509	14.5178	11.1566
ENSG00000276805		19.1821	1.63431	0.0301876	0.193025	57.4708	29.1051	6.11938	23.2637	14.8647	7.93684	7.25891	7.4377
ENSG00000140092	FBLN5	84.3008	-5.11326	0.0303089	0.193662	1.00826	21.8288	0.764923	0	0	546.319	93.3289	11.1566
ENSG00000151208	DLG5	91.8588	-1.71666	0.0303713	0.193922	12.0991	36.3814	62.7237	45.235	24.7746	382.291	131.697	39.6677
ENSG00000133069	TMCC2	5.02381	-3.49141	0.0304935	NA	1.00826	0.909535	1.52985	0	0	25.1333	10.3699	1.23962
ENSG00000162576	MXRA8	23.627	-5.47606	0.0306791	0.194843	0	11.824	0	0	1.23873	130.958	42.5165	2.47923
ENSG00000089159	PXN	623.967	-1.10538	0.0307245	0.194992	819.715	132.792	815.408	162.846	1052.92	597.909	776.704	633.444
ENSG00000054392	HHAT	27.458	-1.19669	0.03074	0.195022	11.0909	28.1956	17.5932	9.04699	32.2069	64.8175	26.9617	29.7508
ENSG00000283930	PLD5P1	18.6498	2.00394	0.0308493	0.195545	49.4047	45.4768	3.05969	17.4478	4.95491	11.9053	2.07398	14.8754
ENSG00000153823	PID1	31.9862	-2.52872	0.0308629	0.195545	1.00826	9.09535	22.9477	0.646214	2.47746	166.674	39.4055	13.6358
ENSG00000109265	CRACD	7.39416	-2.08529	0.0309072	0.195665	3.02478	1.81907	6.11938	1.29243	2.47746	18.5193	19.7028	6.19809
ENSG00000226329		2.55644	-3.51842	0.0309126	NA	2.01652	0	0	0	4.95491	3.96842	2.07398	7.4377
ENSG00000197702	PARVA	127.34	-4.08627	0.0309229	0.195695	1.00826	19.1002	26.0074	0	1.23873	752.677	187.695	30.9904
ENSG00000086696	HSD17B2	5.59536	-6.00972	0.0309545	0.195795	0	0	0	0	0	34.393	10.3699	0
ENSG00000287335		16.0376	-1.54269	0.0309607	0.195795	12.0991	9.09535	9.94399	0.646214	16.1035	39.6842	7.25891	33.4697
ENSG00000156463	SH3RF2	17.8927	-3.12708	0.031003	0.195811	0	7.27628	5.35446	0	1.23873	92.5965	27.9987	8.67732
ENSG00000163534	FCRL1	23.2558	1.52989	0.031007	0.195811	45.3717	59.1198	7.64923	27.141	6.19364	13.2281	18.6658	8.67732
ENSG00000256139		8.81857	-1.50229	0.0310383	0.195939	2.01652	5.45721	6.8843	3.23107	9.90982	17.1965	7.25891	18.5943
ENSG00000163132	MSX1	16.8842	-3.77824	0.0311052	0.196056	0	3.63814	3.05969	0	0	108.47	18.6658	1.23962
ENSG00000021762	OSBPL5	37.4861	-1.43941	0.0311248	0.196056	8.06608	10.0049	60.4289	10.9856	42.1167	80.6912	52.8864	34.7093
ENSG00000164099	PRSS12	42.2893	-5.28168	0.0312009	0.196342	0	13.643	0.764923	0	0	207.681	83.996	32.23
ENSG00000137809	ITGA11	425.834	-5.20298	0.0312149	0.196361	0	51.8435	15.2985	1.29243	0	2896.95	374.353	66.9393
ENSG00000279679		11.4427	-1.32759	0.0313017	0.19656	11.0909	5.45721	9.94399	1.29243	11.1486	21.1649	10.3699	21.0735
ENSG00000117114	ADGRL2	30.1113	-5.20864	0.0313705	0.196683	0	5.45721	0.764923	0	0	194.453	35.2576	4.95847
ENSG00000151892	GFRA1	45.4466	-4.74458	0.0313757	0.196683	2.01652	13.643	0.764923	0	0	212.972	131.697	2.47923
ENSG00000184232	OAF	59.5419	-1.80095	0.0314447	0.196973	41.3386	4.54768	80.3169	13.5705	54.504	144.186	125.476	12.3962
ENSG00000271795		40.2757	-1.04934	0.0314583	0.196989	52.4295	14.5526	48.955	5.81592	29.7295	54.2351	44.5905	71.8978
ENSG00000244256	RN7SL130P	4.63309	-1.95463	0.0314616	NA	3.02478	1.81907	0.764923	1.93864	7.43237	9.25965	4.14795	8.67732
ENSG00000229267	SNHG31	13.3219	1.42664	0.0315277	0.197355	19.1569	31.8337	9.17907	18.094	11.1486	6.61403	3.11096	7.4377
ENSG00000060709	RIMBP2	3.52014	-5.01938	0.0316553	NA	0	0	0	0	0	23.8105	3.11096	1.23962
ENSG00000185304	RGPD2	10.9867	-2.72397	0.0317166	0.197637	0	18.1907	0	5.81592	11.1486	26.4561	11.4069	14.8754
ENSG00000187391	MAGI2	12.0134	-1.87623	0.0317868	0.197746	2.01652	5.45721	4.58954	6.46214	6.19364	50.2667	12.4439	8.67732
ENSG00000148225	WDR31	7.81939	-1.53785	0.0317895	0.197746	4.03304	1.81907	5.35446	4.5235	4.95491	14.5509	12.4439	14.8754
ENSG00000199212	RNU105C	3.32341	-3.26613	0.031804	NA	1.00826	0	1.52985	0	3.71618	7.93684	0	12.3962
ENSG00000156042	CFAP70	10.1368	-1.50304	0.0318394	0.19785	10.0826	5.45721	4.58954	1.29243	6.19364	18.5193	11.4069	23.5527
ENSG00000147408	CSGALNACT1	4.87257	-3.39524	0.0319238	NA	0	0.909535	0	1.93864	2.47746	29.1017	2.07398	2.47923
ENSG00000280033		50.1945	-1.04562	0.0319618	0.198304	64.5286	22.7384	39.0111	13.5705	76.8011	60.8491	24.8877	99.1694
ENSG00000078098	FAP	7.47925	-3.39086	0.0320167	0.198468	0	5.45721	0.764923	0.646214	0	22.4877	27.9987	2.47923
ENSG00000282057		13.966	-7.25967	0.0321139	0.198739	0	0	0	0	0	89.9509	21.7767	0
ENSG00000069431	ABCC9	36.4885	-6.17242	0.0321153	0.198739	0	0.909535	0.764923	0	0	277.789	12.4439	0
ENSG00000175183	CSRP2	87.8795	-3.5562	0.0321459	0.198739	9.07434	17.2812	7.64923	4.5235	0	567.484	87.107	9.91694
ENSG00000156509	FBXO43	9.39026	1.4654	0.0321494	0.198739	12.0991	17.2812	6.8843	19.3864	6.19364	3.96842	3.11096	6.19809
ENSG00000053747	LAMA3	14.1726	-7.04013	0.0322375	0.19896	0	0	0	0	2.47746	100.533	10.3699	0
ENSG00000197444	OGDHL	4.80025	-2.40437	0.032251	NA	4.03304	0	3.05969	0.646214	4.95491	10.5825	11.4069	3.71885
ENSG00000182585	EPGN	5.99639	-1.92397	0.0322602	0.19896	3.02478	3.63814	1.52985	1.93864	3.71618	9.25965	18.6658	6.19809
ENSG00000108846	ABCC3	461.862	2.41751	0.0323304	0.199092	65.5369	1967.32	643.3	370.927	23.5358	230.168	82.959	311.144
ENSG00000176971	FIBIN	31.7005	-7.16281	0.0323349	0.199092	0	2.72861	0	0	0	215.618	35.2576	0
ENSG00000272963	OR7A19P	17.7926	-1.77048	0.0323404	0.199092	30.2478	0.909535	15.2985	1.93864	29.7295	25.1333	9.33289	29.7508
ENSG00000197238	H4C11	17.5588	1.3994	0.0323871	0.199243	21.1735	16.3716	9.94399	55.5744	8.67109	9.25965	14.5178	4.95847
ENSG00000139269	INHBE	32.0741	-7.2308	0.0324181	0.199365	0	0	0	0.646214	0	248.688	7.25891	0
ENSG00000187566	NHLRC1	8.21126	-1.9397	0.032459	0.19947	6.04956	1.81907	5.35446	1.29243	7.43237	10.5825	26.9617	6.19809
ENSG00000181541	MAB21L2	9.48482	-3.82028	0.0325308	0.19969	1.00826	3.63814	0	0	0	54.2351	14.5178	2.47923
ENSG00000164619	BMPER	3.41467	-4.35331	0.0325802	NA	0	0	0.764923	0	0	21.1649	4.14795	1.23962
ENSG00000254859		13.0225	-1.89358	0.0325907	0.199919	19.1569	2.72861	6.11938	0.646214	19.8196	10.5825	22.8137	22.3131
ENSG00000268375		2.27927	3.53211	0.0326243	NA	5.0413	7.27628	2.29477	2.58486	0	0	1.03699	0
ENSG00000180806	HOXC9	3.17776	-4.51975	0.0327377	NA	0	0	0.764923	0	1.23873	17.1965	6.22193	0
ENSG00000148468	FAM171A1	28.3321	-3.23794	0.032739	0.200303	2.01652	9.09535	5.35446	0	0	173.288	33.1836	3.71885
ENSG00000152137	HSPB8	10.6426	-3.5333	0.0329457	0.201293	0	2.72861	3.82461	0	0	48.9439	25.9247	3.71885
ENSG00000114315	HES1	28.1874	-1.76986	0.032983	0.201354	13.1074	1.81907	38.2461	8.40078	35.9231	60.8491	55.9973	11.1566
ENSG00000259158	ADAM20P1	13.05	-1.27414	0.0329968	0.201354	14.1156	5.45721	9.94399	3.23107	22.2971	18.5193	13.4808	17.3546
ENSG00000101230	ISM1	3.99306	-4.363	0.0331767	NA	0	0	1.52985	0	0	19.8421	9.33289	1.23962
ENSG00000082512	TRAF5	67.8394	-1.06001	0.0332015	0.20237	71.5864	32.7433	48.1901	25.8486	28.4907	173.288	100.588	61.9809
ENSG00000276605		7.17435	-2.41187	0.0333213	0.202755	7.05782	0	7.64923	0	7.43237	11.9053	1.03699	22.3131
ENSG00000187855	ASCL4	7.51998	1.62402	0.0333376	0.202784	6.04956	16.3716	11.4738	11.6318	4.95491	2.64561	2.07398	4.95847
ENSG00000144645	OSBPL10	31.0417	-6.76884	0.0333917	0.202784	0	4.54768	0	0	0	201.067	41.4795	1.23962
ENSG00000185442	FAM174B	25.2363	-1.23489	0.0334226	0.202855	7.05782	17.2812	25.2424	8.40078	17.3422	33.0702	29.0357	64.4601
ENSG00000259863	SH3RF3-AS1	4.14339	-2.13467	0.0334259	NA	2.01652	0.909535	3.05969	0.646214	4.95491	10.5825	7.25891	3.71885
ENSG00000074047	GLI2	33.7356	-6.53726	0.0334401	0.202855	0	3.63814	0	0	0	240.751	21.7767	3.71885
ENSG00000127863	TNFRSF19	5.41488	-3.70628	0.0335197	NA	0	1.81907	0	0.646214	0	31.7474	4.14795	4.95847
ENSG00000004776	HSPB6	18.4905	-5.91684	0.0335643	0.203033	0	0	0.764923	0.646214	0	130.958	15.5548	0
ENSG00000187904		14.8027	-1.31253	0.0335738	0.203033	20.1652	6.36675	7.64923	2.58486	17.3422	19.8421	13.4808	30.9904
ENSG00000236529		6.54072	-1.54247	0.0335783	0.203033	3.02478	2.72861	4.58954	2.58486	7.43237	11.9053	5.18494	14.8754
ENSG00000047457	CP	12.3868	-1.99697	0.0335873	0.203033	2.01652	2.72861	7.64923	7.10835	2.47746	21.1649	43.5535	12.3962
ENSG00000186399	GOLGA8R	20.063	1.13684	0.0335944	0.203033	17.1404	51.8435	14.5335	29.7258	13.626	11.9053	9.33289	12.3962
ENSG00000079308	TNS1	149.089	-2.40172	0.0337367	0.203824	24.1982	50.0244	71.1378	11.6318	12.3873	791.038	181.473	50.8243
ENSG00000272812		11.4341	-2.48159	0.0338212	0.204128	11.0909	0	20.6529	0	11.1486	15.8737	16.5918	16.115
ENSG00000142149	HUNK	35.7379	-4.31401	0.0339457	0.204527	1.00826	10.0049	2.29477	0	0	201.067	65.3302	6.19809
ENSG00000150051	MKX	10.8323	-4.95639	0.0340195	0.20477	0	1.81907	0	0	0	80.6912	4.14795	0
ENSG00000231689	LINC01090	4.84557	-3.4807	0.0341413	NA	0	0	3.05969	0	3.71618	15.8737	0	16.115
ENSG00000112818	MEP1A	7.24805	-2.44369	0.0342202	0.205701	7.05782	0	9.94399	0	8.67109	10.5825	9.33289	12.3962
ENSG00000272398	CD24	16.6524	-1.75219	0.0342967	0.205864	4.03304	6.36675	12.2388	7.75457	8.67109	42.3298	45.6275	6.19809
ENSG00000188112	C6orf132	7.3203	-4.50364	0.0343165	0.205864	0	2.72861	0	0	0	46.2982	8.2959	1.23962
ENSG00000150471	ADGRL3	45.7738	-5.20679	0.0343416	0.205877	0	7.27628	1.52985	0	0	294.986	54.9603	7.4377
ENSG00000223719		4.33111	-2.74039	0.0344675	NA	3.02478	0	1.52985	0	0	11.9053	2.07398	16.115
ENSG00000244356	RN7SL398P	21.0577	-1.36469	0.0345216	0.206471	16.1322	5.45721	32.8917	2.58486	12.3873	31.7474	30.0726	37.1885
ENSG00000279764		5.42469	2.18713	0.0345276	NA	16.1322	8.18582	9.17907	2.58486	3.71618	1.32281	1.03699	1.23962
ENSG00000240694	PNMA2	14.666	-7.16166	0.0345375	0.206497	0	0	0	0	0	100.533	15.5548	1.23962
ENSG00000132688	NES	68.7319	-1.4374	0.0346104	0.206856	32.2643	20.9193	54.3095	38.7728	50.7878	130.958	203.25	18.5943
ENSG00000237280		14.9259	-1.12805	0.0346209	0.206856	17.1404	6.36675	13.0037	3.23107	16.1035	21.1649	11.4069	30.9904
ENSG00000235813		12.8691	-1.7127	0.0346501	0.206962	12.0991	2.72861	9.94399	2.58486	7.43237	17.1965	37.3316	13.6358
ENSG00000261051		4.03738	-2.8257	0.0346639	NA	1.00826	0	0.764923	1.29243	1.23873	21.1649	3.11096	3.71885
ENSG00000087116	ADAMTS2	43.6374	-4.92752	0.0346985	0.207182	0	6.36675	3.82461	0	0	235.46	92.2919	11.1566
ENSG00000105137	SYDE1	25.7748	-6.33709	0.0347107	0.207185	0	5.45721	0	0	0	157.414	38.3685	4.95847
ENSG00000113594	LIFR	42.4721	-4.4999	0.0348584	0.207581	0	6.36675	2.29477	0.646214	0	298.954	29.0357	2.47923
ENSG00000275160		5.56986	-1.64275	0.0349412	0.207936	2.01652	3.63814	1.52985	3.87728	9.90982	6.61403	8.2959	8.67732
ENSG00000103241	FOXF1	6.52207	-3.75594	0.0351202	0.208862	0	1.81907	1.52985	0	0	33.0702	14.5178	1.23962
ENSG00000158352	SHROOM4	6.6938	-4.24858	0.0351387	0.208902	1.00826	0	3.05969	0	0	37.0386	12.4439	0
ENSG00000185565	LSAMP	26.8007	-6.58485	0.0351929	0.209016	0	4.54768	0	0	0	164.028	44.5905	1.23962
ENSG00000200942	RNU6-501P	3.93935	-2.59365	0.035214	NA	1.00826	0.909535	3.05969	0	6.19364	14.5509	2.07398	3.71885
ENSG00000188760	TMEM198	13.3908	-1.14718	0.0353608	0.209409	9.07434	7.27628	9.94399	7.10835	8.67109	21.1649	22.8137	21.0735
ENSG00000160161	CILP2	10.9738	-2.75515	0.0353763	0.209409	2.01652	5.45721	0.764923	0.646214	1.23873	64.8175	10.3699	2.47923
ENSG00000138738	PRDM5	16.0666	-1.67586	0.0354221	0.209545	18.1487	4.54768	12.2388	0.646214	12.3873	58.2035	12.4439	9.91694
ENSG00000265520	MIR548V	6.39802	-2.18775	0.0354229	0.209545	8.06608	0.909535	3.82461	0	8.67109	11.9053	10.3699	7.4377
ENSG00000278673		3.19633	-3.29535	0.0354339	NA	0	0.909535	0.764923	0	0	11.9053	2.07398	9.91694
ENSG00000235026	DPP10-AS1	2.80961	-5.21696	0.0354376	NA	0	0	0	0	1.23873	11.9053	9.33289	0
ENSG00000130158	DOCK6	12.5954	-3.30559	0.0354517	0.209563	2.01652	4.54768	0.764923	0	0	75.4	15.5548	2.47923
ENSG00000258376	PAPLN-AS1	11.2803	-2.3541	0.035493	0.209663	0	0	11.4738	3.87728	9.90982	17.1965	15.5548	32.23
ENSG00000105352	CEACAM4	15.3702	-1.56303	0.0355131	0.209663	4.03304	2.72861	13.0037	7.75457	3.71618	31.7474	16.5918	43.3866
ENSG00000120498	TEX11	8.04934	2.62929	0.035572	0.209802	7.05782	42.7482	3.05969	1.93864	6.19364	1.32281	2.07398	0
ENSG00000284649		12.7492	-1.11798	0.0355889	0.209832	9.07434	9.09535	9.17907	5.16971	17.3422	13.2281	16.5918	22.3131
ENSG00000197978	GOLGA6L9	4.91193	-1.86536	0.0357558	NA	3.02478	2.72861	1.52985	1.29243	8.67109	11.9053	5.18494	4.95847
ENSG00000006042	TMEM98	32.3684	-6.9946	0.0357625	0.210439	0	3.63814	0	0	0	216.94	38.3685	0
ENSG00000130940	CASZ1	10.003	1.32033	0.0358782	0.210782	7.05782	19.1002	12.2388	18.094	9.90982	2.64561	7.25891	3.71885
ENSG00000255690	TRIL	8.64948	-4.01432	0.0359217	0.210959	0	6.36675	0	0	1.23873	48.9439	11.4069	1.23962
ENSG00000151025	GPR158	4.60547	-3.67181	0.0361677	NA	0	0.909535	1.52985	0	2.47746	27.7789	4.14795	0
ENSG00000265421		15.6477	-1.80451	0.0361871	0.21196	23.19	5.45721	3.82461	0.646214	28.4907	27.7789	13.4808	22.3131
ENSG00000054356	PTPRN	2.56401	-4.34928	0.0361913	NA	0	0	0.764923	0	2.47746	7.93684	9.33289	0
ENSG00000196517	SLC6A9	66.9994	-1.88611	0.0362567	0.21224	9.07434	47.2958	13.0037	49.7585	29.7295	304.246	64.2932	18.5943
ENSG00000185269	NOTUM	10.1322	1.31005	0.0362707	0.21224	12.0991	13.643	15.2985	16.8016	3.71618	3.96842	9.33289	6.19809
ENSG00000252627	RNU6-122P	5.69375	-2.31483	0.0362943	0.21224	7.05782	0.909535	2.29477	0	6.19364	5.29123	11.4069	12.3962
ENSG00000226318	RPS3AP38	38.4691	-1.00945	0.0363448	0.212396	64.5286	11.824	32.8917	8.40078	42.1167	64.8175	31.1096	52.0639
ENSG00000241644	INMT	2.76095	-4.24103	0.0363802	NA	0	0.909535	0	0	0	14.5509	4.14795	2.47923
ENSG00000203497	PDCD4-AS1	17.2584	-1.01878	0.0363998	0.212648	15.1239	9.09535	13.0037	9.04699	21.0584	15.8737	30.0726	24.7923
ENSG00000184838	PRR16	3.13825	-3.82914	0.0364829	NA	0	0.909535	0.764923	0	0	10.5825	10.3699	2.47923
ENSG00000061337	LZTS1	19.9415	-6.16327	0.0364844	0.212933	0	3.63814	0	0.646214	0	75.4	79.848	0
ENSG00000198049	AVPR1B	4.14661	2.5801	0.0365544	NA	2.01652	12.7335	8.41415	5.16971	0	1.32281	1.03699	2.47923
ENSG00000169291	SHE	267.305	1.04314	0.0365737	0.213315	277.271	630.308	271.548	141.521	414.974	68.786	257.173	76.8563
ENSG00000064042	LIMCH1	11.7959	-1.84388	0.0366054	0.213411	5.0413	2.72861	13.0037	0.646214	2.47746	48.9439	10.3699	11.1566
ENSG00000141696	P3H4	129.386	-1.42562	0.0366237	0.213411	49.4047	68.2152	76.4923	50.4047	47.0717	566.161	126.512	50.8243
ENSG00000287837		26.6164	-1.00204	0.0367812	0.214012	39.3221	10.0049	21.4178	7.10835	30.9682	34.393	23.8507	45.8658
ENSG00000139219	COL2A1	15.4807	-7.07569	0.0367948	0.214012	0	0	0	0	0	112.439	11.4069	0
ENSG00000236509	RPL21P133	4.6787	-3.09496	0.0370062	NA	3.02478	0	3.05969	0	3.71618	1.32281	17.6288	8.67732
ENSG00000246145	RRS1-DT	12.8492	-1.30366	0.0370075	0.214723	12.0991	4.54768	6.8843	6.46214	18.5809	10.5825	11.4069	32.23
ENSG00000101306	MYLK2	5.3101	1.92714	0.0371885	NA	7.05782	10.9144	8.41415	7.10835	1.23873	1.32281	5.18494	1.23962
ENSG00000164796	CSMD3	9.70377	-5.09086	0.0372005	0.215247	0	2.72861	0	0	0	63.4947	11.4069	0
ENSG00000126262	FFAR2	58.9097	1.07927	0.0372062	0.215247	105.867	101.868	58.1341	43.2963	64.4138	29.1017	54.9603	13.6358
ENSG00000074966	TXK	41.751	-1.27784	0.0372426	0.215273	24.1982	14.5526	73.4326	4.5235	37.1618	55.5579	53.9234	70.6582
ENSG00000036565	SLC18A1	8.5049	1.9493	0.0372652	0.215273	11.0909	22.7384	14.5335	5.81592	2.47746	0	5.18494	6.19809
ENSG00000166025	AMOTL1	91.1347	-5.27802	0.037271	0.215273	0	10.9144	3.82461	0	0	589.972	105.773	18.5943
ENSG00000099260	PALMD	18.1644	-7.04873	0.037379	0.215663	0	0.909535	0	0	0	116.407	27.9987	0
ENSG00000184304	PRKD1	5.79379	-4.93982	0.0373868	0.215663	0	0.909535	0	0	0	42.3298	3.11096	0
ENSG00000197565	COL4A6	2.84834	-4.81368	0.037441	NA	0	0	0	0	0	17.1965	3.11096	2.47923
ENSG00000104415	CCN4	23.512	-6.99499	0.0374881	0.215968	0	1.81907	0	0	0	123.021	63.2562	0
ENSG00000114698	PLSCR4	4.58732	-5.10179	0.0375274	NA	0	0.909535	0	0	0	26.4561	9.33289	0
ENSG00000106605	BLVRA	25.3713	-1.53041	0.0376159	0.216373	4.03304	25.467	9.17907	12.2781	11.1486	56.8807	26.9617	57.0224
ENSG00000265190	ANXA8	7.34663	-5.00323	0.037619	0.216373	0	1.81907	0	0	0	47.621	9.33289	0
ENSG00000176532	PRR15	44.9193	-1.9916	0.0377916	0.217118	50.413	7.27628	41.3058	0.646214	73.0849	33.0702	121.328	32.23
ENSG00000110148	CCKBR	8.23181	-5.39386	0.0377971	0.217118	0	0	0	0	0	64.8175	1.03699	0
ENSG00000196090	PTPRT	47.6777	-6.75736	0.0378215	0.217188	0	4.54768	0	0	0	350.544	23.8507	2.47923
ENSG00000144057	ST6GAL2	31.3649	-5.30137	0.0379102	0.217557	0	4.54768	0.764923	0	0	214.295	30.0726	1.23962
ENSG00000264188		13.6454	-1.68874	0.0380566	0.217908	15.1239	2.72861	13.7686	1.29243	28.4907	13.2281	7.25891	27.2716
ENSG00000179292	TMEM151A	3.51266	-3.66621	0.0380766	NA	1.00826	0.909535	0	0	0	18.5193	5.18494	2.47923
ENSG00000236404	VLDLR-AS1	5.9217	-3.30068	0.0382253	0.218267	0	0.909535	1.52985	1.29243	1.23873	33.0702	9.33289	0
ENSG00000158966	CACHD1	48.5145	-1.04191	0.0382294	0.218267	26.2147	23.6479	61.1938	20.0326	29.7295	93.9193	85.033	48.3451
ENSG00000232677	LINC00665	13.5219	-1.60342	0.0382709	0.218434	5.0413	5.45721	16.8283	1.29243	13.626	42.3298	12.4439	11.1566
ENSG00000105971	CAV2	19.2412	-7.01545	0.0382927	0.218489	0	0.909535	0	0	0	132.281	20.7398	0
ENSG00000238446	RNU7-38P	15.2474	-1.11894	0.0383121	0.21853	16.1322	8.18582	12.2388	3.87728	19.8196	27.7789	16.5918	17.3546
ENSG00000115041	KCNIP3	3.79258	-3.10841	0.0383315	NA	0	0.909535	2.29477	0	1.23873	17.1965	6.22193	2.47923
ENSG00000287190		11.7526	1.45493	0.038359	0.218582	15.1239	30.0147	5.35446	16.8016	11.1486	3.96842	10.3699	1.23962
ENSG00000165617	DACT1	18.4065	-2.90445	0.0383702	0.218582	1.00826	8.18582	4.58954	0.646214	0	103.179	25.9247	3.71885
ENSG00000204219	TCEA3	6.61186	-3.63458	0.0384285	0.218774	0	0.909535	0.764923	0	0	48.9439	1.03699	1.23962
ENSG00000250734		2.14792	-3.16412	0.0385584	NA	1.00826	0.909535	0	0	3.71618	2.64561	5.18494	3.71885
ENSG00000255669		20.9466	-1.11788	0.0385741	0.219323	24.1982	9.09535	17.5932	5.81592	33.4457	21.1649	16.5918	39.6677
ENSG00000112984	KIF20A	133.527	1.1168	0.0387356	0.220171	157.288	237.389	45.8954	314.06	76.8011	128.312	53.9234	54.5432
ENSG00000235128		5.52271	-2.11477	0.0388372	NA	2.01652	1.81907	5.35446	0	2.47746	10.5825	8.2959	13.6358
ENSG00000113205	PCDHB3	14.3589	-1.03288	0.0389179	0.221067	13.1074	5.45721	14.5335	5.81592	16.1035	27.7789	13.4808	18.5943
ENSG00000262576	PCDHGA4	5.72278	-2.88496	0.0389435	0.221142	0	3.63814	0.764923	0	2.47746	17.1965	3.11096	18.5943
ENSG00000112559	MDFI	21.6329	-6.21212	0.0390435	0.221499	0	4.54768	0	0	0	134.926	31.1096	2.47923
ENSG00000168077	SCARA3	35.1875	-6.55013	0.0391573	0.221692	0	7.27628	0	0	0	224.877	45.6275	3.71885
ENSG00000254821		2.79785	-2.61181	0.0393525	NA	1.00826	0	0.764923	1.29243	3.71618	7.93684	5.18494	2.47923
ENSG00000199872	RNU6-942P	9.02806	-1.30606	0.0393565	0.222426	5.0413	4.54768	7.64923	3.23107	11.1486	14.5509	6.22193	19.8339
ENSG00000107105	ELAVL2	2.75144	-5.12085	0.039414	NA	0	0	0	0	1.23873	14.5509	6.22193	0
ENSG00000104728	ARHGEF10	9.29311	-2.20392	0.0394772	0.2228	2.01652	3.63814	6.11938	0.646214	1.23873	41.007	13.4808	6.19809
ENSG00000118257	NRP2	371.601	-2.38158	0.0394985	0.2228	62.5121	66.3961	385.521	29.7258	27.252	1644.25	635.673	121.482
ENSG00000166793	YPEL4	127.493	-1.47809	0.0395057	0.2228	84.6938	21.8288	297.555	7.75457	97.8595	138.895	186.658	184.703
ENSG00000149201	CCDC81	10.4639	-1.28923	0.0395383	0.2228	7.05782	6.36675	6.8843	3.23107	6.19364	26.4561	11.4069	16.115
ENSG00000182704	TSKU	31.653	-2.48886	0.039559	0.2228	3.02478	5.45721	32.1267	2.58486	0	136.249	60.1453	13.6358
ENSG00000170624	SGCD	4.65325	-2.7326	0.0395717	NA	0	2.72861	1.52985	0.646214	1.23873	17.1965	11.4069	2.47923
ENSG00000253293	HOXA10	9.15418	-4.46767	0.039578	0.222832	0	0	0.764923	0	0	71.4316	1.03699	0
ENSG00000080561	MID2	11.0309	-2.4406	0.0396109	0.222947	22.1817	0	2.29477	0.646214	9.90982	30.4246	16.5918	6.19809
ENSG00000264452		7.58558	-1.7996	0.0396686	0.223061	6.04956	0	6.8843	2.58486	9.90982	7.93684	12.4439	14.8754
ENSG00000251313		3.81707	-2.35461	0.039786	NA	3.02478	0	1.52985	0.646214	3.71618	11.9053	1.03699	8.67732
ENSG00000130037	KCNA5	121.047	1.43369	0.0398592	0.223467	174.429	90.044	91.0258	219.066	266.326	10.5825	99.5508	17.3546
ENSG00000100234	TIMP3	480.263	-2.58222	0.0398993	0.223467	54.446	120.059	309.029	45.235	50.7878	789.716	2373.66	99.1694
ENSG00000165480	SKA3	73.5529	1.0017	0.0399429	0.223583	82.6773	131.883	38.2461	149.275	59.4589	58.2035	22.8137	45.8658
ENSG00000111664	GNB3	20.8385	-1.17754	0.0399617	0.223583	17.1404	2.72861	26.7723	6.46214	14.8647	64.8175	10.3699	23.5527
ENSG00000134184	GSTM1	212.264	-2.64589	0.0400381	0.22387	453.717	3.63814	221.828	5.16971	497.969	234.137	68.4412	213.214
ENSG00000160883	HK3	288.085	-1.08834	0.0402732	0.224903	106.876	100.958	311.324	210.019	169.706	271.175	797.443	337.176
ENSG00000171345	KRT19	17.7174	-6.93977	0.0404353	0.225456	0	0.909535	0	0	0	119.053	21.7767	0
ENSG00000233038	PTPRN2-AS1	16.6826	-3.68828	0.0404842	0.225464	0	0.909535	13.7686	0	86.7109	17.1965	0	14.8754
ENSG00000228938	SNRPD2P1	9.68905	-1.43712	0.0405721	0.225753	9.07434	4.54768	3.82461	2.58486	3.71618	19.8421	10.3699	23.5527
ENSG00000170561	IRX2	1.64342	-3.6287	0.0406135	NA	0	0.909535	0	0	3.71618	3.96842	2.07398	2.47923
ENSG00000240327	RN7SL93P	14.8623	-1.81249	0.0406239	0.225943	22.1817	1.81907	14.5335	0.646214	27.252	18.5193	16.5918	17.3546
ENSG00000123405	NFE2	25.698	1.40705	0.0407871	0.226639	54.446	36.3814	13.0037	34.8955	29.7295	3.96842	26.9617	6.19809
ENSG00000149451	ADAM33	41.9998	-5.02476	0.0409143	0.227134	0	4.54768	1.52985	0	0	300.277	25.9247	3.71885
ENSG00000043591	ADRB1	136.605	1.02147	0.0409704	0.227304	227.867	153.711	153.749	136.997	178.377	35.7158	167.992	38.4281
ENSG00000132031	MATN3	4.66142	-5.89904	0.0410957	NA	0	0	0	0	0	23.8105	13.4808	0
ENSG00000173376	NDNF	4.66142	-5.89904	0.0410957	NA	0	0	0	0	0	23.8105	13.4808	0
ENSG00000161896	IP6K3	5.04114	-5.75471	0.0412279	NA	0	0	0	0	0	33.0702	7.25891	0
ENSG00000012817	KDM5D	474.289	6.75861	0.0412557	0.228532	0	1970.05	0	1824.26	0	0	0	0
ENSG00000114374	USP9Y	473.575	6.75743	0.0412915	0.228659	0	2037.36	0	1751.24	0	0	0	0
ENSG00000236915	CLCA4-AS1	1.78359	-3.74081	0.0412936	NA	0	0	0	0.646214	1.23873	2.64561	7.25891	2.47923
ENSG00000173432	SAA1	16.1987	-1.73446	0.0413433	0.228875	3.02478	1.81907	29.832	1.29243	12.3873	46.2982	5.18494	29.7508
ENSG00000149380	P4HA3	6.41269	-4.96693	0.0415137	0.229392	0	1.81907	0	0	0	37.0386	12.4439	0
ENSG00000280997	CCAT2	1.84655	-3.55863	0.0417827	NA	1.00826	0	0	0	2.47746	5.29123	1.03699	4.95847
ENSG00000189410	SH2D5	3.13804	-2.68702	0.0417839	NA	2.01652	0.909535	0.764923	0	4.95491	11.9053	2.07398	2.47923
ENSG00000008441	NFIX	29.3114	-6.77793	0.0417924	0.230432	0	3.63814	0	0	0	199.744	31.1096	0
ENSG00000167123	CERCAM	167.293	-2.12925	0.0418199	0.230513	10.0826	68.2152	45.1304	109.21	58.2202	792.361	153.474	101.649
ENSG00000109610	SOD3	4.55424	-5.91029	0.0419059	NA	0	0	0	0	0	19.8421	16.5918	0
ENSG00000153012	LGI2	104.598	-1.90235	0.0419554	0.231117	11.0909	38.2005	71.9027	4.5235	2.47746	280.435	73.6261	354.531
ENSG00000248318		6.68886	-1.52662	0.0420268	0.231163	6.04956	1.81907	5.35446	1.29243	3.71618	11.9053	7.25891	16.115
ENSG00000250280		5.27794	-5.65051	0.0420297	NA	0	0	0	0	0	37.0386	5.18494	0
ENSG00000115884	SDC1	30.7084	-2.4564	0.0420575	0.231163	0	8.18582	23.7126	5.16971	2.47746	129.635	65.3302	11.1566
ENSG00000108797	CNTNAP1	13.6522	-2.26443	0.042129	0.231217	1.00826	5.45721	5.35446	2.58486	4.95491	78.0456	9.33289	2.47923
ENSG00000189223	PAX8-AS1	448.723	-2.84895	0.0421696	0.231239	102.842	365.633	6.8843	1.29243	538.847	1198.46	444.868	930.953
ENSG00000164176	EDIL3	47.9147	-5.18459	0.0421718	0.231239	1.00826	20.0098	0	0	0	203.712	139.993	18.5943
ENSG00000253141		48.0797	-1.20249	0.0422949	0.231558	68.5617	20.0098	9.17907	21.9713	37.1618	75.4	76.7371	75.6166
ENSG00000155893	PXYLP1	7.76422	-1.51873	0.0423784	0.231675	5.0413	3.63814	5.35446	1.93864	8.67109	23.8105	6.22193	7.4377
ENSG00000074219	TEAD2	6.58838	-3.00344	0.0424105	0.231675	1.00826	1.81907	0.764923	0.646214	0	41.007	6.22193	1.23962
ENSG00000174080	CTSF	76.2162	-1.99648	0.0424704	0.231809	155.272	0	42.0707	11.6318	99.0982	124.344	120.291	57.0224
ENSG00000049249	TNFRSF9	803.885	1.88942	0.0427312	0.232414	90.7434	2283.84	1286.6	1500.51	86.7109	420.653	395.092	366.927
ENSG00000172575	RASGRP1	16.9188	-1.60519	0.0427762	0.232414	10.0826	1.81907	27.5372	3.23107	18.5809	19.8421	33.1836	21.0735
ENSG00000226977	HMGN1P24	2.96318	-2.70717	0.0428289	NA	3.02478	0	1.52985	0	3.71618	5.29123	5.18494	4.95847
ENSG00000241939	RN7SL517P	14.8845	-1.13175	0.0428376	0.232604	18.1487	3.63814	13.7686	5.16971	19.8196	26.4561	13.4808	18.5943
ENSG00000230751		9.69048	-1.74202	0.0429268	0.232893	15.1239	0	5.35446	1.93864	8.67109	11.9053	7.25891	27.2716
ENSG00000255002	LINC02324	21.7793	1.11375	0.043061	0.23325	37.3056	44.5672	11.4738	25.8486	19.8196	10.5825	13.4808	11.1566
ENSG00000134954	ETS1	99.6109	-1.33329	0.0432706	0.23396	25.2065	54.5721	99.4399	36.8342	28.4907	324.088	151.4	76.8563
ENSG00000260597		13.0971	-6.82967	0.0437032	0.235799	0	0	0	0	1.23873	95.2421	8.2959	0
ENSG00000128342	LIF	12.553	-2.51324	0.0437275	0.23584	1.00826	2.72861	9.17907	1.93864	1.23873	58.2035	24.8877	1.23962
ENSG00000102359	SRPX2	11.0636	-2.39717	0.0438142	0.236098	2.01652	4.54768	8.41415	0	6.19364	41.007	23.8507	2.47923
ENSG00000279393		5.79591	-4.20432	0.0438247	0.236098	0	0	1.52985	0.646214	0	31.7474	12.4439	0
ENSG00000080823	MOK	8.28731	-2.10081	0.0439118	0.236425	4.03304	0.909535	3.05969	1.93864	1.23873	44.9754	5.18494	4.95847
ENSG00000160097	FNDC5	4.23275	-3.68117	0.0439461	NA	0	0	1.52985	0	0	27.7789	2.07398	2.47923
ENSG00000221333	MIR548K	5.38795	-1.68448	0.0440296	NA	3.02478	1.81907	4.58954	1.29243	8.67109	5.29123	7.25891	11.1566
ENSG00000135338	LCA5	7.37112	-1.74139	0.0440872	0.237012	1.00826	2.72861	6.11938	2.58486	2.47746	19.8421	9.33289	14.8754
ENSG00000151136	BTBD11	7.96663	-3.70808	0.0441114	0.237045	0	0	3.82461	0	0	55.5579	3.11096	1.23962
ENSG00000207821	MIR640	5.725	-1.73815	0.0443676	0.237941	6.04956	0.909535	4.58954	0.646214	7.43237	11.9053	3.11096	11.1566
ENSG00000197261	C6orf141	2.339	-4.94771	0.0443949	NA	0	0	0	0	0	7.93684	8.2959	2.47923
ENSG00000224316	GTF2IP5	7.36828	-1.52177	0.0444199	0.237941	6.04956	2.72861	5.35446	1.29243	8.67109	11.9053	3.11096	19.8339
ENSG00000153291	SLC25A27	28.7581	-1.02102	0.0445749	0.238557	38.3139	13.643	11.4738	10.3394	26.0133	50.2667	15.5548	64.4601
ENSG00000275302	CCL4	108.939	-1.51758	0.0446044	0.238572	138.132	17.2812	32.1267	42.6501	61.9364	95.2421	396.129	88.0128
ENSG00000223508	RPL23AP53	10.6111	-2.62787	0.0446583	0.238645	8.06608	0	19.888	0	1.23873	17.1965	18.6658	19.8339
ENSG00000146477	SLC22A3	19.9865	-6.7359	0.0447161	0.23874	0	1.81907	0	0	0	74.0772	83.996	0
ENSG00000182256	GABRG3	12.3748	-2.21684	0.0447576	0.23889	7.05782	3.63814	1.52985	0.646214	8.67109	48.9439	0	28.5112
ENSG00000239998	LILRA2	12.8836	2.25741	0.0448305	0.238993	6.04956	20.9193	34.4215	14.8629	3.71618	1.32281	21.7767	0
ENSG00000135423	GLS2	5.42551	1.89094	0.0449306	NA	2.01652	12.7335	5.35446	14.8629	2.47746	2.64561	2.07398	1.23962
ENSG00000172572	PDE3A	4.71541	-2.80776	0.0449396	NA	7.05782	0	0.764923	0	2.47746	18.5193	5.18494	3.71885
ENSG00000163017	ACTG2	39.3368	-6.59773	0.0450893	0.239814	0	6.36675	0	0	0	275.144	33.1836	0
ENSG00000128591	FLNC	169.118	-2.56253	0.0451652	0.239814	125.024	42.7482	40.5409	1.29243	138.738	829.4	162.807	12.3962
ENSG00000267416	HEATR6-DT	9.53444	-1.58085	0.045181	0.239814	8.06608	3.63814	2.29477	4.5235	9.90982	6.61403	30.0726	11.1566
ENSG00000203778	FAM229B	4.74474	-2.58495	0.0452483	NA	1.00826	0.909535	0.764923	2.58486	1.23873	19.8421	10.3699	1.23962
ENSG00000122420	PTGFR	7.09027	-4.13486	0.0452519	0.23995	0	1.81907	0	0	0	51.5895	2.07398	1.23962
ENSG00000182752	PAPPA	57.5331	-6.54348	0.0452945	0.24005	0	23.6479	0	0	0	333.347	99.5508	3.71885
ENSG00000132704	FCRL2	8.97721	2.03423	0.0453743	0.240143	15.1239	31.8337	1.52985	10.3394	1.23873	2.64561	4.14795	4.95847
ENSG00000121871	SLITRK3	4.67471	-5.73412	0.0453829	NA	0	0	0	0	0	29.1017	8.2959	0
ENSG00000254708	MMADHCP2	4.80222	-3.38165	0.0454121	NA	0	0.909535	0.764923	0.646214	1.23873	31.7474	3.11096	0
ENSG00000166265	CYYR1	4.80843	-4.32276	0.0454318	NA	0	0.909535	0.764923	0	0	11.9053	24.8877	0
ENSG00000257954		24.6811	-1.2188	0.0454878	0.240401	27.223	10.9144	23.7126	3.87728	42.1167	27.7789	13.4808	48.3451
ENSG00000258872	FDPSP3	4.08298	-2.23709	0.0456358	NA	2.01652	0.909535	1.52985	0.646214	9.90982	3.96842	12.4439	1.23962
ENSG00000213058		252.928	-2.95004	0.045644	0.240885	503.122	8.18582	8.41415	5.16971	436.032	148.154	681.301	233.048
ENSG00000179397	CATSPERE	18.6438	-1.01173	0.0456829	0.240928	7.05782	13.643	13.0037	14.8629	14.8647	34.393	22.8137	28.5112
ENSG00000273090		6.89053	-1.6757	0.0457168	0.240928	6.04956	0.909535	2.29477	3.87728	12.3873	10.5825	4.14795	14.8754
ENSG00000197928	ZNF677	41.3852	1.14167	0.0457839	0.240928	72.5947	74.5819	30.5969	38.1266	12.3873	56.8807	12.4439	33.4697
ENSG00000186918	ZNF395	12.4909	-2.12779	0.0458188	0.240928	3.02478	1.81907	9.17907	3.87728	4.95491	58.2035	17.6288	1.23962
ENSG00000122786	CALD1	526.003	-4.9898	0.045855	0.240928	0	120.968	23.7126	2.58486	0	3068.91	957.14	34.7093
ENSG00000099204	ABLIM1	103.732	-1.55653	0.0458636	0.240928	56.4625	41.8386	13.0037	105.333	42.1167	337.316	192.88	40.9074
ENSG00000095637	SORBS1	17.511	-1.52021	0.0458679	0.240928	10.0826	7.27628	9.94399	8.40078	9.90982	58.2035	30.0726	6.19809
ENSG00000256340	ABCC6P1	7.54017	1.63968	0.0460369	0.241298	13.1074	15.4621	4.58954	12.2781	2.47746	6.61403	2.07398	3.71885
ENSG00000225953	SATB2-AS1	12.1024	1.83526	0.0460808	0.241407	27.223	11.824	26.7723	7.75457	12.3873	1.32281	8.2959	1.23962
ENSG00000286192		13.3051	-1.70447	0.0461943	0.241712	19.1569	0.909535	12.2388	1.93864	26.0133	21.1649	5.18494	19.8339
ENSG00000132854	KANK4	9.6473	-3.10029	0.0462118	0.241712	1.00826	2.72861	3.05969	0	0	11.9053	55.9973	2.47923
ENSG00000235018		12.8631	-1.16225	0.0462338	0.241712	14.1156	7.27628	6.8843	3.23107	11.1486	21.1649	9.33289	29.7508
ENSG00000263961	RHEX	4.2455	2.50095	0.0462699	NA	2.01652	6.36675	8.41415	10.3394	3.71618	0	3.11096	0
ENSG00000165905	LARGE2	4.86925	-4.20155	0.0463614	NA	0	1.81907	0	0	0	31.7474	4.14795	1.23962
ENSG00000239389	PCDHA13	13.2619	-1.26414	0.0463649	0.241973	16.1322	6.36675	8.41415	1.29243	7.43237	27.7789	11.4069	27.2716
ENSG00000249605		4.71043	-5.68654	0.0463782	NA	0	0	0	0	0	30.4246	7.25891	0
ENSG00000158859	ADAMTS4	12.5258	-1.55435	0.0467154	0.243163	6.04956	6.36675	5.35446	3.87728	6.19364	52.9123	8.2959	11.1566
ENSG00000257539	HSPA8P14	19.0246	-1.2519	0.046823	0.243473	28.2313	7.27628	12.2388	1.93864	19.8196	26.4561	10.3699	45.8658
ENSG00000254585	MAGEL2	16.2782	-6.73288	0.0468254	0.243473	0	0.909535	0	0	0	113.761	15.5548	0
ENSG00000124006	OBSL1	453.63	-1.65925	0.0468601	0.243561	449.684	25.467	865.127	67.2062	623.08	685.214	452.127	461.138
ENSG00000232872	CTAGE3P	5.14832	-5.52585	0.0469756	NA	0	0	0	0	0	37.0386	4.14795	0
ENSG00000175984	DENND2C	16.0103	-1.36514	0.0470003	0.244011	11.0909	10.9144	5.35446	7.10835	6.19364	44.9754	23.8507	18.5943
ENSG00000279958		14.4114	-1.37021	0.0470015	0.244011	21.1735	3.63814	12.2388	1.93864	17.3422	26.4561	17.6288	14.8754
ENSG00000227805	RPL21P90	1.68098	-3.65446	0.0470795	NA	1.00826	0	0	0	4.95491	3.96842	1.03699	2.47923
ENSG00000287071	CDRT15P4	3.59057	-2.2349	0.0471277	NA	2.01652	0.909535	0.764923	1.29243	2.47746	2.64561	6.22193	12.3962
ENSG00000250120	PCDHA10	63.9789	-1.23176	0.0472664	0.244571	51.4212	30.9242	90.2609	3.23107	74.3237	109.793	60.1453	91.7317
ENSG00000124212	PTGIS	4.60061	-4.82948	0.047305	NA	0	0.909535	0	0	0	31.7474	4.14795	0
ENSG00000228551	SNRPGP9	3.18316	-2.8554	0.0474291	NA	3.02478	0	1.52985	0	9.90982	3.96842	2.07398	4.95847
ENSG00000273702		10.7342	1.20836	0.0475056	0.24508	17.1404	13.643	13.7686	15.5091	6.19364	2.64561	8.2959	8.67732
ENSG00000005102	MEOX1	16.3818	-6.70843	0.0475138	0.24508	0	0	0	0	0	125.667	4.14795	1.23962
ENSG00000236120		96.9679	-1.22197	0.0475342	0.24508	39.3221	30.9242	194.29	14.8629	54.504	130.958	147.252	163.629
ENSG00000198910	L1CAM	7.86226	-3.52025	0.0475452	0.24508	0	2.72861	2.29477	0	0	31.7474	24.8877	1.23962
ENSG00000228043		17.8019	-1.12683	0.0475504	0.24508	9.07434	7.27628	20.6529	8.40078	29.7295	21.1649	11.4069	34.7093
ENSG00000003989	SLC7A2	11.0974	-1.92495	0.0476394	0.245319	1.00826	5.45721	4.58954	4.5235	1.23873	39.6842	12.4439	19.8339
ENSG00000088881	EBF4	5.55481	-3.60708	0.0479109	0.245543	0	1.81907	0.764923	0	0	34.393	6.22193	1.23962
ENSG00000111186	WNT5B	29.5009	-1.52407	0.0480911	0.246124	26.2147	3.63814	39.0111	7.10835	43.3555	62.1719	44.5905	9.91694
ENSG00000248909	HMGB1P21	30.2721	-1.13009	0.0482196	0.246325	42.3469	15.4621	13.0037	9.04699	58.2202	37.0386	31.1096	35.9489
ENSG00000162458	FBLIM1	18.5497	-3.11225	0.0484464	0.246689	1.00826	10.0049	3.05969	0	0	100.533	30.0726	3.71885
ENSG00000104055	TGM5	138.771	1.46242	0.0484522	0.246689	49.4047	236.479	390.875	130.535	16.1035	64.8175	177.325	44.6262
ENSG00000167332	OR51E2	17.9161	-6.69133	0.0484565	0.246689	0	0	0	0	0	140.218	3.11096	0
ENSG00000166780	BMERB1	25.1995	-1.65425	0.0485769	0.247161	23.19	4.54768	21.4178	6.46214	6.19364	33.0702	81.922	24.7923
ENSG00000233597		3.85317	-1.95405	0.0485982	NA	2.01652	0.909535	3.05969	0.646214	2.47746	6.61403	5.18494	9.91694
ENSG00000260459	FTLP14	5.50663	2.86338	0.048621	NA	6.04956	25.467	2.29477	3.87728	0	2.64561	0	3.71885
ENSG00000278493		8.00287	-1.72529	0.0487707	0.247796	8.06608	0	8.41415	1.93864	11.1486	18.5193	7.25891	8.67732
ENSG00000159640	ACE	36.3462	-1.61509	0.0487774	0.247796	14.1156	5.45721	84.1415	2.58486	33.4457	33.0702	49.7754	68.1789
ENSG00000167037	SGSM1	3.0677	-2.67365	0.0488541	NA	1.00826	0.909535	1.52985	0	1.23873	13.2281	4.14795	2.47923
ENSG00000158955	WNT9B	6.75591	1.85889	0.048895	0.248002	6.04956	25.467	5.35446	6.46214	1.23873	2.64561	3.11096	3.71885
ENSG00000170421	KRT8	352.245	-2.12147	0.0489805	0.248295	119.983	143.707	83.3766	141.521	71.8462	1623.08	584.861	49.5847
ENSG00000188219	POTEE	4.32944	4.20754	0.0489969	NA	1.00826	4.54768	0	29.0796	0	0	0	0
ENSG00000271943		13.069	1.35276	0.0490512	0.248442	10.0826	29.1051	10.7089	26.4948	3.71618	10.5825	5.18494	8.67732
ENSG00000117411	B4GALT2	106.742	-1.01209	0.049114	0.248615	61.5038	58.2103	56.6043	99.5169	74.3237	305.568	127.549	70.6582
ENSG00000154620	TMSB4Y	9.32845	3.9829	0.0492458	0.248877	0	34.5623	0	40.0653	0	0	0	0
ENSG00000169684	CHRNA5	11.9106	1.5604	0.04931	0.248976	7.05782	30.9242	4.58954	32.9569	7.43237	5.29123	2.07398	4.95847
ENSG00000233560	KRT8P39	19.095	-1.05066	0.0496287	0.250077	22.1817	10.0049	13.0037	6.46214	32.2069	30.4246	12.4439	26.032
ENSG00000079150	FKBP7	23.9601	-1.32837	0.0496401	0.250077	12.0991	12.7335	10.7089	17.4478	16.1035	78.0456	32.1466	12.3962
ENSG00000251209	LINC00923	8.39937	-2.49978	0.049867	0.250937	14.1156	0.909535	0.764923	0	17.3422	15.8737	2.07398	16.115
ENSG00000164867	NOS3	6.01782	-2.92964	0.04999	0.251343	0	3.63814	0.764923	0.646214	1.23873	34.393	6.22193	1.23962

## Sheet: 3
A3 HT vs CTRL						HT				CTRL
Ensembl ID	Gene name	Average expression	Log2 foldchange	P-value	Adjusted p-value	SZ1 ctrl	SZ6 ctrl	SZ9 ctrl	SZ16 ctrl	SZ11 ctrl	SZ12 ctrl	SZ17 ctrl	SZ18 ctrl
ENSG00000189056	RELN	78.8552	-24.3676	6.25919e-13	1.10813e-08	0	0	0	0	0	606.472	24.3703	0
ENSG00000163453	IGFBP7	105.672	-5.75718	1.78976e-08	0.00010562	7.07098	3.11578	4.88668	1.61472	6.93956	428.756	361.655	31.3378
ENSG00000142949	PTPRF	101.158	-5.79955	7.58733e-08	0.000335815	2.02028	3.11578	4.88668	2.42208	3.46978	575.402	190.088	27.8559
ENSG00000100767	PAPLN	59.8201	-3.41256	1.90942e-07	0.000676087	2.02028	16.6175	18.1505	3.22944	58.9862	119.306	108.204	152.047
ENSG00000188707	ZBED6CL	17.79	-4.90824	5.13332e-07	0.00131093	0	0	2.09429	1.61472	20.8187	63.3813	6.82368	47.5871
ENSG00000183775	KCTD16	75.1823	-5.49981	5.1833e-07	0.00131093	3.03042	2.07719	3.49049	3.22944	2.31319	402.657	163.768	20.8919
ENSG00000077942	FBLN1	552.249	-3.10847	1.68053e-06	0.00371901	211.119	12.4631	358.124	54.9005	342.352	2372.45	736.957	329.628
ENSG00000154734	ADAMTS1	45.9825	-7.00222	2.77131e-06	0.00517582	1.01014	0	2.09429	0	1.15659	295.779	64.3375	3.48198
ENSG00000233913	RPL10P9	68.5694	6.18317	2.92353e-06	0.00517582	2.02028	250.301	284.824	3.22944	1.15659	3.72831	0.974811	2.32132
ENSG00000169213	RAB3B	91.7051	-6.79286	4.79052e-06	0.00722463	2.02028	1.03859	0.698097	1.61472	3.46978	567.946	145.247	11.6066
ENSG00000102024	PLS3	147.187	-6.37813	4.89695e-06	0.00722463	6.06084	1.03859	9.77336	1.61472	10.4093	683.523	452.312	12.7673
ENSG00000168952	STXBP6	96.3741	-3.64164	6.54043e-06	0.00890706	46.4664	3.11578	6.28288	8.88096	78.6483	469.767	121.851	35.9805
ENSG00000156968	MPV17L	51.1781	-3.41701	7.56304e-06	0.009357	6.06084	6.23156	12.5658	8.0736	5.78296	116.82	111.128	142.761
ENSG00000106819	ASPN	24.2398	-7.51905	7.92787e-06	0.009357	0	1.03859	0	0	1.15659	108.121	78.9597	4.64264
ENSG00000174099	MSRB3	48.9017	-6.34536	9.97353e-06	0.0108407	0	1.03859	2.09429	0.80736	1.15659	300.75	81.8841	3.48198
ENSG00000110693	SOX6	31.8917	-5.63036	1.13417e-05	0.0108407	2.02028	1.03859	1.39619	0	2.31319	216.242	26.3199	5.8033
ENSG00000129946	SHC2	42.3739	-2.30388	1.13977e-05	0.0108407	7.07098	19.7333	18.8486	10.4957	79.8049	62.1385	34.1184	106.781
ENSG00000184349	EFNA5	25.3635	-7.71129	1.16342e-05	0.0108407	0	0	0	0	1.15659	178.959	20.471	2.32132
ENSG00000141448	GATA6	44.7699	-6.30642	1.27961e-05	0.0112153	0	2.07719	1.39619	0	1.15659	284.594	58.4887	10.4459
ENSG00000019144	PHLDB1	253.332	-1.89269	1.34907e-05	0.0112153	71.7199	93.4734	208.033	56.5152	203.56	745.662	352.882	294.808
ENSG00000095739	BAMBI	76.908	-4.10859	1.45556e-05	0.0112153	7.07098	8.30874	9.07527	4.84416	8.09615	427.513	130.625	19.7312
ENSG00000166963	MAP1A	101.173	-6.08989	1.49265e-05	0.0112153	1.01014	3.11578	4.18858	0.80736	3.46978	640.026	133.549	23.2132
ENSG00000149970	CNKSR2	20.7672	-7.73707	1.52038e-05	0.0112153	0	0	0	0	1.15659	130.491	32.1688	2.32132
ENSG00000197496	SLC2A10	37.0174	-6.07888	1.65585e-05	0.0115403	0	2.07719	1.39619	0	1.15659	224.941	52.6398	13.9279
ENSG00000134013	LOXL2	109.349	-3.70791	1.80948e-05	0.0115403	21.2129	9.34734	13.9619	10.4957	18.5055	610.2	166.693	24.3739
ENSG00000151962	RBM46	7.23441	-6.43289	1.81979e-05	0.0115403	0	0	0	0	6.93956	14.9132	30.2191	5.8033
ENSG00000156466	GDF6	44.245	-6.40271	1.82517e-05	0.0115403	0	1.03859	2.09429	0.80736	0	211.271	130.625	8.12463
ENSG00000150687	PRSS23	28.8929	-7.03591	1.93195e-05	0.0117942	0	1.03859	0.698097	0	0	136.705	79.9345	12.7673
ENSG00000176641	RNF152	42.742	-5.22685	2.27425e-05	0.0134211	2.02028	4.15437	1.39619	1.61472	1.15659	172.745	153.045	5.8033
ENSG00000157613	CREB3L1	115.886	-7.31482	2.49194e-05	0.0141143	1.01014	0	3.49049	0.80736	2.31319	787.916	125.751	5.8033
ENSG00000143869	GDF7	32.6037	-4.71752	2.55116e-05	0.0141143	6.06084	1.03859	6.28288	0	5.78296	169.017	63.3627	9.28529
ENSG00000180801	ARSJ	24.3748	-5.01937	2.64301e-05	0.0141794	2.02028	2.07719	1.39619	0	4.62637	137.947	39.9673	6.96396
ENSG00000258376	PAPLN-AS1	9.06511	-4.73727	2.93007e-05	0.0150363	0	0	0.698097	1.61472	9.25274	16.156	14.6222	30.1772
ENSG00000004799	PDK4	59.9367	-1.57258	2.97261e-05	0.0150363	25.2535	29.0806	42.5839	19.3766	76.3351	118.063	39.9673	128.833
ENSG00000182326	C1S	33.4879	-4.59266	3.33162e-05	0.0163842	5.0507	0	9.07527	0.80736	8.09615	190.144	47.7657	6.96396
ENSG00000154277	UCHL1	189.856	-5.96097	3.46851e-05	0.0165963	2.02028	8.30874	6.98097	2.42208	4.62637	1157.02	311.94	25.5345
ENSG00000140682	TGFB1I1	28.9462	-4.91117	3.61588e-05	0.0168462	1.01014	2.07719	0.698097	2.42208	8.09615	177.716	36.068	3.48198
ENSG00000134871	COL4A2	981.012	-6.83808	3.93387e-05	0.0178577	3.03042	21.8105	20.9429	2.42208	3.46978	6560.58	1133.71	102.138
ENSG00000176406	RIMS2	45.03	-3.66945	4.34319e-05	0.0179788	18.1825	4.15437	4.18858	1.61472	20.8187	236.126	62.3879	12.7673
ENSG00000165124	SVEP1	45.7753	-3.80328	4.42835e-05	0.0179788	7.07098	8.30874	4.88668	1.61472	16.1923	247.311	69.2116	11.6066
ENSG00000125266	EFNB2	169.033	-3.25329	4.51408e-05	0.0179788	31.3143	21.8105	41.1877	19.3766	42.7939	922.135	238.829	34.8198
ENSG00000087116	ADAMTS2	40.4498	-5.85165	4.66865e-05	0.0179788	1.01014	2.07719	2.09429	0	0	221.213	86.7582	10.4459
ENSG00000138650	PCDH10	196.836	-6.16749	4.70643e-05	0.0179788	2.02028	5.19296	9.07527	2.42208	1.15659	1159.5	361.655	33.6592
ENSG00000089472	HEPH	23.7617	-6.52041	4.71417e-05	0.0179788	0	0	1.39619	0	2.31319	162.803	22.4207	1.16066
ENSG00000171016	PYGO1	33.1535	-5.82968	4.73267e-05	0.0179788	2.02028	0	2.09429	0.80736	0	187.658	63.3627	9.28529
ENSG00000162576	MXRA8	21.1107	-6.22917	4.77295e-05	0.0179788	1.01014	0	1.39619	0	1.15659	123.034	39.9673	2.32132
ENSG00000134874	DZIP1	30.1949	-6.07686	5.32801e-05	0.019175	0	0	3.49049	0	1.15659	203.814	27.2947	5.8033
ENSG00000113721	PDGFRB	67.1284	-4.5156	5.4167e-05	0.019175	4.04056	4.15437	4.88668	4.0368	4.62637	428.756	81.8841	4.64264
ENSG00000106809	OGN	209.713	-6.2111	5.4844e-05	0.019175	3.03042	2.07719	13.9619	2.42208	1.15659	1321.06	311.94	22.0526
ENSG00000148848	ADAM12	192.73	-5.09319	5.54501e-05	0.019175	8.08112	13.5017	12.5658	1.61472	12.7225	1160.75	282.695	49.9084
ENSG00000135919	SERPINE2	345.408	-5.99084	5.63207e-05	0.019175	3.03042	5.19296	32.1125	4.0368	4.62637	2046.84	626.804	40.6231
ENSG00000229807	XIST	2436.38	-5.70387	5.82586e-05	0.0192206	80.8112	1.03859	1399.69	0	37.011	10320	339.234	7313.32
ENSG00000129474	AJUBA	49.1629	-4.43429	5.86258e-05	0.0192206	4.04056	4.15437	2.79239	2.42208	2.31319	305.721	61.4131	10.4459
ENSG00000082438	COBLL1	120.852	-5.58356	6.01126e-05	0.0193497	3.03042	3.11578	6.28288	3.22944	2.31319	761.818	169.617	17.4099
ENSG00000159674	SPON2	73.421	-3.19322	6.57486e-05	0.020786	18.1825	7.27015	10.4715	16.9546	19.6621	351.704	130.625	32.4985
ENSG00000105137	SYDE1	23.7049	-7.27164	6.90486e-05	0.0211866	0	1.03859	0	0	0	147.89	36.068	4.64264
ENSG00000072163	LIMS2	46.1621	-5.62727	6.94093e-05	0.0211866	1.01014	2.07719	0.698097	1.61472	0	304.479	53.6146	5.8033
ENSG00000110811	P3H3	109.287	-1.83938	7.13773e-05	0.021418	66.6692	16.6175	60.0364	41.1754	95.9972	395.201	90.6574	107.941
ENSG00000146197	SCUBE3	19.3609	-6.42564	7.37628e-05	0.0217649	0	1.03859	0.698097	0	1.15659	101.907	47.7657	2.32132
ENSG00000116016	EPAS1	491.693	-2.46383	7.667e-05	0.0222519	79.801	199.41	249.221	54.0931	145.731	1496.29	1007.95	701.039
ENSG00000197614	MFAP5	22.2973	-6.70343	7.83622e-05	0.0223762	1.01014	0	0.698097	0	0	120.549	52.6398	3.48198
ENSG00000144645	OSBPL10	28.8453	-6.83351	8.11687e-05	0.0228097	1.01014	0	0.698097	0	0	188.901	38.9924	1.16066
ENSG00000204262	COL5A2	1180.94	-6.22125	8.55726e-05	0.0236715	6.06084	27.0034	55.8478	6.45888	4.62637	7757.37	1448.57	141.601
ENSG00000120820	GLT8D2	14.3869	-7.31501	9.11454e-05	0.0246755	0	0	0	0	1.15659	84.5083	28.2695	1.16066
ENSG00000148468	FAM171A1	24.9856	-6.28927	9.19894e-05	0.0246755	1.01014	0	1.39619	0	0	162.803	31.194	3.48198
ENSG00000127399	LRRC61	7.6552	-5.34586	9.51612e-05	0.024686	0	0	0.698097	0	6.93956	23.6126	0.974811	29.0165
ENSG00000117152	RGS4	53.1129	-4.37471	9.5185e-05	0.024686	1.01014	6.23156	8.37717	2.42208	5.78296	277.138	116.977	6.96396
ENSG00000152952	PLOD2	244.872	-3.04369	9.68069e-05	0.024686	20.2028	69.5857	45.3763	53.2858	72.8654	1263.9	330.461	103.299
ENSG00000117069	ST6GALNAC5	31.47	-6.28385	9.85068e-05	0.024686	0	1.03859	1.39619	0	0	212.514	32.1688	4.64264
ENSG00000109686	SH3D19	114.873	-2.47566	9.90006e-05	0.024686	36.365	25.9648	36.9992	24.2208	61.2994	556.761	122.826	54.5511
ENSG00000175497	DPP10	29.6105	-5.71145	0.000100673	0.0247544	0	3.11578	1.39619	0	1.15659	136.705	88.7078	5.8033
ENSG00000197757	HOXC6	14.3762	-5.08752	0.000103203	0.0250289	2.02028	0	1.39619	0	2.31319	91.965	12.6725	4.64264
ENSG00000177303	CASKIN2	50.6569	-1.6508	0.000106588	0.0255004	18.1825	28.042	29.3201	16.9546	43.9505	139.19	50.6902	78.9249
ENSG00000171992	SYNPO	214.079	-5.97663	0.000111292	0.0262709	2.02028	5.19296	17.4524	1.61472	1.15659	1232.83	409.421	42.9444
ENSG00000071282	LMCD1	142.203	-5.74113	0.00011866	0.0274899	2.02028	3.11578	11.8677	2.42208	1.15659	841.355	252.476	23.2132
ENSG00000182771	GRID1	23.3063	-4.3049	0.000119562	0.0274899	6.06084	1.03859	3.49049	0	8.09615	141.676	21.4458	4.64264
ENSG00000136026	CKAP4	338.125	-5.08478	0.000125024	0.0283772	8.08112	27.0034	13.2638	13.7251	10.4093	2097.8	452.312	82.4069
ENSG00000186340	THBS2	32.8865	-5.76287	0.000133886	0.0299698	1.01014	0	3.49049	0.80736	0	183.93	69.2116	4.64264
ENSG00000077616	NAALAD2	40.6019	-4.61768	0.00013547	0.0299698	1.01014	4.15437	3.49049	1.61472	1.15659	244.826	60.4383	8.12463
ENSG00000106484	MEST	587.722	-5.05789	0.000137119	0.0299698	11.1115	18.6947	43.9801	27.4502	34.6978	3824	693.091	48.7478
ENSG00000164241	C5orf63	27.8232	-2.54432	0.000143432	0.0309673	13.1318	7.27015	1.39619	11.303	70.5522	54.6819	28.2695	35.9805
ENSG00000164692	COL1A2	9062.89	-6.89774	0.000145926	0.0311262	25.2535	90.3576	481.687	6.45888	3.46978	59296.3	11557.4	1042.27
ENSG00000131435	PDLIM4	24.2465	-4.90098	0.000149047	0.0312009	0	3.11578	1.39619	2.42208	1.15659	101.907	77.0101	6.96396
ENSG00000141756	FKBP10	352.17	-5.33693	0.00015387	0.0312009	14.142	2.07719	41.1877	7.26624	5.78296	2368.72	348.008	30.1772
ENSG00000232063		10.6594	-6.76491	0.000154726	0.0312009	0	0	0	0	0	38.5259	16.5718	30.1772
ENSG00000077782	FGFR1	68.9552	-3.45663	0.000155354	0.0312009	4.04056	10.3859	20.9429	7.26624	17.3489	346.733	128.675	16.2493
ENSG00000171714	ANO5	102.604	-1.97954	0.000156542	0.0312009	23.2332	69.5857	23.7353	53.2858	137.635	222.456	69.2116	221.686
ENSG00000234456	MAGI2-AS3	22.1941	-6.40635	0.00015685	0.0312009	0	1.03859	0.698097	0	0	139.19	33.1436	3.48198
ENSG00000106366	SERPINE1	26.8966	-5.57228	0.000161585	0.0313227	1.01014	2.07719	0.698097	0.80736	0	106.878	101.38	2.32132
ENSG00000162733	DDR2	101.766	-3.94089	0.000161626	0.0313227	5.0507	12.4631	11.1696	8.88096	4.62637	631.327	120.877	19.7312
ENSG00000146122	DAAM2	34.6355	-5.95118	0.000162771	0.0313227	0	1.03859	3.49049	0	0	193.872	68.2368	10.4459
ENSG00000174792	ODAPH	28.2376	-6.36757	0.000165711	0.0315229	0	4.15437	0	0	1.15659	141.676	73.1108	5.8033
ENSG00000088387	DOCK9	27.6723	-4.10812	0.000167372	0.0315229	1.01014	1.03859	3.49049	4.0368	10.4093	166.531	30.2191	4.64264
ENSG00000099864	PALM	32.954	-5.09265	0.000174304	0.0323227	3.03042	1.03859	2.09429	0.80736	0	201.329	50.6902	4.64264
ENSG00000169129	AFAP1L2	29.4518	-5.36549	0.00017527	0.0323227	1.01014	0	2.79239	1.61472	0	152.861	69.2116	8.12463
ENSG00000066468	FGFR2	182.335	-7.90245	0.000195623	0.0357043	3.03042	1.03859	2.09429	0	0	1212.94	234.929	4.64264
ENSG00000128849	CGNL1	21.9063	-5.9547	0.000199541	0.0360476	0	1.03859	1.39619	0	0	131.734	34.1184	6.96396
ENSG00000163430	FSTL1	579.039	-5.94532	0.000201978	0.0361194	8.08112	23.8876	31.4144	1.61472	3.46978	3403.95	1093.74	66.1577
ENSG00000183853	KIRREL1	105.005	-5.23443	0.00021021	0.0372156	2.02028	2.07719	9.07527	3.22944	4.62637	700.922	111.128	6.96396
ENSG00000164932	CTHRC1	12.7565	-7.29159	0.000219183	0.03842	0	0	0	0	0	52.1963	42.8917	6.96396
ENSG00000111799	COL12A1	820.254	-7.34828	0.000227033	0.0393416	2.02028	17.6561	10.4715	0.80736	0	5265.61	1136.63	128.833
ENSG00000007866	TEAD3	22.1876	-4.78757	0.000228885	0.0393416	2.02028	0	1.39619	1.61472	1.15659	139.19	26.3199	5.8033
ENSG00000115884	SDC1	25.6088	-4.39573	0.000231676	0.0394384	0	2.07719	2.79239	4.0368	2.31319	121.791	61.4131	10.4459
ENSG00000061676	NCKAP1	97.3137	-5.77635	0.000245388	0.0407796	1.01014	3.11578	6.98097	0.80736	1.15659	608.957	147.196	9.28529
ENSG00000237125	HAND2-AS1	64.1948	-4.65125	0.000249076	0.0407796	8.08112	2.07719	11.8677	0	1.15659	426.27	59.4635	4.64264
ENSG00000171724	VAT1L	19.9861	-7.06224	0.0002502	0.0407796	0	0	0.698097	0	0	118.063	39.9673	1.16066
ENSG00000140563	MCTP2	28.65	-4.99794	0.000251903	0.0407796	1.01014	1.03859	3.49049	0.80736	0	170.259	46.7909	5.8033
ENSG00000113083	LOX	509.879	-7.12026	0.000253376	0.0407796	1.01014	4.15437	22.3391	2.42208	0	3047.27	967.013	34.8198
ENSG00000115414	FN1	5457.33	-5.58745	0.000260892	0.0413374	31.3143	120.477	155.676	445.663	178.115	35753.2	6600.45	373.733
ENSG00000286214	COPG2IT1	19.9	-4.81241	0.000261511	0.0413374	0	1.03859	2.79239	0	3.46978	140.433	6.82368	4.64264
ENSG00000073712	FERMT2	99.6824	-3.94156	0.000265245	0.0415566	3.03042	7.27015	29.3201	2.42208	8.09615	632.57	104.305	10.4459
ENSG00000130635	COL5A1	3224.96	-7.00999	0.000271251	0.0419302	3.03042	40.5051	115.884	1.61472	1.15659	21564.5	3797.86	275.077
ENSG00000164106	SCRG1	31.4436	-5.89986	0.000272367	0.0419302	1.01014	0	2.09429	0	1.15659	233.641	13.6474	0
ENSG00000203727	SAMD5	20.2375	-6.32052	0.00030816	0.0470316	0	0	0.698097	0	0	149.132	9.74811	2.32132
ENSG00000198796	ALPK2	82.6298	-6.90392	0.000317031	0.0478265	1.01014	1.03859	2.79239	0	0	561.732	82.8589	11.6066
ENSG00000108821	COL1A1	14568.3	-6.78239	0.000321346	0.0478265	19.1927	177.599	737.889	13.7251	3.46978	96202.8	17968.7	1422.97
ENSG00000170485	NPAS2	33.2413	-4.60239	0.000321472	0.0478265	1.01014	4.15437	2.79239	0	1.15659	205.057	38.9924	12.7673
ENSG00000050165	DKK3	17.1442	-5.02048	0.000325066	0.047958	2.02028	0	0	1.61472	1.15659	90.7222	31.194	10.4459
ENSG00000166016	ABTB2	61.2629	-3.84797	0.000328809	0.0481093	5.0507	4.15437	8.37717	4.84416	4.62637	402.657	54.5894	5.8033
ENSG00000137831	UACA	125.205	-3.4754	0.000332996	0.0483226	10.1014	20.7719	10.4715	41.9827	15.0357	644.997	228.106	30.1772
ENSG00000144824	PHLDB2	36.99	-4.7384	0.000341686	0.0491805	9.09126	1.03859	4.18858	0	3.46978	231.155	45.8161	1.16066
ENSG00000117298	ECE1	47.831	-4.67452	0.000349323	0.0494753	0	2.07719	4.18858	4.0368	1.15659	309.45	53.6146	8.12463
ENSG00000123243	ITIH5	31.677	-2.76965	0.000354396	0.0497955	1.01014	19.7333	9.07527	4.0368	47.4203	96.936	43.8665	31.3378
ENSG00000144057	ST6GAL2	29.1492	-6.13975	0.000359082	0.0500567	0	1.03859	1.39619	0	0	201.329	28.2695	1.16066
ENSG00000170382	LRRN2	12.4362	-6.01679	0.000366341	0.0501806	0	0	0.698097	0	1.15659	85.7511	10.7229	1.16066
ENSG00000113319	RASGRF2	24.8252	-4.26114	0.000366955	0.0501806	0	6.23156	1.39619	2.42208	4.62637	135.462	38.0176	10.4459
ENSG00000186297	GABRA5	7.85929	-5.17543	0.000371246	0.0501806	0	0	0.698097	0	3.46978	50.9536	1.94962	5.8033
ENSG00000156463	SH3RF2	15.7859	-5.21886	0.000372463	0.0501806	0	2.07719	0	1.61472	1.15659	86.9939	26.3199	8.12463
ENSG00000166402	TUB	26.7993	-5.63624	0.000374144	0.0501806	0	1.03859	2.09429	0	0	185.173	21.4458	4.64264
ENSG00000087303	NID2	34.2397	-5.2569	0.000381804	0.050823	2.02028	4.15437	0	0.80736	0	177.716	79.9345	9.28529
ENSG00000147862	NFIB	13.91	-6.51468	0.000391937	0.0517825	0	0	0.698097	0	0	80.78	26.3199	3.48198
ENSG00000085733	CTTN	128.898	-3.09088	0.000403691	0.0524435	18.1825	17.6561	68.4135	9.68832	25.445	625.113	238.829	27.8559
ENSG00000196569	LAMA2	55.8812	-4.76856	0.000407694	0.0524435	3.03042	5.19296	0.698097	0.80736	1.15659	392.715	39.9673	3.48198
ENSG00000169851	PCDH7	109.431	-6.10447	0.000411402	0.0524435	1.01014	3.11578	6.98097	0	1.15659	687.252	160.844	15.0886
ENSG00000196411	EPHB4	41.8423	-4.06517	0.000414043	0.0524435	2.02028	1.03859	9.07527	3.22944	1.15659	260.982	46.7909	10.4459
ENSG00000058085	LAMC2	13.7653	-5.79194	0.000414714	0.0524435	0	1.03859	0.698097	0	0	77.0517	24.3703	6.96396
ENSG00000149090	PAMR1	21.6523	-6.12714	0.000419362	0.0526553	0	1.03859	1.39619	0	0	103.15	65.3123	2.32132
ENSG00000171385	KCND3	28.4028	-5.56945	0.000424411	0.0529139	0	2.07719	0.698097	1.61472	0	172.745	47.7657	2.32132
ENSG00000203930	LINC00632	312.565	-6.04838	0.000447216	0.0551518	1.01014	11.4245	15.3581	0.80736	1.15659	2007.07	423.068	40.6231
ENSG00000038427	VCAN	1026.89	-5.70728	0.000448592	0.0551518	2.02028	18.6947	115.884	3.22944	10.4093	6970.69	981.635	112.584
ENSG00000169862	CTNND2	85.1986	-7.60147	0.00045442	0.0554831	2.02028	0	3.49049	0	0	521.963	141.348	12.7673
ENSG00000218336	TENM3	97.8582	-4.87119	0.000476806	0.0569321	2.02028	4.15437	5.58478	5.65152	4.62637	659.911	91.6322	9.28529
ENSG00000164294	GPX8	89.7822	-6.3644	0.000477149	0.0569321	1.01014	2.07719	2.79239	0.80736	0	584.102	122.826	4.64264
ENSG00000105976	MET	10.5048	-5.51161	0.000477502	0.0569321	0	0	1.39619	0	1.15659	63.3813	14.6222	3.48198
ENSG00000134762	DSC3	73.065	-6.02402	0.000479151	0.0569321	0	2.07719	3.49049	0.80736	1.15659	487.166	82.8589	6.96396
ENSG00000138771	SHROOM3	24.5221	-5.69517	0.000498866	0.0588598	0	1.03859	2.09429	0	0	160.317	29.2443	3.48198
ENSG00000140416	TPM1	421.333	-2.34207	0.000504897	0.0588598	161.622	89.319	150.091	116.26	152.67	1923.81	649.224	127.673
ENSG00000164946	FREM1	18.1936	-6.4566	0.000505348	0.0588598	0	1.03859	0	0	0	130.491	11.6977	2.32132
ENSG00000137801	THBS1	185.818	-7.45837	0.000516136	0.0597234	0	1.03859	4.18858	0.80736	0	1294.97	177.416	8.12463
ENSG00000189129	PLAC9	19.8846	-6.59738	0.000529623	0.0599463	0	0	1.39619	0	0	115.578	40.9421	1.16066
ENSG00000164093	PITX2	141.449	-6.02254	0.000532415	0.0599463	4.04056	2.07719	13.9619	0	1.15659	934.563	167.668	8.12463
ENSG00000120156	TEK	33.7128	-3.89469	0.000533618	0.0599463	1.01014	2.07719	7.67907	3.22944	4.62637	202.571	43.8665	4.64264
ENSG00000153162	BMP6	78.9326	-2.84493	0.000534805	0.0599463	46.4664	6.23156	41.8858	6.45888	21.9753	338.033	147.196	23.2132
ENSG00000168542	COL3A1	14468.9	-6.86549	0.0005359	0.0599463	20.2028	136.056	858.66	5.65152	1.15659	95842.4	17396.5	1490.29
ENSG00000163359	COL6A3	1473.71	-5.68252	0.000538812	0.0599463	7.07098	40.5051	91.4507	8.0736	6.93956	10358.5	1197.07	80.0856
ENSG00000138193	PLCE1	12.9929	-5.81783	0.000541765	0.0599463	1.01014	0	0.698097	0	3.46978	78.2945	20.471	0
ENSG00000134363	FST	143.592	-4.41712	0.000546414	0.0600851	8.08112	8.30874	20.9429	1.61472	15.0357	968.118	115.028	11.6066
ENSG00000187498	COL4A1	1089.14	-6.93165	0.000555521	0.0606503	0	30.1192	19.5467	3.22944	2.31319	7226.71	1326.72	104.459
ENSG00000162599	NFIA	82.5999	-1.15911	0.000558405	0.0606503	47.4766	51.9296	58.6402	43.5974	97.1538	190.144	84.8086	87.0496
ENSG00000117122	MFAP2	16.4996	-5.92941	0.000578199	0.0624173	1.01014	0	0.698097	0	0	110.606	18.5214	1.16066
ENSG00000168743	NPNT	191.611	-7.2269	0.000583375	0.0625943	0	5.19296	3.49049	0.80736	0	1055.11	441.589	26.6952
ENSG00000165973	NELL1	22.7181	-5.21142	0.000588389	0.0626211	0	1.03859	2.79239	0	0	149.132	19.4962	9.28529
ENSG00000107796	ACTA2	340.298	-4.24277	0.000590699	0.0626211	23.2332	34.2736	57.244	6.45888	30.0714	1971.03	547.844	52.2297
ENSG00000197635	DPP4	92.2336	-3.31499	0.000617258	0.0647016	46.4664	7.27015	24.4334	6.45888	10.4093	397.686	230.055	15.0886
ENSG00000177106	EPS8L2	41.3635	-2.73683	0.000617633	0.0647016	13.1318	6.23156	12.5658	8.88096	15.0357	193.872	67.262	13.9279
ENSG00000121753	ADGRB2	19.7312	-4.8203	0.000626917	0.0652878	1.01014	0	2.09429	0.80736	0	135.462	12.6725	5.8033
ENSG00000160161	CILP2	9.39504	-5.77811	0.000647006	0.066986	0	1.03859	0	0	1.15659	60.8957	9.74811	2.32132
ENSG00000169594	BNC1	12.8559	-6.34518	0.000658409	0.0677702	0	1.03859	0	0	0	80.78	17.5466	3.48198
ENSG00000169946	ZFPM2	48.9613	-2.86168	0.000678373	0.0694214	16.1622	2.07719	3.49049	15.3398	31.228	253.525	29.2443	40.6231
ENSG00000039560	RAI14	131.309	-6.11861	0.000688945	0.0700982	0	3.11578	12.5658	0.80736	2.31319	667.367	353.856	10.4459
ENSG00000113140	SPARC	3499.01	-6.13965	0.000697675	0.0705808	6.06084	96.5891	228.976	10.4957	2.31319	21492.5	5690.95	464.264
ENSG00000250786	SNHG18	12.1838	-6.69707	0.000701954	0.0706102	0	0	0	0	0	83.2656	10.7229	3.48198
ENSG00000070087	PFN2	58.4965	-2.60228	0.000720168	0.0720331	21.2129	12.4631	12.5658	14.5325	23.1319	274.652	89.6826	19.7312
ENSG00000070404	FSTL3	158.78	-2.41972	0.000728881	0.072495	25.2535	44.6595	59.3383	41.1754	53.2033	784.188	188.139	74.2823
ENSG00000163132	MSX1	15.1641	-6.41517	0.00073458	0.0726536	0	0	0.698097	0	0	101.907	17.5466	1.16066
ENSG00000129038	LOXL1	109.466	-7.66433	0.000745933	0.0731839	1.01014	0	6.28288	0	0	703.408	151.096	13.9279
ENSG00000140937	CDH11	316.229	-7.61288	0.000749892	0.0731839	0	1.03859	7.67907	1.61472	0	2154.96	358.73	5.8033
ENSG00000165300	SLITRK5	8.26107	-4.64392	0.000753056	0.0731839	1.01014	0	0.698097	0	1.15659	54.6819	3.89924	4.64264
ENSG00000137573	SULF1	105.505	-5.92524	0.000756476	0.0731839	1.01014	1.03859	5.58478	3.22944	0	667.367	153.045	12.7673
ENSG00000185567	AHNAK2	45.1484	-3.18594	0.000773761	0.0739883	10.1014	10.3859	4.88668	9.68832	5.78296	191.387	115.028	13.9279
ENSG00000225542	ZNF385D-AS1	6.03682	-4.77725	0.000783844	0.0739883	0	0	0.698097	0	19.6621	1.24277	24.3703	2.32132
ENSG00000114019	AMOTL2	77.799	-6.07	0.000784594	0.0739883	1.01014	1.03859	5.58478	0.80736	0	502.079	107.229	4.64264
ENSG00000275620	FLJ16779	14.9089	-5.27799	0.000785257	0.0739883	0	0	1.39619	0.80736	1.15659	98.1788	16.5718	1.16066
ENSG00000153714	LURAP1L	28.4051	-5.71841	0.000785687	0.0739883	0	1.03859	3.49049	0	0	154.103	66.2872	2.32132
ENSG00000162407	PLPP3	20.0771	-5.9315	0.000802192	0.0751429	0	0	2.09429	0	0	136.705	19.4962	2.32132
ENSG00000285668		6.80573	-4.50487	0.000818436	0.076261	1.01014	0	0	0	1.15659	21.1271	0.974811	30.1772
ENSG00000147100	SLC16A2	17.4535	-5.49083	0.000833121	0.0772229	1.01014	0	0.698097	0.80736	0	110.606	25.3451	1.16066
ENSG00000137962	ARHGAP29	19.3115	-4.38843	0.000849043	0.0779988	1.01014	2.07719	1.39619	0.80736	1.15659	124.277	21.4458	2.32132
ENSG00000182272	B4GALNT4	13.5797	-4.96344	0.000850471	0.0779988	0	0	1.39619	0.80736	1.15659	93.2077	9.74811	2.32132
ENSG00000168824	NSG1	34.5384	-4.9696	0.000856383	0.0779988	1.01014	3.11578	2.09429	0	0	227.427	38.0176	4.64264
ENSG00000139329	LUM	447.047	-8.59546	0.000859115	0.0779988	0	1.03859	11.1696	0	0	2920.51	605.358	38.3018
ENSG00000173898	SPTBN2	194.614	-4.51252	0.000876131	0.0791379	11.1115	16.6175	17.4524	8.88096	2.31319	1139.62	316.814	44.1051
ENSG00000179954	SSC5D	20.9601	-4.02415	0.000884646	0.0795014	4.04056	2.07719	0.698097	0.80736	1.15659	130.491	21.4458	6.96396
ENSG00000172403	SYNPO2	83.9805	-6.65345	0.000894381	0.0799703	0	0	9.07527	0.80736	1.15659	451.125	196.912	12.7673
ENSG00000170961	HAS2	14.6767	-6.24495	0.000911183	0.080658	0	0	0.698097	0	0	101.907	13.6474	1.16066
ENSG00000198467	TPM2	191.78	-2.05726	0.000928543	0.0817857	109.095	42.5823	60.0364	75.8918	74.0219	717.078	344.108	111.423
ENSG00000129521	EGLN3	42.4852	-3.66427	0.00094036	0.0820078	6.06084	12.4631	2.09429	3.22944	2.31319	211.271	89.6826	12.7673
ENSG00000145623	OSMR	13.4947	-5.81297	0.000943629	0.0820078	0	1.03859	0.698097	0	2.31319	79.5373	24.3703	0
ENSG00000206538	VGLL3	83.8656	-6.44479	0.000954222	0.0820078	0	2.07719	3.49049	0.80736	0	502.079	146.222	16.2493
ENSG00000101004	NINL	244.256	-1.5661	0.000961547	0.0820078	39.3955	224.336	99.8279	165.509	291.461	375.316	260.275	497.923
ENSG00000018408	WWTR1	30.1714	-4.04897	0.000963045	0.0820078	1.01014	4.15437	4.18858	1.61472	1.15659	182.687	41.9169	4.64264
ENSG00000156103	MMP16	44.6911	-7.42178	0.00096349	0.0820078	0	1.03859	0.698097	0	0	285.837	65.3123	4.64264
ENSG00000182379	NXPH4	15.3244	-6.32826	0.000977968	0.0828418	1.01014	0	0	0	1.15659	101.907	18.5214	0
ENSG00000165118	C9orf64	66.4098	-2.1295	0.000987548	0.083255	6.06084	9.34734	71.2059	19.3766	85.5879	132.976	90.6574	116.066
ENSG00000106526	ACTR3C	8.59891	-3.57011	0.000996611	0.0836209	2.02028	2.07719	0.698097	0	9.25274	26.0982	1.94962	26.6952
ENSG00000132561	MATN2	59.2632	-6.66703	0.00100592	0.0839815	1.01014	0	2.09429	0.80736	0	397.686	70.1864	2.32132
ENSG00000116117	PARD3B	22.6761	-3.89951	0.0010104	0.0839815	3.03042	3.11578	1.39619	2.42208	0	113.092	40.9421	17.4099
ENSG00000166446	CDYL2	129.507	-1.71353	0.00102941	0.0851617	23.2332	42.5823	74.6964	103.342	95.9972	161.56	343.134	191.509
ENSG00000072657	TRHDE	6.19619	-4.41887	0.00103593	0.0853028	0	1.03859	0	0.80736	3.46978	31.0692	3.89924	9.28529
ENSG00000133110	POSTN	13.7111	-6.22464	0.00104094	0.0853188	0	0	0.698097	0	0	93.2077	14.6222	1.16066
ENSG00000109625	CPZ	10.9727	-6.747	0.00105475	0.0855438	0	0	0	0	0	70.8379	14.6222	2.32132
ENSG00000128283	CDC42EP1	28.8575	-5.01595	0.0010589	0.0855438	0	1.03859	2.79239	1.61472	0	180.202	42.8917	2.32132
ENSG00000148498	PARD3	16.7943	-3.58017	0.00105973	0.0855438	1.01014	4.15437	3.49049	0.80736	8.09615	86.9939	26.3199	3.48198
ENSG00000092421	SEMA6A	16.739	-5.36163	0.00106302	0.0855438	1.01014	0	2.79239	0	0	104.393	23.3955	2.32132
ENSG00000197702	PARVA	115.927	-5.74548	0.00108015	0.0861905	0	7.27015	5.58478	0.80736	1.15659	707.136	176.441	29.0165
ENSG00000204442	NALF1	22.4062	-5.03682	0.00108219	0.0861905	3.03042	0	3.49049	0	0	152.861	17.5466	2.32132
ENSG00000128165	ADM2	34.8629	-3.9749	0.00108664	0.0861905	1.01014	3.11578	3.49049	5.65152	2.31319	214.999	44.8413	3.48198
ENSG00000099251	HSD17B7P2	26.2061	3.40535	0.00109053	0.0861905	24.2434	1.03859	117.978	42.7901	1.15659	8.69939	0.974811	12.7673
ENSG00000164741	DLC1	103.048	-2.96591	0.00109617	0.0862475	14.142	30.1192	31.4144	4.0368	20.8187	554.275	139.398	30.1772
ENSG00000185070	FLRT2	203.802	-5.43361	0.00110496	0.0862475	6.06084	8.30874	24.4334	0	3.46978	1165.72	389.924	32.4985
ENSG00000165495	PKNOX2	12.3713	-5.43269	0.00110586	0.0862475	0	0	1.39619	0	0	82.0228	9.74811	5.8033
ENSG00000101198	NKAIN4	13.8295	-5.79549	0.00111108	0.0862743	0	0	2.09429	0	0	69.5951	33.1436	5.8033
ENSG00000106624	AEBP1	102.591	-5.51204	0.00113061	0.0874076	0	2.07719	9.07527	0.80736	1.15659	720.806	68.2368	18.5706
ENSG00000141519	CCDC40	51.608	-1.67422	0.00114922	0.0884596	18.1825	24.9262	25.1315	20.184	19.6621	129.248	59.4635	116.066
ENSG00000108679	LGALS3BP	167.934	-2.84793	0.00116925	0.0896123	17.1724	37.3893	60.0364	34.7165	11.5659	776.731	324.612	81.2463
ENSG00000091136	LAMB1	301.143	-5.74335	0.00118213	0.0898155	2.02028	10.3859	17.4524	3.22944	0	1937.48	378.227	60.3544
ENSG00000130158	DOCK6	11.1862	-5.44171	0.00118228	0.0898155	1.01014	0	0.698097	0	0	70.8379	14.6222	2.32132
ENSG00000183876	ARSI	15.7853	-6.25141	0.00118712	0.0898155	0	1.03859	0	0	0	114.335	9.74811	1.16066
ENSG00000154096	THY1	228.009	-6.90779	0.00120745	0.0909646	1.01014	0	17.4524	1.61472	0	1476.41	309.015	18.5706
ENSG00000020181	ADGRA2	178.892	-4.70344	0.00122672	0.0918172	8.08112	3.11578	51.6592	3.22944	3.46978	1119.74	229.081	12.7673
ENSG00000132514	CLEC10A	1094.33	1.79339	0.00122914	0.0918172	2308.17	989.779	635.269	2230.74	1027.05	187.658	1214.61	161.332
ENSG00000151012	SLC7A11	273.055	-3.64582	0.00125857	0.0934539	20.2028	58.1612	18.1505	35.5238	12.7225	1376.99	316.814	345.877
ENSG00000120549	KIAA1217	58.2353	-3.31949	0.00126161	0.0934539	2.02028	32.1964	9.07527	5.65152	4.62637	162.803	219.332	30.1772
ENSG00000176887	SOX11	10.6786	-7.04002	0.00127079	0.0937417	0	0	0	0	0	47.2252	37.0428	1.16066
ENSG00000166147	FBN1	568.197	-4.0817	0.00127717	0.0938217	42.4259	45.6981	52.3573	56.5152	33.5412	3512.07	743.781	59.1937
ENSG00000147027	TMEM47	35.3348	-4.67358	0.00131179	0.0959664	0	1.03859	5.58478	1.61472	0	228.67	39.9673	5.8033
ENSG00000168646	AXIN2	30.4097	-2.28751	0.00132753	0.0967181	18.1825	4.15437	6.98097	8.88096	18.5055	135.462	30.2191	20.8919
ENSG00000056998	GYG2	53.1959	-1.60019	0.0013343	0.096813	67.6794	12.4631	16.0562	15.3398	49.7335	129.248	52.6398	82.4069
ENSG00000074181	NOTCH3	52.8606	-3.77217	0.00134287	0.0970372	3.03042	13.5017	4.88668	4.0368	1.15659	301.993	83.8338	10.4459
ENSG00000130702	LAMA5	183.319	-2.42329	0.00135237	0.0970596	44.4461	21.8105	43.9801	71.855	55.5165	975.574	168.642	84.7282
ENSG00000077274	CAPN6	170.78	-6.454	0.00135414	0.0970596	3.03042	4.15437	10.4715	0	0	781.702	533.222	33.6592
ENSG00000184005	ST6GALNAC3	24.1669	-4.34259	0.00136782	0.0976445	11.1115	0	1.39619	0	3.46978	165.288	9.74811	2.32132
ENSG00000171004	HS6ST2	101.345	-7.49008	0.00138519	0.0982347	0	1.03859	3.49049	0	0	610.2	183.264	12.7673
ENSG00000110492	MDK	79.2582	-2.70188	0.00139307	0.0982347	22.2231	13.5017	24.4334	5.65152	20.8187	479.709	52.6398	15.0886
ENSG00000011105	TSPAN9	51.8369	-3.23749	0.00139439	0.0982347	5.0507	9.34734	3.49049	16.9546	9.25274	297.022	58.4887	15.0886
ENSG00000141837	CACNA1A	19.9708	-4.59814	0.00139828	0.0982347	1.01014	0	3.49049	0.80736	0	134.219	15.597	4.64264
ENSG00000119681	LTBP2	167.031	-2.0169	0.00140809	0.0985326	22.2231	141.249	60.0364	50.0563	92.5274	282.109	591.71	96.3348
ENSG00000124942	AHNAK	2079.11	-2.6992	0.00141847	0.0988683	576.79	676.124	417.462	301.953	381.676	9006.35	3380.64	1891.88
ENSG00000055118	KCNH2	10.0866	-5.46963	0.00143494	0.0996243	1.01014	0	0.698097	0	0	57.1674	19.4962	2.32132
ENSG00000196739	COL27A1	52.2415	-2.66549	0.00144808	0.100144	16.1622	12.4631	20.2448	5.65152	9.25274	243.583	89.6826	20.8919
ENSG00000165140	FBP1	14.9416	-3.62571	0.00146779	0.101112	3.03042	3.11578	2.09429	0	3.46978	12.4277	77.9849	17.4099
ENSG00000142910	TINAGL1	55.3517	-7.08482	0.00149515	0.102285	0	1.03859	0.698097	0	0	410.114	26.3199	4.64264
ENSG00000101335	MYL9	178.702	-4.98754	0.00149638	0.102285	6.06084	3.11578	4.18858	20.184	3.46978	1179.39	202.761	10.4459
ENSG00000050820	BCAR1	47.261	-4.10647	0.00150575	0.10253	4.04056	9.34734	4.18858	0	1.15659	270.924	77.9849	10.4459
ENSG00000177425	PAWR	59.2223	-2.80078	0.00156269	0.105999	57.578	2.07719	26.5277	5.65152	116.816	193.872	58.4887	12.7673
ENSG00000121068	TBX2	16.2131	-5.09328	0.00159344	0.107673	1.01014	0	0.698097	0.80736	1.15659	114.335	11.6977	0
ENSG00000111907	TPD52L1	17.7098	-5.81206	0.00161514	0.108352	0	2.07719	0	0.80736	0	109.364	28.2695	1.16066
ENSG00000176204	LRRTM4	11.3469	-6.1152	0.00162097	0.108352	0	0	0.698097	0	1.15659	73.3234	15.597	0
ENSG00000198759	EGFL6	92.9542	-10.6658	0.00162185	0.108352	0	0	0.698097	0	0	443.669	299.267	0
ENSG00000062038	CDH3	10.3494	-6.81463	0.00165441	0.109905	0	0	0	0	0	62.1385	19.4962	1.16066
ENSG00000197106	SLC6A17	8.7834	-5.95652	0.00166294	0.109905	0	1.03859	0	0	0	47.2252	18.5214	3.48198
ENSG00000100196	KDELR3	52.543	-3.98704	0.00166372	0.109905	0	6.23156	11.1696	4.0368	2.31319	297.022	92.6071	6.96396
ENSG00000024422	EHD2	86.4844	-5.30226	0.00171085	0.112598	2.02028	4.15437	6.98097	1.61472	0	515.749	152.071	9.28529
ENSG00000005884	ITGA3	79.2212	-2.55162	0.00172742	0.11293	10.1014	9.34734	28.622	37.9459	24.2885	340.519	142.322	40.6231
ENSG00000117519	CNN3	89.8332	-4.73898	0.00172865	0.11293	4.04056	0	9.07527	8.88096	8.09615	531.905	146.222	10.4459
ENSG00000138080	EMILIN1	112.566	-2.64807	0.00174355	0.113178	21.2129	13.5017	37.6973	21.7987	24.2885	667.367	92.6071	22.0526
ENSG00000088756	ARHGAP28	34.7848	-4.75563	0.00174524	0.113178	0	3.11578	0	12.1104	2.31319	218.727	29.2443	12.7673
ENSG00000249669	CARMN	65.1465	-2.16406	0.00176408	0.113983	31.3143	11.4245	27.9239	16.9546	23.1319	303.236	77.0101	30.1772
ENSG00000100842	EFS	16.2979	-5.30237	0.0017744	0.114233	0	0	1.39619	0	0	121.791	4.87406	2.32132
ENSG00000166173	LARP6	14.2093	-5.42218	0.00180586	0.115837	0	0	2.09429	0	0	94.4505	13.6474	3.48198
ENSG00000137809	ITGA11	395.604	-6.11829	0.00185458	0.11806	1.01014	13.5017	13.2638	0.80736	0	2721.67	351.907	62.6757
ENSG00000186407	CD300E	76.3819	-1.16993	0.0018577	0.11806	64.6489	47.7753	25.1315	46.8269	119.129	86.9939	152.071	68.479
ENSG00000196502	SULT1A1	70.3559	-1.49691	0.00186053	0.11806	20.2028	67.5085	34.9049	28.2576	54.3599	105.635	163.768	88.2102
ENSG00000170558	CDH2	105.083	-5.97762	0.00188882	0.119407	3.03042	2.07719	10.4715	0	0	636.298	172.542	16.2493
ENSG00000149596	JPH2	32.5219	-3.4946	0.00189523	0.119407	10.1014	4.15437	2.79239	0.80736	6.93956	203.814	29.2443	2.32132
ENSG00000167191	GPRC5B	57.7693	-3.68875	0.00193175	0.120636	2.02028	17.6561	4.18858	11.303	1.15659	314.421	97.4811	13.9279
ENSG00000279220	GPR1-AS	6.74495	-5.15543	0.00193519	0.120636	0	1.03859	0	0	0	27.3409	5.84887	19.7312
ENSG00000128342	LIF	10.4799	-4.59096	0.00195358	0.120924	1.01014	1.03859	1.39619	0	1.15659	54.6819	23.3955	1.16066
ENSG00000185559	DLK1	289.788	-9.06597	0.00196043	0.120924	0	4.15437	0	0	1.15659	2213.37	98.4559	1.16066
ENSG00000124006	OBSL1	382.51	-1.53522	0.00196713	0.120924	247.484	59.1998	576.628	94.4611	581.766	643.755	425.018	431.766
ENSG00000166741	NNMT	43.9255	-6.92692	0.00201331	0.123334	0	0	2.09429	0.80736	0	214.999	127.7	5.8033
ENSG00000149591	TAGLN	414.105	-3.26653	0.00203579	0.124282	61.6185	45.6981	71.904	71.855	53.2033	2366.23	533.222	109.102
ENSG00000135525	MAP7	56.83	1.33762	0.00211715	0.128804	58.5881	63.3542	166.845	37.1386	18.5055	43.4969	21.4458	45.2658
ENSG00000151892	GFRA1	41.2923	-6.26013	0.00212891	0.128868	1.01014	0	0.698097	2.42208	0	200.086	123.801	2.32132
ENSG00000227827	PKD1P2	18.7925	3.8815	0.00213276	0.128868	0	18.6947	97.7336	25.0282	2.31319	2.48554	2.92443	1.16066
ENSG00000112562	SMOC2	79.0466	-5.95243	0.00217596	0.131031	0	3.11578	5.58478	0.80736	0	403.9	196.912	22.0526
ENSG00000109472	CPE	16.7139	-3.32789	0.00220776	0.132495	5.0507	3.11578	3.49049	0.80736	1.15659	70.8379	39.9673	9.28529
ENSG00000132170	PPARG	52.3812	-2.00678	0.00224671	0.133821	32.3245	15.5789	39.7915	5.65152	13.8791	91.965	113.078	106.781
ENSG00000171951	SCG2	8.83509	-3.21579	0.00225249	0.133821	2.02028	1.03859	2.09429	1.61472	4.62637	37.2831	18.5214	3.48198
ENSG00000147257	GPC3	59.8776	-6.97147	0.00225251	0.133821	0	0	9.07527	0	1.15659	311.935	145.247	11.6066
ENSG00000134138	MEIS2	44.5479	-3.22301	0.00227029	0.134425	8.08112	4.15437	29.3201	1.61472	2.31319	210.028	85.7834	15.0886
ENSG00000154556	SORBS2	84.8406	-7.24575	0.00228882	0.135071	0	1.03859	4.18858	0	0	421.299	241.753	10.4459
ENSG00000256713	PGA5	213.806	1.52768	0.00232621	0.136717	105.055	445.556	73.9983	756.496	60.1428	59.6529	130.625	78.9249
ENSG00000091986	CCDC80	110.587	-6.14803	0.00233594	0.136717	0	4.15437	6.98097	0.80736	0	539.362	309.015	24.3739
ENSG00000102755	FLT1	548.925	-4.24255	0.00233989	0.136717	76.7706	11.4245	92.8469	40.368	9.25274	3130.54	982.61	47.5871
ENSG00000277778	PGM5P2	7.41158	-5.52625	0.00235076	0.136901	0	0	0.698097	0	0	42.2542	11.6977	4.64264
ENSG00000105419	MEIS3	16.4046	-4.00107	0.00236892	0.136936	0	3.11578	2.79239	0.80736	5.78296	93.2077	24.3703	1.16066
ENSG00000260409		5.8384	-5.70622	0.00237137	0.136936	0	0	0	0	0	21.1271	5.84887	19.7312
ENSG00000121440	PDZRN3	149.387	-7.42643	0.00237905	0.136936	0	1.03859	6.98097	0	0	946.99	226.156	13.9279
ENSG00000114923	SLC4A3	36.8239	-1.56279	0.00238231	0.136936	20.2028	15.5789	28.622	11.303	39.3242	103.15	49.7154	26.6952
ENSG00000103888	CEMIP	15.5731	-5.65318	0.00239124	0.137005	0	1.03859	0.698097	0.80736	0	59.6529	62.3879	0
ENSG00000101311	FERMT1	9.87414	-6.50542	0.00240839	0.137121	0	0	0	0	0	67.1096	10.7229	1.16066
ENSG00000145721	LIX1	17.3282	-5.82674	0.00240875	0.137121	1.01014	0	1.39619	0	0	111.849	24.3703	0
ENSG00000221890	NPTXR	63.5686	-1.76516	0.00242273	0.137475	14.142	17.6561	36.3011	44.4048	53.2033	100.664	196.912	45.2658
ENSG00000103196	CRISPLD2	259.571	-4.03888	0.00246466	0.139168	17.1724	10.3859	19.5467	32.2944	20.8187	1738.63	220.307	17.4099
ENSG00000272787		9.76801	5.09239	0.00247067	0.139168	0	13.5017	39.0934	23.4134	0	0	0.974811	1.16066
ENSG00000105290	APLP1	20.0099	-2.92904	0.00247616	0.139168	2.02028	4.15437	2.79239	5.65152	5.78296	109.364	17.5466	12.7673
ENSG00000163638	ADAMTS9	74.815	-8.19632	0.00255172	0.142914	0	0	0.698097	0	0	559.246	35.0932	3.48198
ENSG00000137868	STRA6	27.6052	-5.20098	0.00255961	0.142914	1.01014	1.03859	0.698097	0	0	211.271	6.82368	0
ENSG00000152661	GJA1	103.416	-8.38935	0.00258985	0.143481	0	0	2.79239	0	0	646.24	166.693	11.6066
ENSG00000272398	CD24	13.942	-2.6854	0.00260023	0.143481	2.02028	3.11578	4.18858	5.65152	8.09615	39.7686	42.8917	5.8033
ENSG00000008311	AASS	36.2758	-2.82382	0.00261229	0.143501	3.03042	17.6561	6.98097	3.22944	9.25274	181.444	41.9169	26.6952
ENSG00000073910	FRY	1021.4	-1.05615	0.00261809	0.143501	1275.81	591.998	603.854	301.145	1198.23	1764.73	1343.29	1092.18
ENSG00000136378	ADAMTS7	6.97827	-6.35085	0.00267057	0.145925	0	0	0	0	0	34.7975	17.5466	3.48198
ENSG00000150471	ADGRL3	42.3624	-6.48424	0.00268442	0.146231	0	1.03859	2.09429	0	0	277.138	51.665	6.96396
ENSG00000221866	PLXNA4	53.1262	-3.84626	0.00273513	0.148321	51.5171	0	2.79239	0.80736	15.0357	319.392	33.1436	2.32132
ENSG00000137507	LRRC32	70.6705	-5.89031	0.00274234	0.148321	1.01014	0	8.37717	1.61472	0	407.628	137.448	9.28529
ENSG00000169515	CCDC8	36.2129	-2.67901	0.00274793	0.148321	17.1724	0	23.0372	6.45888	30.0714	165.288	36.068	11.6066
ENSG00000178882	RFLNA	8.2508	-6.65442	0.00277315	0.149228	0	0	0	0	0	38.5259	26.3199	1.16066
ENSG00000144366	GULP1	16.2262	-4.44787	0.00280056	0.150246	1.01014	0	6.98097	0	0	96.936	15.597	9.28529
ENSG00000172346	CSDC2	8.84158	-6.50581	0.0028423	0.152024	0	0	0	0	0	55.9246	13.6474	1.16066
ENSG00000070193	FGF10	9.86049	-4.90929	0.00291165	0.154437	0	1.03859	0.698097	0	0	65.8668	7.79849	3.48198
ENSG00000182752	PAPPA	51.4065	-8.2345	0.00291336	0.154437	1.01014	0	0	0	0	313.178	93.5819	3.48198
ENSG00000165617	DACT1	15.9845	-5.11184	0.00291357	0.154437	1.01014	2.07719	0	0	0	96.936	24.3703	3.48198
ENSG00000177469	CAVIN1	255.525	-3.66268	0.00292284	0.154466	39.3955	40.5051	50.9611	12.9178	19.6621	1281.3	569.29	30.1772
ENSG00000092096	SLC22A17	37.6501	-3.50342	0.00298365	0.15721	2.02028	3.11578	5.58478	4.84416	3.46978	253.525	26.3199	2.32132
ENSG00000136542	GALNT5	35.5978	-7.75828	0.00300877	0.157492	0	0	0.698097	0	0	229.912	50.6902	3.48198
ENSG00000053747	LAMA3	13.5665	-5.41299	0.00300949	0.157492	2.02028	0	0	0	2.31319	94.4505	9.74811	0
ENSG00000196526	AFAP1	52.3958	-2.71881	0.00301661	0.157492	10.1014	34.2736	10.4715	0.80736	47.4203	200.086	91.6322	24.3739
ENSG00000173320	STOX2	14.6227	-3.70747	0.00302458	0.157492	2.02028	3.11578	0.698097	0.80736	1.15659	86.9939	17.5466	4.64264
ENSG00000143341	HMCN1	113.149	-4.93725	0.0030523	0.15837	0	8.30874	6.98097	4.0368	2.31319	759.332	103.33	20.8919
ENSG00000080007	DDX43	24.6436	-3.96512	0.00306349	0.15837	25.2535	0	2.09429	0	91.3708	29.8265	31.194	17.4099
ENSG00000125378	BMP4	64.3392	-3.0691	0.00306828	0.15837	17.1724	7.27015	61.4326	0	50.8901	246.068	117.952	13.9279
ENSG00000054392	HHAT	23.6727	-1.6286	0.00308552	0.158796	5.0507	13.5017	15.3581	11.303	30.0714	60.8957	25.3451	27.8559
ENSG00000059915	PSD	15.0258	-2.28428	0.00309585	0.158867	2.02028	5.19296	9.77336	3.22944	21.9753	34.7975	35.0932	8.12463
ENSG00000136859	ANGPTL2	9.69327	-5.85837	0.00311571	0.159424	0	1.03859	0	0	0	64.624	10.7229	1.16066
ENSG00000112655	PTK7	194.875	-3.93677	0.00314618	0.160518	3.03042	6.23156	33.5087	34.7165	28.9148	1154.53	269.048	29.0165
ENSG00000069011	PITX1	118.113	-7.29703	0.00317666	0.161608	0	1.03859	3.49049	0	0	851.297	86.7582	2.32132
ENSG00000158163	DZIP1L	88.9683	-1.32854	0.00326822	0.165389	25.2535	89.319	23.7353	91.2317	152.67	137.947	84.8086	106.781
ENSG00000196549	MME	287.26	-7.5056	0.00326967	0.165389	0	2.07719	11.8677	0	0	1818.17	441.589	24.3739
ENSG00000072195	SPEG	60.8972	-5.76928	0.00328264	0.165572	4.04056	1.03859	4.88668	0	0	407.628	67.262	2.32132
ENSG00000168077	SCARA3	32.2928	-7.58551	0.00332096	0.16653	0	0	0.698097	0	0	211.271	42.8917	3.48198
ENSG00000178568	ERBB4	8.60655	-3.72048	0.00332942	0.16653	1.01014	1.03859	2.79239	0	2.31319	48.468	9.74811	3.48198
ENSG00000140403	DNAJA4	92.0396	-1.64541	0.00332985	0.16653	28.2839	91.3962	20.2448	54.0931	166.549	173.988	49.7154	152.047
ENSG00000134115	CNTN6	44.3033	-7.69304	0.00335001	0.167066	0	0	1.39619	0	0	272.167	75.0605	5.8033
ENSG00000106688	SLC1A1	9.10293	-5.49392	0.00336586	0.167386	0	1.03859	0	0.80736	0	43.4969	26.3199	1.16066
ENSG00000229391	HLA-DRB6	727.763	5.87411	0.00338271	0.167752	962.663	601.345	92.8469	2560.14	1250.28	0	354.831	0
ENSG00000005243	COPZ2	32.1538	-3.45163	0.00341793	0.169025	1.01014	7.27015	2.09429	12.1104	1.15659	169.017	44.8413	19.7312
ENSG00000106211	HSPB1	340.41	-1.15872	0.00346356	0.170805	168.693	152.673	270.862	246.245	340.038	602.743	714.537	227.49
ENSG00000136305	CIDEB	70.7972	-1.96176	0.00350863	0.172547	46.4664	29.0806	8.37717	25.0282	271.799	78.2945	45.8161	61.515
ENSG00000104369	JPH1	28.6909	-4.52875	0.00354099	0.173656	0	3.11578	1.39619	5.65152	2.31319	170.259	46.7909	0
ENSG00000152049	KCNE4	40.4034	-6.98306	0.00357663	0.174919	0	0	1.39619	0.80736	0	231.155	88.7078	1.16066
ENSG00000260597		12.4788	-5.39061	0.00363198	0.177136	0	0	1.39619	0	1.15659	89.4794	7.79849	0
ENSG00000247498	GPRC5D-AS1	36.9621	-3.56529	0.00368386	0.178683	0	46.7367	0	30.6797	46.2637	84.5083	34.1184	53.3904
ENSG00000169704	GP9	15.1713	3.78466	0.00369718	0.178839	6.06084	4.15437	104.016	2.42208	2.31319	1.24277	0	1.16066
ENSG00000125872	LRRN4	5.58864	-5.19472	0.00373162	0.180012	0	1.03859	0	0	1.15659	33.5548	7.79849	1.16066
ENSG00000162630	B3GALT2	6.84531	-6.2129	0.00385474	0.185333	0	0	0	0	0	39.7686	12.6725	2.32132
ENSG00000196159	FAT4	24.7678	-2.3553	0.00389766	0.186498	9.09126	8.30874	5.58478	4.84416	10.4093	121.791	25.3451	12.7673
ENSG00000141696	P3H4	109.476	-2.21129	0.00393717	0.187469	21.2129	11.4245	52.3573	48.4416	43.9505	531.905	118.927	47.5871
ENSG00000124785	NRN1	59.7192	-1.46696	0.00393913	0.187469	42.4259	13.5017	85.1679	9.68832	38.1676	75.8089	76.0353	136.958
ENSG00000165626	BEND7	9.37715	-3.99212	0.00397152	0.187573	0	2.07719	2.09429	0	1.15659	42.2542	20.471	6.96396
ENSG00000122786	CALD1	484.445	-5.7556	0.00397226	0.187573	1.01014	27.0034	27.2258	4.84416	0	2883.23	899.751	32.4985
ENSG00000154153	RETREG1	7.27014	-5.59437	0.00398395	0.187573	1.01014	0	0	0	0	37.2831	17.5466	2.32132
ENSG00000138131	LOXL4	16.8697	-5.64565	0.00399362	0.187573	0	1.03859	0.698097	0	0	120.549	12.6725	0
ENSG00000150394	CDH8	17.8369	-4.40681	0.0039943	0.187573	2.02028	0	1.39619	0.80736	1.15659	130.491	6.82368	0
ENSG00000130600	H19	247.073	-7.36374	0.00403156	0.188822	0	2.07719	11.1696	0	0	1543.52	403.572	16.2493
ENSG00000088280	ASAP3	15.4562	-3.08191	0.00404577	0.188987	0	2.07719	3.49049	6.45888	5.78296	70.8379	23.3955	11.6066
ENSG00000154380	ENAH	87.979	-3.03961	0.00409984	0.190508	18.1825	10.3859	49.5649	5.65152	2.31319	444.912	158.894	13.9279
ENSG00000100968	NFATC4	10.7796	-5.04831	0.00412663	0.191251	0	1.03859	0.698097	0	0	74.5662	8.7733	1.16066
ENSG00000107518	ATRNL1	145.352	-4.9371	0.00417342	0.192062	15.1521	10.3859	3.49049	1.61472	0	879.881	229.081	23.2132
ENSG00000131711	MAP1B	737.869	-6.7751	0.00418591	0.192062	0	20.7719	14.66	1.61472	0	5043.16	774	48.7478
ENSG00000103742	IGDCC4	84.6022	-4.82129	0.00418926	0.192062	3.03042	4.15437	17.4524	0	3.46978	519.478	125.751	3.48198
ENSG00000065325	GLP2R	9.73838	-5.28645	0.00419832	0.192062	0	1.03859	0.698097	0	0	22.3699	52.6398	1.16066
ENSG00000162493	PDPN	73.1719	-2.86734	0.00420921	0.192062	17.1724	32.1964	18.8486	0	21.9753	282.109	160.844	52.2297
ENSG00000174938	SEZ6L2	156.238	-1.79006	0.00439855	0.199672	24.2434	160.982	43.9801	73.4698	85.5879	434.969	215.433	211.24
ENSG00000060718	COL11A1	517.655	-7.59292	0.00441719	0.200005	0	3.11578	20.9429	0	0	3366.66	714.537	35.9805
ENSG00000152284	TCF7L1	9.91944	-4.61478	0.00451866	0.202602	1.01014	1.03859	0	0.80736	0	54.6819	19.4962	2.32132
ENSG00000151834	GABRA2	26.3456	-7.62437	0.00451945	0.202602	0	0	0.698097	0	0	118.063	89.6826	2.32132
ENSG00000145536	ADAMTS16	7.43931	-5.75514	0.00452031	0.202602	0	1.03859	0	0	0	39.7686	17.5466	1.16066
ENSG00000099974	DDTL	10.2637	4.58477	0.00457009	0.203317	0	13.5017	37.6973	27.4502	0	2.48554	0.974811	0
ENSG00000133710	SPINK5	15.4031	-3.28531	0.00457512	0.203317	17.1724	0	6.98097	0	16.1923	19.8843	40.9421	22.0526
ENSG00000141449	GREB1L	68.6256	-7.72203	0.00458912	0.203317	0	0	2.09429	0	0	475.981	66.2872	4.64264
ENSG00000275832	ARHGAP23	78.8226	-5.48847	0.0045908	0.203317	6.06084	2.07719	6.98097	0	0	504.564	106.254	4.64264
ENSG00000162998	FRZB	48.1463	-7.61515	0.00460067	0.203317	0	2.07719	0	0	0	318.149	42.8917	22.0526
ENSG00000105974	CAV1	37.5678	-6.58238	0.00460547	0.203317	0	0	0.698097	0.80736	0	278.38	19.4962	1.16066
ENSG00000125966	MMP24	9.48047	-3.6102	0.00461667	0.203317	1.01014	1.03859	2.79239	0.80736	2.31319	47.2252	19.4962	1.16066
ENSG00000111664	GNB3	17.6763	-1.67643	0.00466463	0.20492	13.1318	3.11578	15.3581	3.22944	13.8791	60.8957	9.74811	22.0526
ENSG00000128591	FLNC	153.348	-3.31607	0.0047327	0.207191	46.4664	14.5403	90.7527	1.61472	129.538	779.217	153.045	11.6066
ENSG00000143320	CRABP2	24.9167	-3.28095	0.00474676	0.207191	7.07098	1.03859	4.18858	4.84416	4.62637	135.462	40.9421	1.16066
ENSG00000253537	PCDHGA7	6.99002	-2.94571	0.00475144	0.207191	1.01014	2.07719	2.09429	0	2.31319	21.1271	2.92443	24.3739
ENSG00000186310	NAP1L3	11.3036	-4.0895	0.00478709	0.207982	2.02028	2.07719	0.698097	0	1.15659	60.8957	22.4207	1.16066
ENSG00000079337	RAPGEF3	34.0755	-3.08382	0.00479932	0.207982	4.04056	9.34734	13.9619	0	9.25274	169.017	56.539	10.4459
ENSG00000164116	GUCY1A1	79.8653	-2.17347	0.00480482	0.207982	82.8315	13.5017	41.8858	8.88096	40.4808	262.224	164.743	24.3739
ENSG00000170153	RNF150	4.13269	-4.51803	0.00484616	NA	0	0	0	0.80736	1.15659	22.3699	2.92443	5.8033
ENSG00000080709	KCNN2	7.79978	-6.13159	0.0048763	0.209353	0	0	0	0	0	53.4391	7.79849	1.16066
ENSG00000101333	PLCB4	12.6252	-2.86603	0.00488919	0.209353	3.03042	1.03859	10.4715	0.80736	2.31319	31.0692	30.2191	22.0526
ENSG00000117114	ADGRL2	27.6854	-7.1201	0.00490138	0.209353	1.01014	0	0	0	0	182.687	33.1436	4.64264
ENSG00000078098	FAP	6.35086	-5.56736	0.00491091	0.209353	0	1.03859	0	0	0	21.1271	26.3199	2.32132
ENSG00000118194	TNNT2	33.8381	-7.33909	0.00492674	0.209353	0	0	0.698097	0	0	242.34	25.3451	2.32132
ENSG00000151208	DLG5	80.8345	-2.40932	0.0049461	0.209353	7.07098	29.0806	18.8486	48.4416	23.1319	359.16	123.801	37.1411
ENSG00000170955	CAVIN3	28.2335	-7.28734	0.00495011	0.209353	0	0	0.698097	0	0	192.629	30.2191	2.32132
ENSG00000141736	ERBB2	75.3752	-1.52635	0.00496421	0.209353	40.4056	34.2736	40.4896	29.065	39.3242	274.652	86.7582	58.033
ENSG00000181541	MAB21L2	8.62137	-4.91167	0.00501263	0.209353	1.01014	1.03859	0	0	0	50.9536	13.6474	2.32132
ENSG00000152402	GUCY1A2	33.4962	-3.17846	0.00501426	0.209353	2.02028	16.6175	5.58478	1.61472	1.15659	146.647	65.3123	29.0165
ENSG00000140092	FBLN5	76.8667	-7.60105	0.00501464	0.209353	0	0	3.49049	0	0	513.264	87.733	10.4459
ENSG00000083857	FAT1	232.445	-4.21666	0.00501609	0.209353	3.03042	61.277	24.4334	4.84416	4.62637	1186.84	493.254	81.2463
ENSG00000173157	ADAMTS20	38.9521	-6.20918	0.005017	0.209353	0	1.03859	2.79239	0	0	248.554	54.5894	4.64264
ENSG00000164402	SEPTIN8	86.5886	-1.62815	0.00502068	0.209353	32.3245	31.1578	41.8858	57.3226	47.4203	288.323	131.599	62.6757
ENSG00000129009	ISLR	12.1996	-7.14384	0.00503395	0.209353	0	0	0	0	0	68.3523	29.2443	0
ENSG00000011465	DCN	759.202	-7.6781	0.00504605	0.209353	0	3.11578	40.4896	0	0	4872.9	1083.99	73.1216
ENSG00000142173	COL6A2	630.67	-5.54406	0.00504934	0.209353	0	123.593	11.8677	14.5325	3.46978	3792.93	920.222	178.742
ENSG00000160360	GPSM1	32.2439	-3.4874	0.00510697	0.210755	1.01014	1.03859	4.88668	8.88096	2.31319	200.086	35.0932	4.64264
ENSG00000106538	RARRES2	6.21977	-5.51796	0.00516534	0.212668	0	1.03859	0	0	0	29.8265	16.5718	2.32132
ENSG00000123989	CHPF	344.377	-1.25276	0.00521973	0.214408	164.653	173.445	247.825	196.996	232.475	1058.84	428.917	251.863
ENSG00000146950	SHROOM2	6.75509	-6.27722	0.00526804	0.215676	0	0	0	0	0	37.2831	15.597	1.16066
ENSG00000077279	DCX	11.1936	-6.39419	0.00530236	0.215676	0	0	0.698097	0	0	32.312	56.539	0
ENSG00000101871	MID1	28.8052	-2.62322	0.00530497	0.215676	11.1115	8.30874	2.79239	5.65152	9.25274	149.132	36.068	8.12463
ENSG00000148344	PTGES	6.2107	-5.44839	0.00531076	0.215676	0	0	0.698097	0	0	31.0692	15.597	2.32132
ENSG00000261801	LOXL1-AS1	12.1009	-6.17697	0.00531149	0.215676	0	0	0.698097	0	0	79.5373	16.5718	0
ENSG00000121904	CSMD2	3.65478	-4.75183	0.00536858	NA	1.01014	0	0	0	1.15659	9.94216	13.6474	3.48198
ENSG00000118523	CCN2	134.198	-5.7293	0.00539227	0.218421	0	5.19296	12.5658	2.42208	0	590.316	444.514	18.5706
ENSG00000164318	EGFLAM	11.9894	-7.08914	0.00540377	0.218421	0	0	0	0	0	69.5951	26.3199	0
ENSG00000118898	PPL	12.9819	-4.08449	0.00554766	0.222929	0	2.07719	2.09429	0.80736	0	70.8379	23.3955	4.64264
ENSG00000113739	STC2	97.9153	-3.84729	0.00555308	0.222929	11.1115	15.5789	18.8486	2.42208	2.31319	509.536	209.584	13.9279
ENSG00000152078	TLCD4	6.58933	-4.12384	0.00558459	0.223502	2.02028	0	0	0.80736	2.31319	33.5548	11.6977	2.32132
ENSG00000163637	PRICKLE2	22.4644	-4.39974	0.0055926	0.223502	0	3.11578	4.88668	0	0	103.15	60.4383	8.12463
ENSG00000167123	CERCAM	150.038	-2.36631	0.00562299	0.224111	5.0507	28.042	57.9421	71.0477	54.3599	744.419	144.272	95.1742
ENSG00000134532	SOX5	29.8369	-3.91953	0.00563317	0.224111	1.01014	6.23156	4.88668	0	2.31319	180.202	42.8917	1.16066
ENSG00000060656	PTPRU	43.6372	-2.36498	0.00566112	0.224718	8.08112	12.4631	8.37717	18.5693	6.93956	208.785	48.7406	37.1411
ENSG00000265018	AGAP12P	4.03338	-3.9163	0.00570381	NA	2.02028	0	0	0	2.31319	12.4277	3.89924	11.6066
ENSG00000145107	TM4SF19	6.73879	-5.37685	0.00570546	0.225323	0	0	0.698097	0	0	3.72831	44.8413	4.64264
ENSG00000227051	C14orf132	18.1933	-3.61985	0.00572052	0.225323	0	7.27015	0.698097	4.84416	2.31319	100.664	20.471	9.28529
ENSG00000090975	PITPNM2	10.8652	-2.79444	0.00577949	0.225323	3.03042	1.03859	5.58478	0.80736	2.31319	58.4102	8.7733	6.96396
ENSG00000070748	CHAT	13.3232	-5.41083	0.00578095	0.225323	0	0	3.49049	0	0	65.8668	36.068	1.16066
ENSG00000136002	ARHGEF4	12.1966	-3.73715	0.00578108	0.225323	1.01014	3.11578	1.39619	0	4.62637	74.5662	11.6977	1.16066
ENSG00000153246	PLA2R1	17.1117	-4.74545	0.00578768	0.225323	0	10.3859	0	0	1.15659	74.5662	38.0176	12.7673
ENSG00000162458	FBLIM1	16.5274	-4.16535	0.00579012	0.225323	0	3.11578	2.09429	0.80736	0	94.4505	28.2695	3.48198
ENSG00000156218	ADAMTSL3	8.51394	-5.35492	0.0057909	0.225323	1.01014	0	0	0	0	57.1674	8.7733	1.16066
ENSG00000164176	EDIL3	42.939	-7.55872	0.00581547	0.225783	0	3.11578	0	0	0	191.387	131.599	17.4099
ENSG00000112715	VEGFA	154.183	-1.31546	0.00590422	0.228727	121.217	30.1192	163.355	68.6256	163.08	382.773	199.836	104.459
ENSG00000152137	HSPB8	9.57625	-4.74707	0.00594776	0.229671	0	2.07719	0.698097	0	0	45.9825	24.3703	3.48198
ENSG00000227456	LINC00310	33.5162	-1.05251	0.00597551	0.229671	32.3245	21.8105	21.641	12.9178	48.5769	49.7108	37.0428	44.1051
ENSG00000144810	COL8A1	38.212	-7.13936	0.00597793	0.229671	0	0	0.698097	0	0	287.08	15.597	2.32132
ENSG00000138759	FRAS1	102.561	-6.43361	0.00598048	0.229671	0	3.11578	4.18858	0	0	649.969	142.322	20.8919
ENSG00000130508	PXDN	244.045	-5.0187	0.00601253	0.230402	0	4.15437	90.7527	1.61472	19.6621	1459.01	365.554	11.6066
ENSG00000248305		10.9965	-4.21736	0.00603059	0.230595	0	0	0.698097	0	0	38.5259	0	48.7478
ENSG00000261051		3.43092	-5.02662	0.00605927	NA	0	0	0	0	1.15659	19.8843	2.92443	3.48198
ENSG00000197375	SLC22A5	96.1973	-1.22187	0.00613253	0.233988	61.6185	60.2384	30.0182	82.3507	75.1785	196.358	168.642	95.1742
ENSG00000177875	CCDC184	10.6402	-5.48077	0.00617214	0.23487	1.01014	0	0.698097	0	0	65.8668	17.5466	0
ENSG00000084636	COL16A1	200.008	-7.30306	0.00618217	0.23487	0	9.34734	1.39619	0	0	1299.94	271.972	17.4099
ENSG00000166482	MFAP4	78.2865	-9.20575	0.00621259	0.235318	0	0	1.39619	0	0	601.501	23.3955	0
ENSG00000124610	H1-1	14.206	-1.79388	0.00622055	0.235318	9.09126	3.11578	11.8677	3.22944	25.445	33.5548	8.7733	18.5706
ENSG00000120885	CLU	279.316	-2.99637	0.00624353	0.235341	56.5678	66.47	77.4888	20.9914	41.6373	1472.68	446.463	52.2297
ENSG00000187079	TEAD1	239.556	-3.22041	0.00626689	0.235341	12.1217	131.901	10.4715	95.2685	54.3599	1135.89	295.368	181.063
ENSG00000162738	VANGL2	12.5095	-2.21744	0.00627213	0.235341	10.1014	2.07719	7.67907	0.80736	9.25274	47.2252	13.6474	9.28529
ENSG00000162909	CAPN2	231.793	-1.9346	0.00627865	0.235341	118.186	76.8559	150.789	44.4048	104.093	928.349	384.076	47.5871
ENSG00000165323	FAT3	51.6166	-9.28488	0.00628764	0.235341	0	0	0.698097	0	0	406.386	5.84887	0
ENSG00000057294	PKP2	38.5324	-2.82394	0.00639294	0.238612	5.0507	11.4245	1.39619	29.065	10.4093	167.774	69.2116	13.9279
ENSG00000134569	LRP4	14.1677	-3.71074	0.00640199	0.238612	0	2.07719	0.698097	1.61472	2.31319	96.936	3.89924	5.8033
ENSG00000128656	CHN1	31.2523	-2.48784	0.00655732	0.243377	7.07098	7.27015	9.77336	5.65152	9.25274	177.716	26.3199	6.96396
ENSG00000270885	RASL10B	8.93378	-3.82815	0.00662895	0.245521	2.02028	1.03859	1.39619	0	1.15659	55.9246	8.7733	1.16066
ENSG00000138685	FGF2	45.4501	-2.19058	0.00671087	0.248036	31.3143	11.4245	34.9049	2.42208	17.3489	124.277	114.053	27.8559
ENSG00000143147	GPR161	22.8141	-2.28909	0.0067366	0.24827	3.03042	11.4245	6.98097	5.65152	9.25274	104.393	24.3703	17.4099
ENSG00000115295	CLIP4	103.249	-2.26231	0.00674838	0.24827	19.1927	77.8945	38.3954	4.0368	27.7582	305.721	218.358	134.637
ENSG00000080573	COL5A3	11.9588	-6.81712	0.006777	0.24827	0	0	0	0	0	82.0228	13.6474	0
ENSG00000114854	TNNC1	19.5837	-3.75978	0.00679564	0.24827	1.01014	5.19296	2.79239	0.80736	0	104.393	38.9924	3.48198
ENSG00000103175	WFDC1	10.8644	-5.24489	0.00681059	0.24827	0	0	0	0.80736	0	82.0228	2.92443	1.16066
ENSG00000147655	RSPO2	68.9798	-8.01679	0.00681535	0.24827	0	0	2.09429	0	0	437.455	111.128	1.16066
ENSG00000013016	EHD3	14.9019	-2.98764	0.00688198	0.249838	4.04056	3.11578	3.49049	1.61472	1.15659	75.8089	25.3451	4.64264
ENSG00000153904	DDAH1	41.7783	-6.68816	0.00688664	0.249838	0	2.07719	0.698097	0	0	265.953	64.3375	1.16066
ENSG00000151240	DIP2C	50.0598	-2.46858	0.00700492	0.253121	4.04056	27.0034	21.641	4.84416	11.5659	208.785	93.5819	29.0165
ENSG00000162706	CADM3	33.2434	-5.95029	0.00701778	0.253121	0	0	2.79239	0.80736	0	214.999	43.8665	3.48198
ENSG00000145824	CXCL14	18.3493	-4.42288	0.00702724	0.253121	0	1.03859	0.698097	0.80736	0	139.19	3.89924	1.16066
ENSG00000104723	TUSC3	27.7868	-7.48588	0.00703431	0.253121	0	1.03859	0	0	0	188.901	31.194	1.16066
ENSG00000159307	SCUBE1	7.13677	-5.32874	0.00707311	0.253487	0	0	0	0.80736	4.62637	49.7108	1.94962	0
ENSG00000246273	SBF2-AS1	48.6922	-1.49417	0.00713806	0.255298	24.2434	24.9262	23.0372	28.2576	39.3242	146.647	74.0856	29.0165
ENSG00000237945	LINC00649	375.617	-1.54515	0.00717185	0.255713	572.749	104.898	207.335	42.7901	621.09	700.922	117.952	637.203
ENSG00000076706	MCAM	23.4938	-2.84571	0.00720747	0.255713	6.06084	2.07719	2.09429	7.26624	3.46978	135.462	23.3955	8.12463
ENSG00000168734	PKIG	87.7734	-1.25201	0.0073974	0.261927	63.6388	59.1998	48.8668	36.3312	70.5522	206.3	156.945	60.3544
ENSG00000146250	PRSS35	117.579	-7.96256	0.00743204	0.262624	0	0	9.77336	0	0	638.784	270.023	22.0526
ENSG00000168807	SNTB2	135.011	-1.38755	0.00745972	0.262624	116.166	84.126	44.6782	44.4048	144.574	425.027	124.776	96.3348
ENSG00000019991	HGF	59.6281	-4.65681	0.00746158	0.262624	2.02028	2.07719	5.58478	0.80736	0	434.969	29.2443	2.32132
ENSG00000050555	LAMC3	6.77884	-5.94748	0.00750194	0.263521	0	0	0	0	1.15659	47.2252	5.84887	0
ENSG00000166341	DCHS1	55.5574	-2.74945	0.00751749	0.263544	10.1014	19.7333	5.58478	9.68832	9.25274	329.334	52.6398	8.12463
ENSG00000101680	LAMA1	88.7578	-4.16091	0.00753947	0.263792	2.02028	21.8105	5.58478	0.80736	3.46978	564.217	93.5819	18.5706
ENSG00000198753	PLXNB3	10.924	-4.51022	0.00756644	0.264173	0	0	4.18858	0	0	63.3813	11.6977	8.12463
ENSG00000182621	PLCB1	39.853	-3.66726	0.0075934	0.264173	15.1521	0	74.6964	0	5.78296	130.491	79.9345	12.7673
ENSG00000122642	FKBP9	240.366	-1.03605	0.00759512	0.264173	106.065	160.982	123.563	240.593	212.813	531.905	266.123	280.88
ENSG00000131459	GFPT2	54.117	-5.12697	0.00764396	0.26535	0	2.07719	4.18858	2.42208	0	352.947	64.3375	6.96396
ENSG00000138028	CGREF1	7.6013	-4.204	0.00770709	0.266879	0	0	0.698097	1.61472	2.31319	47.2252	7.79849	1.16066
ENSG00000109072	VTN	10.6697	-5.46962	0.00775232	0.267538	0	0	0.698097	0.80736	0	63.3813	20.471	0
ENSG00000244649	LINC02086	9.26795	-5.23402	0.00778575	0.268169	0	0	2.09429	0	0	48.468	22.4207	1.16066
ENSG00000184194	GPR173	10.8703	-5.90365	0.00780264	0.268229	0	0	0.698097	0	0	74.5662	11.6977	0
ENSG00000115361	ACADL	6.01983	-5.43659	0.00792925	0.271527	0	1.03859	0	0	0	32.312	13.6474	1.16066
ENSG00000104435	STMN2	4.45041	-4.90204	0.00804189	NA	0	1.03859	0	0	0	18.6415	7.79849	8.12463
ENSG00000181350	LRRC75A	9.37476	-2.25555	0.00806156	0.275525	6.06084	2.07719	2.79239	2.42208	3.46978	26.0982	20.471	11.6066
ENSG00000170689	HOXB9	10.3372	-5.93254	0.0080806	0.275643	0	0	0.698097	0	0	68.3523	13.6474	0
ENSG00000176697	BDNF	5.73466	-6.05188	0.00810673	0.276003	0	0	0	0	0	31.0692	13.6474	1.16066
ENSG00000007384	RHBDF1	22.1515	-2.62327	0.00817045	0.277107	5.0507	4.15437	12.5658	2.42208	4.62637	110.606	33.1436	4.64264
ENSG00000136383	ALPK3	137.291	-1.10323	0.00820394	0.277275	71.7199	133.978	55.8478	96.8832	261.39	155.346	88.7078	234.453
ENSG00000122176	FMOD	101.946	-6.64141	0.00821429	0.277275	0	3.11578	3.49049	0	0	638.784	166.693	3.48198
ENSG00000160282	FTCD	6.27101	-2.69583	0.00828625	0.278897	0	3.11578	2.09429	1.61472	4.62637	16.156	15.597	6.96396
ENSG00000166106	ADAMTS15	10.1819	-5.91761	0.00834031	0.279678	0	0	0.698097	0	0	67.1096	13.6474	0
ENSG00000169047	IRS1	35.4491	-1.50903	0.00834107	0.279678	31.3143	11.4245	26.5277	6.45888	18.5055	124.277	36.068	29.0165
ENSG00000240563	L1TD1	14.0217	-2.24039	0.00835876	0.279742	7.07098	5.19296	0.698097	6.45888	5.78296	24.8554	27.2947	34.8198
ENSG00000103241	FOXF1	5.86448	-5.4052	0.00841961	0.281247	0	1.03859	0	0	0	31.0692	13.6474	1.16066
ENSG00000254245	PCDHGA3	13.1363	-2.84996	0.00850459	0.282168	0	3.11578	7.67907	0	4.62637	29.8265	8.7733	51.0691
ENSG00000073067	CYP2W1	11.4302	-5.88704	0.0085099	0.282168	1.01014	0	0	0	0	75.8089	14.6222	0
ENSG00000118407	FILIP1	12.1057	-4.19227	0.0085313	0.282168	2.02028	2.07719	0	0	1.15659	75.8089	14.6222	1.16066
ENSG00000185532	PRKG1	10.4131	-3.03228	0.00858567	0.282168	3.03042	4.15437	2.09429	0	2.31319	33.5548	31.194	6.96396
ENSG00000106031	HOXA13	11.1686	-5.94751	0.00859222	0.282168	0	1.03859	0	0	0	79.5373	8.7733	0
ENSG00000236609	ZNF853	10.3087	-3.52871	0.00859438	0.282168	0	3.11578	1.39619	0.80736	1.15659	59.6529	11.6977	4.64264
ENSG00000251209	LINC00923	7.08917	-2.8231	0.00860953	0.282168	4.04056	1.03859	3.49049	0	16.1923	14.9132	1.94962	15.0886
ENSG00000113209	PCDHB5	12.5309	-2.36819	0.00862342	0.282168	3.03042	3.11578	8.37717	0.80736	3.46978	57.1674	12.6725	11.6066
ENSG00000266074	BAHCC1	92.3426	-2.23148	0.00862895	0.282168	24.2434	17.6561	142.412	1.61472	185.055	217.485	45.8161	104.459
ENSG00000165194	PCDH19	6.66414	-3.85205	0.00863846	0.282168	2.02028	0	0.698097	0.80736	1.15659	34.7975	12.6725	1.16066
ENSG00000107984	DKK1	34.1037	-6.80325	0.00872313	0.284409	0	0	3.49049	0	0	178.959	79.9345	10.4459
ENSG00000122778	KIAA1549	36.8183	-2.08286	0.00884389	0.287817	5.0507	13.5017	20.2448	12.1104	15.0357	160.317	49.7154	18.5706
ENSG00000126603	GLIS2	27.9976	-2.28203	0.00891837	0.289708	4.04056	5.19296	10.4715	14.5325	18.5055	131.734	30.2191	9.28529
ENSG00000147394	ZNF185	25.2793	-2.58014	0.00903055	0.292815	7.07098	8.30874	3.49049	8.0736	6.93956	121.791	41.9169	4.64264
ENSG00000013588	GPRC5A	76.398	-2.48111	0.00907233	0.293632	36.365	15.5789	5.58478	22.6061	21.9753	400.172	98.4559	10.4459
ENSG00000142871	CCN1	89.0529	-7.69706	0.00909246	0.293746	0	0	6.98097	0	0	513.264	185.214	6.96396
ENSG00000198125	MB	115.695	1.73279	0.00928141	0.29773	296.981	144.364	27.2258	233.327	41.6373	48.468	109.179	24.3739
ENSG00000147883	CDKN2B	144.13	-1.96784	0.00929272	0.29773	38.3853	83.0874	75.3945	37.9459	37.011	401.415	429.892	49.9084
ENSG00000113657	DPYSL3	149.362	-3.21148	0.00950513	0.302878	41.4157	24.9262	27.9239	12.9178	8.09615	794.13	268.073	17.4099
ENSG00000213853	EMP2	50.4489	-2.10977	0.0096014	0.304912	13.1318	45.6981	9.77336	5.65152	30.0714	197.6	63.3627	38.3018
ENSG00000153956	CACNA2D1	33.6289	-7.28428	0.00961029	0.304912	0	2.07719	0	0	0	213.756	49.7154	3.48198
ENSG00000153404	PLEKHG4B	5.61653	-5.36601	0.00965355	0.305736	0	0	0	0	0	38.5259	2.92443	3.48198
ENSG00000049323	LTBP1	129.803	-4.98234	0.00970213	0.306726	2.02028	22.849	2.09429	10.4957	0	817.742	177.416	5.8033
ENSG00000174807	CD248	29.2483	-7.09055	0.00972465	0.30689	1.01014	0	0	0	0	202.571	29.2443	1.16066
ENSG00000081052	COL4A4	11.8507	-3.61398	0.0097977	0.308645	1.01014	5.19296	1.39619	0	2.31319	44.7397	38.9924	1.16066
ENSG00000112186	CAP2	9.37843	-5.30502	0.00983449	0.308775	0	2.07719	0	0	0	57.1674	14.6222	1.16066
ENSG00000088538	DOCK3	84.2357	-1.20194	0.0098367	0.308775	82.8315	38.4279	59.3383	26.6429	168.863	67.1096	135.499	95.1742
ENSG00000234840	LINC01239	5.30211	-5.94055	0.0099412	NA	0	0	0	0	0	28.5837	12.6725	1.16066
ENSG00000182704	TSKU	27.8293	-3.07599	0.0100566	0.314475	3.03042	3.11578	16.7543	2.42208	0	128.005	56.539	12.7673
ENSG00000164161	HHIP	15.2027	-4.28365	0.0100716	0.314475	0	0	0.698097	0.80736	0	116.82	0.974811	2.32132
ENSG00000231689	LINC01090	4.27121	-4.38248	0.0100788	NA	0	0	0.698097	0	3.46978	14.9132	0	15.0886
ENSG00000181433	SAGE1	8.77412	-2.81507	0.0101114	0.315162	5.0507	0	9.77336	0	13.8791	12.4277	5.84887	23.2132
ENSG00000165868	HSPA12A	11.8766	-2.55773	0.010214	0.317801	1.01014	5.19296	4.88668	1.61472	4.62637	52.1963	18.5214	6.96396
ENSG00000167617	CDC42EP5	9.71693	-6.66695	0.0102425	0.318127	0	0	0	0	0	62.1385	15.597	0
ENSG00000188112	C6orf132	6.68328	-5.07178	0.0102633	0.318215	1.01014	0	0	0	0	43.4969	7.79849	1.16066
ENSG00000197977	ELOVL2	14.0593	-4.80101	0.0103683	0.320349	0	3.11578	0	0.80736	0	95.6933	11.6977	1.16066
ENSG00000006042	TMEM98	30.2997	-6.1563	0.0104019	0.320827	1.01014	0	0.698097	0.80736	0	203.814	36.068	0
ENSG00000187800	PEAR1	9.06096	-5.83158	0.010466	0.321989	0	0	0.698097	0	0	57.1674	14.6222	0
ENSG00000101825	MXRA5	262.633	-5.78508	0.0104759	0.321989	1.01014	10.3859	26.5277	0	0	1445.34	588.786	29.0165
ENSG00000173705	SUSD5	6.3803	-5.6236	0.0105687	0.323717	0	0	0	0	0	45.9825	3.89924	1.16066
ENSG00000117525	F3	100.555	-3.73484	0.0105918	0.323863	3.03042	15.5789	10.4715	23.4134	2.31319	579.131	158.894	11.6066
ENSG00000197168	NEK5	5.37726	-3.34197	0.0106363	NA	2.02028	1.03859	0	0.80736	3.46978	23.6126	9.74811	2.32132
ENSG00000230630	DNM3OS	31.2562	-6.82611	0.0106961	0.325366	0	0	2.09429	0	0	198.843	46.7909	2.32132
ENSG00000179841	AKAP5	30.0919	-2.73964	0.0107385	0.325495	21.2129	5.19296	2.09429	3.22944	5.78296	147.89	50.6902	4.64264
ENSG00000172638	EFEMP2	114.39	-1.44112	0.0107739	0.325495	39.3955	44.6595	67.0173	72.6624	54.3599	410.114	124.776	102.138
ENSG00000253767	PCDHGA8	16.9328	-2.09595	0.0108409	0.326406	6.06084	6.23156	16.0562	0	23.1319	48.468	14.6222	20.8919
ENSG00000160117	ANKLE1	46.8131	-1.25527	0.0108617	0.326479	36.365	44.6595	16.0562	12.9178	50.8901	73.3234	55.5642	84.7282
ENSG00000102554	KLF5	31.6648	-2.34112	0.0110438	0.331388	8.08112	14.5403	4.18858	14.5325	6.93956	136.705	55.5642	12.7673
ENSG00000138336	TET1	8.18071	-4.13717	0.0110644	0.331397	1.01014	0	0.698097	0.80736	1.15659	55.9246	5.84887	0
ENSG00000270953		6.77359	-4.62518	0.0110843	0.331397	0	1.03859	0.698097	0	1.15659	43.4969	7.79849	0
ENSG00000106236	NPTX2	16.3684	-2.94976	0.0111002	0.331397	3.03042	10.3859	0	0.80736	5.78296	60.8957	17.5466	32.4985
ENSG00000264230	ANXA8L1	4.62375	-5.10235	0.0112905	NA	0	0	0.698097	0	0	17.3988	16.5718	2.32132
ENSG00000100154	TTC28	159.336	-1.1639	0.0114136	0.337758	94.9531	151.635	63.5269	60.552	116.816	400.172	143.297	243.739
ENSG00000166025	AMOTL1	85.6867	-5.08255	0.0114351	0.337758	0	5.19296	8.37717	0.80736	0	554.275	99.4307	17.4099
ENSG00000162849	KIF26B	805.906	-1.16414	0.0114373	0.337758	245.464	464.251	1084.15	212.336	1065.22	1652.88	514.7	1208.25
ENSG00000261040	WFDC21P	10.4467	-3.0517	0.0114844	0.338301	5.0507	1.03859	0	2.42208	3.46978	14.9132	49.7154	6.96396
ENSG00000176399	DMRTA1	16.8567	-3.60205	0.011519	0.338517	2.02028	9.34734	0	0	3.46978	79.5373	31.194	9.28529
ENSG00000185565	LSAMP	24.8221	-6.85441	0.0115299	0.338517	0	0	1.39619	0	0	154.103	41.9169	1.16066
ENSG00000182197	EXT1	172.49	-2.10004	0.0116102	0.339983	55.5577	32.1964	42.5839	92.039	48.5769	874.91	196.912	37.1411
ENSG00000115963	RND3	73.7869	-1.99534	0.0116183	0.339983	19.1927	81.0103	6.98097	25.8355	28.9148	236.126	117.952	74.2823
ENSG00000164220	F2RL2	6.32128	-5.07587	0.0116626	0.340717	0	1.03859	0	0	0	43.4969	4.87406	1.16066
ENSG00000122756	CNTFR	11.983	-6.24122	0.0117536	0.342809	0	0	0	0	0	91.965	3.89924	0
ENSG00000152822	GRM1	20.7906	-1.30125	0.0118559	0.345225	11.1115	17.6561	11.8677	7.26624	23.1319	28.5837	45.8161	20.8919
ENSG00000169439	SDC2	309.177	-1.7842	0.0118761	0.345244	59.5982	338.581	101.224	71.0477	65.9258	684.766	537.121	615.15
ENSG00000196517	SLC6A9	57.6383	-2.26098	0.011924	0.34607	16.1622	5.19296	11.1696	37.1386	27.7582	285.837	60.4383	17.4099
ENSG00000236404	VLDLR-AS1	5.25472	-5.18649	0.0121266	NA	0	1.03859	0	0	1.15659	31.0692	8.7733	0
ENSG00000188153	COL4A5	33.2859	-5.56666	0.0121386	0.351162	0	4.15437	1.39619	0	0	175.231	75.0605	10.4459
ENSG00000153707	PTPRD	55.463	-7.26127	0.0122052	0.351162	0	0	2.79239	0	0	380.288	59.4635	1.16066
ENSG00000145147	SLIT2	126.188	-3.29242	0.0122536	0.351162	5.0507	56.084	11.8677	5.65152	16.1923	743.176	111.128	60.3544
ENSG00000267368	UPK3BL1	11.6859	-4.76949	0.0122581	0.351162	0	0	0	0	0	44.7397	0	48.7478
ENSG00000128052	KDR	63.5038	-5.67442	0.0123541	0.35334	0	2.07719	7.67907	0	0	376.559	104.305	17.4099
ENSG00000189337	KAZN	12.9938	-4.35522	0.012399	0.353602	0	7.27015	0	1.61472	0	65.8668	23.3955	5.8033
ENSG00000167244	IGF2	96.1056	-7.78058	0.0124079	0.353602	0	0	5.58478	0	0	613.928	148.171	1.16066
ENSG00000153823	PID1	29.316	-2.73964	0.0124378	0.353602	6.06084	14.5403	2.79239	2.42208	2.31319	156.589	37.0428	12.7673
ENSG00000198478	SH3BGRL2	8.80044	-2.57152	0.0124432	0.353602	1.01014	1.03859	7.67907	0.80736	3.46978	38.5259	9.74811	8.12463
ENSG00000162512	SDC3	162.365	-1.65482	0.0124858	0.354244	34.3448	207.719	46.7725	39.5606	152.67	485.923	146.222	185.706
ENSG00000112195	TREML2	81.8762	1.22984	0.0125119	0.354417	164.653	65.4314	50.263	179.234	38.1676	50.9536	63.3627	42.9444
ENSG00000135750	KCNK1	5.38123	-5.64269	0.0125406	NA	0	0	0	0	0	36.0403	5.84887	1.16066
ENSG00000086289	EPDR1	7.42499	-4.52718	0.0125698	0.354564	0	1.03859	1.39619	0	0	37.2831	18.5214	1.16066
ENSG00000198910	L1CAM	7.07327	-4.55257	0.0125747	0.354564	0	0	1.39619	0.80736	0	29.8265	23.3955	1.16066
ENSG00000185483	ROR1	42.5875	-6.4121	0.0125772	0.354564	0	0	4.18858	0	0	293.294	35.0932	8.12463
ENSG00000168487	BMP1	194.304	-1.56286	0.0126792	0.356871	94.9531	33.235	197.562	81.5434	123.755	687.252	264.174	71.961
ENSG00000118922	KLF12	13.8997	-2.4836	0.012715	0.357169	1.01014	12.4631	1.39619	5.65152	11.5659	53.4391	17.5466	8.12463
ENSG00000197013	ZNF429	77.1007	-1.1114	0.0127528	0.35718	86.872	12.4631	69.1116	41.1754	58.9862	121.791	109.179	117.227
ENSG00000164107	HAND2	70.1243	-6.19723	0.0127708	0.35718	17.1724	0	13.9619	0	0	417.571	111.128	1.16066
ENSG00000287725		3.58074	-3.68635	0.0129376	NA	1.01014	0	1.39619	0	1.15659	3.72831	9.74811	11.6066
ENSG00000162687	KCNT2	7.06867	-5.38522	0.0130045	0.360901	0	0	0	0	0	53.4391	1.94962	1.16066
ENSG00000163710	PCOLCE2	7.23643	-3.81449	0.0130065	0.360901	2.02028	0	3.49049	0	0	36.0403	11.6977	4.64264
ENSG00000198795	ZNF521	6.76918	-3.76047	0.0130262	0.360901	0	2.07719	1.39619	0	1.15659	33.5548	13.6474	2.32132
ENSG00000253626	EIF5AL1	10.3259	1.63079	0.0130841	0.361939	8.08112	19.7333	16.0562	18.5693	5.78296	6.21385	5.84887	2.32132
ENSG00000067445	TRO	36.0775	-3.12233	0.013215	0.36499	2.02028	1.03859	12.5658	8.88096	1.15659	208.785	50.6902	3.48198
ENSG00000086991	NOX4	29.5086	-8.37521	0.013286	0.365808	0	0	0	0	0	166.531	61.4131	8.12463
ENSG00000112541	PDE10A	5.93038	-4.53362	0.0133267	0.366361	0	1.03859	0.698097	0	0	34.7975	9.74811	1.16066
ENSG00000197376		7.72677	-5.83129	0.0134119	0.36778	0	1.03859	0	0	0	42.2542	18.5214	0
ENSG00000135333	EPHA7	6.1031	-5.45581	0.0134573	0.368201	0	0	0	0	0	44.7397	2.92443	1.16066
ENSG00000229859	PGA3	31.1363	1.41901	0.0135272	0.369006	16.1622	97.6277	6.28288	75.0845	18.5055	9.94216	18.5214	6.96396
ENSG00000255690	TRIL	7.8567	-3.87748	0.0135648	0.369464	0	1.03859	2.79239	0	1.15659	45.9825	10.7229	1.16066
ENSG00000158258	CLSTN2	84.2168	-4.78228	0.0136332	0.370755	0	9.34734	8.37717	4.84416	0	427.513	202.761	20.8919
ENSG00000137941	TTLL7	7.81125	-4.33163	0.0136605	0.370929	0	0	0.698097	0.80736	0	55.9246	3.89924	1.16066
ENSG00000102109	PCSK1N	9.60324	-2.13486	0.0137489	0.372188	3.03042	1.03859	6.28288	4.0368	4.62637	19.8843	26.3199	11.6066
ENSG00000262576	PCDHGA4	5.41658	-2.95059	0.0139078	NA	0	1.03859	3.49049	0	2.31319	16.156	2.92443	17.4099
ENSG00000240583	AQP1	185.345	-6.29962	0.0139483	0.375089	0	5.19296	11.1696	0	0	1142.11	308.04	16.2493
ENSG00000076344	RGS11	6.33571	-3.80999	0.0139717	0.375089	1.01014	1.03859	0.698097	0	0	39.7686	5.84887	2.32132
ENSG00000182263	FIGN	7.75144	-4.73991	0.0139832	0.375089	0	2.07719	0	0	0	48.468	6.82368	4.64264
ENSG00000288349		4.43046	-4.34854	0.0140609	NA	0	0	0	0.80736	2.31319	14.9132	0	17.4099
ENSG00000163017	ACTG2	36.2113	-8.31167	0.0140787	0.376132	0	0	0	0	0	258.496	31.194	0
ENSG00000158813	EDA	135.647	-1.01112	0.0140825	0.376132	63.6388	86.2032	106.809	67.8182	121.442	275.895	60.4383	302.932
ENSG00000133026	MYH10	234.34	-1.45582	0.0140858	0.376132	240.413	73.7401	76.0926	73.4698	128.382	974.331	191.063	117.227
ENSG00000259645		15.5827	-1.31206	0.0141893	0.378094	11.1115	6.23156	8.37717	9.68832	33.5412	21.1271	19.4962	15.0886
ENSG00000134202	GSTM3	316.562	1.18661	0.014202	0.378094	421.228	224.336	340.671	614.401	366.64	91.965	409.421	63.8363
ENSG00000164796	CSMD3	8.79698	-6.40758	0.0142582	0.378924	0	0	0	0	0	59.6529	10.7229	0
ENSG00000243701	DUBR	23.7352	-2.55012	0.0143047	0.378924	3.03042	5.19296	7.67907	4.84416	1.15659	132.976	23.3955	11.6066
ENSG00000164188	RANBP3L	336.656	-1.62421	0.0143188	0.378924	146.47	95.5506	291.805	57.3226	692.799	247.311	1040.12	121.869
ENSG00000171476	HOPX	47.9934	2.03197	0.0143568	0.379362	22.2231	15.5789	21.641	260.777	8.09615	8.69939	39.9673	6.96396
ENSG00000169242	EFNA1	4.49189	-5.76828	0.0143895	NA	0	0	0	0	0	21.1271	13.6474	1.16066
ENSG00000143768	LEFTY2	10.7403	-6.14814	0.0144206	0.379562	0	0	0	0	0	82.0228	3.89924	0
ENSG00000104760	FGL1	349.772	-1.40707	0.0144252	0.379562	267.687	124.631	477.499	11.303	232.475	554.275	274.897	855.407
ENSG00000204682	MIR1915HG	9.90827	-4.64772	0.0144287	0.379562	0	0	4.18858	0	2.31319	57.1674	15.597	0
ENSG00000172020	GAP43	4.45839	-5.77239	0.0145086	NA	0	0	0	0	0	19.8843	14.6222	1.16066
ENSG00000104332	SFRP1	38.5922	-5.3725	0.0146219	0.383546	0	2.07719	4.18858	0	0	234.883	59.4635	8.12463
ENSG00000274956	NA	4.65885	-5.71508	0.0146269	NA	0	0	0	0	1.15659	27.3409	8.7733	0
ENSG00000172986	GXYLT2	20.4932	-2.72758	0.0146401	0.383546	1.01014	4.15437	8.37717	4.84416	3.46978	109.364	29.2443	3.48198
ENSG00000105989	WNT2	31.4383	-8.26352	0.0146451	0.383546	0	0	0	0	0	212.514	38.9924	0
ENSG00000105357	MYH14	3.76287	-4.80599	0.0146779	NA	0	1.03859	0	0	0	4.97108	13.6474	10.4459
ENSG00000175183	CSRP2	81.2408	-4.14595	0.0146997	0.384406	5.0507	7.27015	2.79239	10.4957	0	533.148	81.8841	9.28529
ENSG00000253731	PCDHGA6	9.27572	-2.84202	0.0148356	0.386711	1.01014	1.03859	6.28288	0	0	27.3409	4.87406	33.6592
ENSG00000162105	SHANK2	7.68835	-3.51504	0.0148679	0.386711	0	4.15437	0.698097	0	3.46978	39.7686	8.7733	4.64264
ENSG00000145945	FAM50B	89.3313	-1.39085	0.0149414	0.387864	23.2332	32.1964	35.603	107.379	70.5522	176.473	91.6322	177.581
ENSG00000103569	AQP9	12.0625	-3.95001	0.0150259	0.389104	1.01014	2.07719	0.698097	0	1.15659	8.69939	82.8589	0
ENSG00000114374	USP9Y	446.084	8.06564	0.0150332	0.389104	1.01014	1809.23	0	1758.43	0	0	0	0
ENSG00000164949	GEM	8.9493	-2.17534	0.0150855	0.389889	5.0507	5.19296	2.09429	0.80736	4.62637	24.8554	18.5214	10.4459
ENSG00000162267	ITIH3	4.71313	-4.97988	0.0150922	NA	0	0	0.698097	0	0	26.0982	9.74811	1.16066
ENSG00000154358	OBSCN	953.267	-1.14065	0.015131	0.389927	249.505	919.155	492.857	743.579	1197.07	1736.15	516.65	1771.17
ENSG00000049449	RCN1	119.177	-1.48587	0.0151564	0.390013	40.4056	57.1226	86.5641	44.4048	53.2033	468.524	133.549	69.6396
ENSG00000049192	ADAMTS6	58.7866	-2.2009	0.0151858	0.390088	16.1622	17.6561	13.9619	23.4134	8.09615	299.507	74.0856	17.4099
ENSG00000171517	LPAR3	61.8482	1.74324	0.0152034	0.390088	143.44	47.7753	11.1696	179.234	35.8544	24.8554	29.2443	23.2132
ENSG00000268894	PLCE1-AS1	5.34664	-4.78451	0.0152091	NA	0	0	0.698097	0	0	36.0403	4.87406	1.16066
ENSG00000081479	LRP2	7.61705	-5.70963	0.0152423	0.390284	0	1.03859	0	0	0	47.2252	12.6725	0
ENSG00000178184	PARD6G	11.7702	-1.67449	0.0152772	0.390284	6.06084	7.27015	3.49049	5.65152	10.4093	32.312	18.5214	10.4459
ENSG00000104611	SH2D4A	8.65546	-4.44844	0.0153144	0.390672	0	2.07719	0.698097	0	0	49.7108	15.597	1.16066
ENSG00000183508	TENT5C	19.5134	-2.39435	0.0153404	0.390773	10.1014	3.11578	4.18858	4.0368	5.78296	106.878	18.5214	3.48198
ENSG00000122420	PTGFR	6.44729	-5.3065	0.0154105	0.391843	0	0	0	0	0	48.468	1.94962	1.16066
ENSG00000133401	PDZD2	14.151	-4.13254	0.0154267	0.391843	0	4.15437	1.39619	0	0	80.78	23.3955	3.48198
ENSG00000196090	PTPRT	44.6937	-5.67138	0.0154688	0.392348	0	2.07719	1.39619	0	0	329.334	22.4207	2.32132
ENSG00000256546		80.9377	-1.46715	0.0155678	0.394296	52.5273	18.6947	138.921	10.4957	116.816	104.393	102.355	103.299
ENSG00000281566		95.7502	-2.36026	0.0156309	0.394997	214.15	0	63.5269	6.45888	137.635	140.433	87.733	116.066
ENSG00000166086	JAM3	42.1084	-4.64386	0.0156591	0.394997	0	4.15437	6.28288	0	1.15659	260.982	58.4887	5.8033
ENSG00000154553	PDLIM3	6.02103	-3.91713	0.0156703	0.394997	0	1.03859	0.698097	0.80736	0	33.5548	9.74811	2.32132
ENSG00000074219	TEAD2	5.81819	-4.78832	0.0156848	0.394997	1.01014	0	0	0	0	38.5259	5.84887	1.16066
ENSG00000114529	C3orf52	14.0672	-2.66499	0.0157615	0.396366	2.02028	3.11578	6.28288	3.22944	1.15659	60.8957	31.194	4.64264
ENSG00000164850	GPER1	5.07573	-4.03272	0.0158086	NA	0	0	2.79239	0	1.15659	23.6126	10.7229	2.32132
ENSG00000088881	EBF4	5.00245	-4.82357	0.0158166	NA	0	0	0.698097	0	0	32.312	5.84887	1.16066
ENSG00000120278	PLEKHG1	89.455	1.18965	0.0162095	0.406391	100.004	158.905	27.2258	209.914	43.9505	23.6126	121.851	30.1772
ENSG00000266010	GATA6-AS1	6.2655	-4.68128	0.016229	0.406391	0	0	1.39619	0	0	39.7686	7.79849	1.16066
ENSG00000276547	PCDHGB5	9.99441	-2.22165	0.0162651	0.40672	3.03042	2.07719	9.77336	0	9.25274	24.8554	1.94962	29.0165
ENSG00000182240	BACE2	55.0774	-1.88404	0.0163448	0.407562	5.0507	47.7753	11.8677	32.2944	48.5769	159.075	23.3955	112.584
ENSG00000197506	SLC28A3	14.3501	-2.55739	0.0163877	0.408056	2.02028	12.4631	2.09429	0.80736	3.46978	17.3988	67.262	9.28529
ENSG00000084710	EFR3B	13.2774	-2.15031	0.0165199	0.41077	4.04056	8.30874	4.18858	3.22944	4.62637	39.7686	35.0932	6.96396
ENSG00000150051	MKX	9.96352	-6.08451	0.0165486	0.410907	0	0	0	0	0	75.8089	3.89924	0
ENSG00000152217	SETBP1	129.975	-1.01144	0.016576	0.41101	96.9734	58.1612	100.526	84.7728	207.03	274.652	57.5139	160.171
ENSG00000128482	RNF112	3.92545	-4.37437	0.0165948	NA	0	1.03859	0	0	1.15659	26.0982	1.94962	1.16066
ENSG00000267065	LINC02080	6.63132	-1.88738	0.0166174	0.411461	3.03042	3.11578	3.49049	1.61472	11.5659	14.9132	4.87406	10.4459
ENSG00000185585	OLFML2A	16.6095	-3.17081	0.0167785	0.414353	2.02028	3.11578	1.39619	1.61472	0	109.364	10.7229	4.64264
ENSG00000061455	PRDM6	27.1428	-2.71237	0.0167982	0.414353	4.04056	15.5789	2.09429	1.61472	4.62637	155.346	23.3955	10.4459
ENSG00000162433	AK4	6.95004	-5.69833	0.0168317	0.414353	0	1.03859	0	0	0	36.0403	18.5214	0
ENSG00000127946	HIP1	1161.49	1.08038	0.0168445	0.414353	1408.13	1612.93	361.614	3159.2	783.013	719.564	616.081	631.399
ENSG00000168913	ENHO	54.3771	1.30925	0.0168512	0.414353	73.7402	43.6209	113.79	71.855	65.9258	18.6415	31.194	16.2493
ENSG00000167306	MYO5B	3.51106	-3.14694	0.0168771	NA	1.01014	1.03859	0	0.80736	2.31319	12.4277	5.84887	4.64264
ENSG00000144596	GRIP2	957.636	-1.44772	0.0169039	0.415071	439.411	465.29	137.525	958.336	1074.47	1889.01	379.202	2317.84
ENSG00000184828	ZBTB7C	56.4597	-1.65306	0.0170817	0.418856	5.0507	42.5823	39.7915	22.6061	26.6016	73.3234	138.423	103.299
ENSG00000232053		11.761	5.08846	0.017293	0.422282	1.01014	1.03859	0	92.039	0	0	0	0
ENSG00000124920	MYRF	94.4927	-3.32513	0.01735	0.42271	6.06084	11.4245	6.98097	30.6797	3.46978	589.073	89.6826	18.5706
ENSG00000170745	KCNS3	4.38216	-5.55974	0.0174497	NA	0	0	0	0	0	26.0982	7.79849	1.16066
ENSG00000243232	PCDHAC2	10.8701	-2.39961	0.0174572	0.424537	2.02028	3.11578	7.67907	0.80736	3.46978	48.468	15.597	5.8033
ENSG00000158186	MRAS	121.614	-1.13679	0.0175316	0.425176	51.5171	125.67	81.6774	46.8269	72.8654	210.028	242.728	141.601
ENSG00000164867	NOS3	5.26161	-4.40594	0.0176206	NA	0	0	0	1.61472	1.15659	32.312	5.84887	1.16066
ENSG00000169902	TPST1	47.7927	-2.4473	0.0177103	0.428337	6.06084	24.9262	20.2448	1.61472	3.46978	211.271	79.9345	34.8198
ENSG00000233393		6.03477	-3.4459	0.0177855	0.429402	1.01014	1.03859	0	0	0	17.3988	0.974811	27.8559
ENSG00000167695	TLCD3A	33.9136	-1.5842	0.0178028	0.429402	16.1622	6.23156	36.3011	12.9178	45.1071	108.121	30.2191	16.2493
ENSG00000167723	TRPV3	2.37699	-4.5502	0.0179568	NA	0	0	0	0	1.15659	12.4277	1.94962	3.48198
ENSG00000149972	CNTN5	47.0534	-6.46276	0.0180116	0.432291	0	0	4.88668	0	0	328.091	39.9673	3.48198
ENSG00000215146		159.323	-1.49586	0.0180202	0.432291	305.062	4.15437	194.071	21.7987	137.635	260.982	71.1612	279.719
ENSG00000240032	LNCSRLR	3.5058	-3.7607	0.0180502	NA	0	1.03859	0	0.80736	2.31319	18.6415	2.92443	2.32132
ENSG00000115461	IGFBP5	466.494	-6.39017	0.0181395	0.433839	0	15.5789	12.5658	0	0	3193.92	418.194	91.6922
ENSG00000174804	FZD4	29.8243	-1.76747	0.0182242	0.434241	8.08112	12.4631	8.37717	22.6061	12.7225	110.606	37.0428	26.6952
ENSG00000074047	GLI2	31.2671	-7.98269	0.0183897	0.436984	0	0	0	0	0	226.184	20.471	3.48198
ENSG00000150281	CTF1	19.8464	-1.09472	0.0184086	0.436984	15.1521	10.3859	11.8677	12.1104	17.3489	44.7397	20.471	26.6952
ENSG00000112902	SEMA5A	97.1016	-3.46846	0.018445	0.436984	12.1217	20.7719	25.1315	0	8.09615	513.264	163.768	33.6592
ENSG00000022267	FHL1	152.976	-1.68592	0.0185461	0.43827	60.6084	44.6595	25.1315	185.693	74.0219	361.646	403.572	68.479
ENSG00000102575	ACP5	327.221	-1.71595	0.0185666	0.43827	34.3448	654.314	31.4144	250.282	100.624	334.305	866.607	345.877
ENSG00000119771	KLHL29	14.0899	-3.0651	0.0186271	0.439114	1.01014	3.11578	0.698097	3.22944	2.31319	93.2077	6.82368	2.32132
ENSG00000106278	PTPRZ1	3.87423	-5.13939	0.0188777	NA	0	0	0	0	0	23.6126	3.89924	3.48198
ENSG00000288101		5.71444	-2.72384	0.0190429	0.446537	0	0	1.39619	4.84416	8.09615	11.1849	9.74811	10.4459
ENSG00000095383	TBC1D2	110.248	-1.1833	0.0190804	0.446688	54.5475	87.2418	69.8097	56.5152	50.8901	137.947	303.166	121.869
ENSG00000182871	COL18A1	706.427	-1.41017	0.0190998	0.446688	340.417	455.942	141.016	611.979	516.997	2417.19	777.899	389.982
ENSG00000158560	DYNC1I1	8.65634	-3.56474	0.019145	0.447155	0	3.11578	0.698097	2.42208	0	41.0114	18.5214	3.48198
ENSG00000046604	DSG2	50.6236	-4.72096	0.0191809	0.447403	0	1.03859	4.88668	6.45888	0	301.993	84.8086	5.8033
ENSG00000122691	TWIST1	3.78401	-5.35381	0.0192625	NA	0	0	0	0	0	21.1271	6.82368	2.32132
ENSG00000019549	SNAI2	30.4293	-6.64072	0.0194331	0.452598	1.01014	0	1.39619	0	0	200.086	40.9421	0
ENSG00000163347	CLDN1	127.024	1.85367	0.0194548	0.452598	91.9227	62.3156	9.07527	678.182	56.6731	29.8265	73.1108	15.0886
ENSG00000154654	NCAM2	5.65844	-4.10184	0.0196032	0.455454	0	1.03859	0	0.80736	0	36.0403	3.89924	3.48198
ENSG00000185551	NR2F2	12.5178	-4.26819	0.0196302	0.455483	1.01014	0	0.698097	2.42208	0	74.5662	21.4458	0
ENSG00000176046	NUPR1	24.477	-3.43814	0.0198199	0.456891	0	16.6175	2.09429	4.0368	0	113.092	50.6902	9.28529
ENSG00000165821	SALL2	4.29381	-5.42052	0.0200299	NA	0	0	0	0	0	27.3409	5.84887	1.16066
ENSG00000251129	LINC02506	36.8046	1.8143	0.0201105	0.461714	75.7605	25.9648	7.67907	121.911	10.4093	13.6705	20.471	18.5706
ENSG00000178038	ALS2CL	25.487	-1.87995	0.0201335	0.461714	9.09126	16.6175	16.7543	1.61472	16.1923	70.8379	56.539	16.2493
ENSG00000132854	KANK4	8.784	-4.03707	0.0201951	0.462265	1.01014	3.11578	0	0	0	11.1849	52.6398	2.32132
ENSG00000175928	LRRN1	17.5439	-2.95253	0.0202358	0.462265	0	2.07719	1.39619	19.3766	3.46978	68.3523	28.2695	17.4099
ENSG00000188064	WNT7B	4.54982	-3.40881	0.0203282	NA	2.02028	0	0	0.80736	3.46978	24.8554	2.92443	2.32132
ENSG00000166833	NAV2	89.236	-3.95744	0.0205344	0.468482	4.04056	34.2736	2.09429	6.45888	1.15659	549.304	113.078	3.48198
ENSG00000286912		2.44931	-3.92201	0.0205776	NA	0	0	0	0.80736	2.31319	6.21385	0.974811	9.28529
ENSG00000197153	H3C12	147.346	1.37958	0.0206732	0.470435	151.521	113.207	43.9801	574.033	120.286	72.0806	71.1612	32.4985
ENSG00000283930	PLD5P1	19.1493	2.03355	0.0207068	0.470594	17.1724	2.07719	73.9983	28.2576	4.62637	11.1849	1.94962	13.9279
ENSG00000141052	MYOCD	35.1521	-6.83475	0.0207404	0.470753	0	1.03859	0.698097	0	0	247.311	32.1688	0
ENSG00000060140	STYK1	21.479	1.12038	0.0210746	0.477727	28.2839	27.0034	16.0562	46.0195	18.5055	12.4277	16.5718	6.96396
ENSG00000184985	SORCS2	4.93868	-4.08977	0.0212013	NA	1.01014	1.03859	0	0	0	27.3409	7.79849	2.32132
ENSG00000165959	CLMN	47.7878	-1.99551	0.02135	0.482733	6.06084	74.7787	4.88668	20.9914	17.3489	120.549	93.5819	44.1051
ENSG00000125618	PAX8	20.7685	-1.75996	0.0214801	0.484439	5.0507	1.03859	13.9619	16.1472	15.0357	52.1963	30.2191	32.4985
ENSG00000149557	FEZ1	38.0043	-2.36298	0.0215557	0.485525	12.1217	34.2736	1.39619	6.45888	3.46978	64.624	154.995	26.6952
ENSG00000158373	H2BC5	349.415	1.01419	0.0215891	0.485658	303.042	299.115	201.75	1142.41	226.692	210.028	230.055	182.224
ENSG00000100979	PLTP	246.579	-1.74882	0.0216997	0.486909	34.3448	267.957	103.318	82.3507	54.3599	551.79	755.479	123.03
ENSG00000142156	COL6A1	771.813	-3.73192	0.0217351	0.487086	4.04056	297.038	88.6584	34.7165	6.93956	4251.51	1186.35	305.254
ENSG00000143333	RGS16	2404.03	1.21746	0.0222388	0.497115	2731.42	1251.5	4484.58	4044.87	1850.55	656.182	3567.81	645.327
ENSG00000144677	CTDSPL	14.5443	-3.52427	0.0223754	0.499538	0	4.15437	3.49049	0.80736	2.31319	78.2945	27.2947	0
ENSG00000109743	BST1	24.3321	-1.36435	0.0227222	0.506643	19.1927	10.3859	13.2638	10.4957	18.5055	78.2945	28.2695	16.2493
ENSG00000108641	B9D1	9.24229	-2.53997	0.0227676	0.507016	5.0507	3.11578	1.39619	0.80736	1.15659	41.0114	15.597	5.8033
ENSG00000115380	EFEMP1	6.44253	-6.29788	0.0230965	0.51305	0	0	0	0	0	31.0692	20.471	0
ENSG00000134775	FHOD3	38.5003	-5.58864	0.0231744	0.514134	1.01014	2.07719	2.79239	0	0	221.213	80.9093	0
ENSG00000012171	SEMA3B	24.2452	-2.17734	0.0234014	0.51852	7.07098	9.34734	4.88668	7.26624	5.78296	129.248	23.3955	6.96396
ENSG00000113645	WWC1	48.9708	-2.69454	0.0234332	0.518578	1.01014	76.8559	3.49049	4.84416	4.62637	121.791	77.0101	102.138
ENSG00000112559	MDFI	19.791	-7.66868	0.0235301	0.519547	0	0	0	0	0	126.763	29.2443	2.32132
ENSG00000139971	ARMH4	29.7599	-2.48056	0.0235839	0.519547	13.1318	8.30874	4.18858	2.42208	1.15659	171.502	29.2443	8.12463
ENSG00000078596	ITM2A	11.8853	-2.80359	0.0236531	0.519547	1.01014	3.11578	2.79239	1.61472	1.15659	73.3234	9.74811	2.32132
ENSG00000081803	CADPS2	6.72213	-2.92281	0.0237551	0.52114	0	5.19296	0	4.0368	6.93956	21.1271	4.87406	11.6066
ENSG00000105270	CLIP3	22.3444	-2.36058	0.0238403	0.521788	8.08112	11.4245	5.58478	0.80736	8.09615	111.849	28.2695	4.64264
ENSG00000044524	EPHA3	38.1388	-7.63613	0.023873	0.521788	0	0	0	0	0	295.779	5.84887	3.48198
ENSG00000183691	NOG	7.77141	-3.60858	0.0239418	0.522002	1.01014	1.03859	2.79239	0	0	43.4969	12.6725	1.16066
ENSG00000177822	TENM3-AS1	6.77748	-6.14472	0.0240478	0.523668	0	0	0	0	0	43.4969	10.7229	0
ENSG00000164023	SGMS2	28.6176	-3.5874	0.0242182	0.526571	5.0507	3.11578	0	7.26624	0	166.531	45.8161	1.16066
ENSG00000092758	COL9A3	26.9833	-1.60494	0.0242406	0.526571	16.1622	17.6561	5.58478	7.26624	17.3489	103.15	18.5214	30.1772
ENSG00000177096	PHETA2	41.2985	-1.94948	0.0243	0.527215	6.06084	14.5403	4.88668	51.671	38.1676	142.919	23.3955	48.7478
ENSG00000107593	PKD2L1	64.1495	1.03052	0.0243515	0.527685	69.6996	72.7015	147.997	54.0931	58.9862	29.8265	49.7154	30.1772
ENSG00000108947	EFNB3	6.48133	-3.01634	0.0246753	0.533655	0	0	2.09429	2.42208	2.31319	33.5548	6.82368	4.64264
ENSG00000145808	ADAMTS19	8.5989	-5.81123	0.0246924	0.533655	0	0	0	0	0	65.8668	2.92443	0
ENSG00000262655	SPON1	135.79	-5.35409	0.0247174	0.533655	0	18.6947	5.58478	0.80736	0	837.627	221.282	2.32132
ENSG00000080561	MID2	8.77886	-2.50928	0.0248455	0.535767	7.07098	3.11578	0	0.80736	9.25274	28.5837	15.597	5.8033
ENSG00000174939	ASPHD1	36.9717	-1.18488	0.0250833	0.539235	15.1521	34.2736	20.9429	20.9914	18.5055	55.9246	73.1108	56.8724
ENSG00000288107		2.0377	-4.41568	0.0250844	NA	0	0	0	0	2.31319	3.72831	0.974811	9.28529
ENSG00000111341	MGP	23.5325	-7.5787	0.0252314	0.541413	0	0	0	0	0	171.502	15.597	1.16066
ENSG00000112378	PERP	37.9324	-2.38301	0.0252862	0.541413	5.0507	12.4631	4.18858	23.4134	3.46978	198.843	40.9421	15.0886
ENSG00000021762	OSBPL5	34.565	-1.33001	0.02537	0.541413	7.07098	18.6947	40.4896	12.9178	39.3242	75.8089	49.7154	32.4985
ENSG00000145864	GABRB2	6.19757	-5.35992	0.0253826	0.541413	0	1.03859	0	0	0	39.7686	8.7733	0
ENSG00000159173	TNNI1	3.00288	-3.60438	0.0254089	NA	0	1.03859	0.698097	0	2.31319	14.9132	3.89924	1.16066
ENSG00000175591	P2RY2	4.55966	-2.5948	0.0254557	NA	1.01014	1.03859	2.09429	0.80736	2.31319	3.72831	18.5214	6.96396
ENSG00000140479	PCSK6	82.1878	-2.40478	0.0254652	0.542521	8.08112	59.1998	25.1315	8.0736	3.46978	372.831	154.02	26.6952
ENSG00000162545	CAMK2N1	6.36631	-6.1706	0.0255237	0.543114	0	0	0	0	0	37.2831	13.6474	0
ENSG00000095752	IL11	3.9387	-4.01354	0.0255748	NA	0	0	0.698097	0.80736	0	19.8843	7.79849	2.32132
ENSG00000011083	SLC6A7	4.16575	-4.51231	0.0257117	NA	0	1.03859	0	0	0	2.48554	26.3199	3.48198
ENSG00000196301	HLA-DRB9	8.60931	2.29108	0.0258401	0.547872	7.07098	15.5789	4.88668	24.2208	3.46978	0	13.6474	0
ENSG00000095637	SORBS1	15.6905	-1.80695	0.0259883	0.549041	8.08112	8.30874	6.28288	4.84416	9.25274	54.6819	28.2695	5.8033
ENSG00000265190	ANXA8	6.68913	-6.04784	0.0261326	0.551294	0	0	0	0	0	44.7397	8.7733	0
ENSG00000261038		3.29069	-3.55899	0.0261726	NA	0	0	0	2.42208	3.46978	9.94216	5.84887	4.64264
ENSG00000220908	LINC02531	4.5708	-3.39853	0.0262934	NA	0	0	0	4.84416	8.09615	11.1849	7.79849	4.64264
ENSG00000122863	CHST3	19.1037	-7.52227	0.0263351	0.552488	0	0	0	0	0	129.248	22.4207	1.16066
ENSG00000204219	TCEA3	6.01474	-4.95105	0.0263387	0.552488	0	0	0	0	0	45.9825	0.974811	1.16066
ENSG00000187714	SLC18A3	7.15009	-5.21771	0.026424	0.553621	0	0	1.39619	0	0	37.2831	18.5214	0
ENSG00000113758	DBN1	129.339	-3.00804	0.0265779	0.555856	107.075	9.34734	99.1298	2.42208	19.6621	447.397	339.234	10.4459
ENSG00000240771	ARHGEF25	4.73848	-5.04418	0.0266158	NA	0	0	0	0	0	34.7975	1.94962	1.16066
ENSG00000122641	INHBA	22.1548	-2.75971	0.0266891	0.556156	5.0507	6.23156	6.98097	4.0368	0	55.9246	95.5315	3.48198
ENSG00000142494	SLC47A1	6.52491	-2.60775	0.0267334	0.556156	0	3.11578	2.09429	2.42208	8.09615	23.6126	11.6977	1.16066
ENSG00000142408	CACNG8	15.1622	-2.0543	0.0267847	0.556569	2.02028	16.6175	2.09429	4.84416	9.25274	18.6415	15.597	52.2297
ENSG00000119866	BCL11A	29.1195	-2.4508	0.0268606	0.556838	1.01014	9.34734	18.1505	2.42208	5.78296	155.346	35.0932	5.8033
ENSG00000164114	MAP9	34.1225	-1.51107	0.0269683	0.558418	24.2434	7.27015	13.9619	16.1472	8.09615	132.976	33.1436	37.1411
ENSG00000254708	MMADHCP2	4.36826	-4.65272	0.0270497	NA	0	1.03859	0	0	1.15659	29.8265	2.92443	0
ENSG00000251726	RNU7-41P	1.92214	-3.80247	0.0271241	NA	0	0	0.698097	0	4.62637	2.48554	2.92443	4.64264
ENSG00000130821	SLC6A8	77.6336	-1.04223	0.0272763	0.563477	55.5577	31.1578	81.6774	37.9459	152.67	113.092	101.38	47.5871
ENSG00000251322	SHANK3	16.2347	-2.02147	0.027312	0.563556	6.06084	3.11578	4.18858	9.68832	3.46978	68.3523	23.3955	11.6066
ENSG00000099985	OSM	9.60953	-1.97041	0.027466	0.565325	1.01014	2.07719	4.88668	7.26624	5.78296	9.94216	33.1436	12.7673
ENSG00000099260	PALMD	16.9605	-7.46589	0.0274848	0.565325	0	0	0	0	0	109.364	26.3199	0
ENSG00000148677	ANKRD1	5.59925	-5.37009	0.0275305	0.565325	0	0	0	0.80736	0	18.6415	25.3451	0
ENSG00000261504	LINC01686	20.4817	1.0744	0.0275341	0.565325	21.2129	19.7333	23.7353	46.0195	16.1923	9.94216	16.5718	10.4459
ENSG00000149257	SERPINH1	1005.11	-1.27402	0.0275573	0.565325	393.955	541.107	666.683	486.031	477.673	4067.58	919.247	488.638
ENSG00000154330	PGM5	38.1041	-5.12634	0.0275911	0.565362	0	2.07719	4.18858	0	0	257.253	38.9924	2.32132
ENSG00000242759	LINC00882	3.24022	-3.14214	0.027635	NA	1.01014	1.03859	0.698097	0	3.46978	13.6705	4.87406	1.16066
ENSG00000140600	SH3GL3	6.75612	-5.9491	0.0276906	0.565998	0	0	0	0	0	47.2252	6.82368	0
ENSG00000113361	CDH6	3.78335	-3.96921	0.0277899	NA	0	0	0.698097	0.80736	0	18.6415	7.79849	2.32132
ENSG00000149201	CCDC81	9.21484	-1.61165	0.0279634	0.569878	3.03042	6.23156	5.58478	2.42208	5.78296	24.8554	10.7229	15.0886
ENSG00000153885	KCTD15	78.9135	-1.56417	0.028025	0.570292	10.1014	25.9648	42.5839	88.8096	149.2	206.3	77.0101	31.3378
ENSG00000116329	OPRD1	9.20613	-3.87493	0.0281991	0.571669	0	1.03859	0.698097	0	1.15659	69.5951	0	1.16066
ENSG00000161681	SHANK1	5.86681	-2.91071	0.028212	0.571669	2.02028	0	1.39619	0.80736	1.15659	37.2831	1.94962	2.32132
ENSG00000183230	CTNNA3	6.92911	-2.3727	0.028233	0.571669	1.01014	4.15437	2.09429	0.80736	1.15659	24.8554	9.74811	11.6066
ENSG00000169026	SLC49A3	207.438	-1.40593	0.0282615	0.571669	18.1825	236.799	86.5641	155.013	145.731	344.247	220.307	452.658
ENSG00000232325		18.7253	-2.00643	0.0282864	0.571669	4.04056	17.6561	2.09429	8.88096	3.46978	36.0403	31.194	46.4264
ENSG00000259940		3.34214	-2.68209	0.0283083	NA	1.01014	2.07719	0	0.80736	4.62637	8.69939	4.87406	4.64264
ENSG00000135929	CYP27A1	99.9876	-2.1427	0.0283479	0.572259	18.1825	59.1998	25.8296	14.5325	3.46978	57.1674	569.29	52.2297
ENSG00000261426		5.58341	-3.54419	0.0284754	0.573524	1.01014	2.07719	0	0	8.09615	14.9132	0	18.5706
ENSG00000116729	WLS	58.5897	-2.07709	0.0285156	0.573681	3.03042	29.0806	24.4334	24.2208	11.5659	277.138	76.0353	23.2132
ENSG00000248103		8.06007	3.14179	0.028715	0.577038	1.01014	3.11578	2.09429	54.0931	0	1.24277	2.92443	0
ENSG00000100626	GALNT16	6.78961	-5.88637	0.0288073	0.577597	0	0	0	0	0	48.468	5.84887	0
ENSG00000128606	LRRC17	8.1054	-1.81834	0.0288097	0.577597	5.0507	1.03859	5.58478	3.22944	3.46978	16.156	17.5466	12.7673
ENSG00000254535	PABPC4L	29.8938	-5.09655	0.0288407	0.577597	0	0	2.09429	4.0368	0	170.259	60.4383	2.32132
ENSG00000078114	NEBL	8.78774	-5.63532	0.0288839	0.577809	0	0	0	0	0	68.3523	1.94962	0
ENSG00000066735	KIF26A	12.3211	-2.65048	0.0289624	0.578725	1.01014	1.03859	9.07527	2.42208	3.46978	60.8957	19.4962	1.16066
ENSG00000118257	NRP2	321.986	-2.80278	0.0291059	0.580478	25.2535	155.789	101.224	12.1104	25.445	1544.76	597.559	113.745
ENSG00000176014	TUBB6	152.587	-1.75148	0.0291201	0.580478	29.2941	50.8911	195.467	28.2576	85.5879	513.264	286.594	31.3378
ENSG00000249406		6.75502	-4.99221	0.0291974	0.580798	0	0	0.698097	0	0	48.468	4.87406	0
ENSG00000183671	CMKLR2	4.49156	-4.12312	0.0292432	NA	0	0	1.39619	0	0	27.3409	4.87406	2.32132
ENSG00000133069	TMCC2	4.4897	-4.44784	0.0293279	NA	0	0	1.39619	0	0	23.6126	9.74811	1.16066
ENSG00000157554	ERG	5.37521	-5.32618	0.0294111	NA	0	1.03859	0	0	0	27.3409	14.6222	0
ENSG00000107821	KAZALD1	29.9004	-1.11035	0.0294353	0.584218	20.2028	13.5017	27.9239	14.5325	35.8544	77.0517	29.2443	20.8919
ENSG00000145087	STXBP5L	24.9208	-7.36727	0.029641	0.585674	0	0	0	0	1.15659	191.387	6.82368	0
ENSG00000250241	PCDH10-DT	6.1427	-5.19969	0.0298157	0.58847	0	1.03859	0	0	0	42.2542	5.84887	0
ENSG00000254415	SIGLEC14	1084.08	7.02386	0.0299035	0.58889	0	2031.49	2840.56	1378.16	0	0	2422.41	0
ENSG00000117411	B4GALT2	93.3575	-1.33827	0.0300484	0.590429	44.4461	16.6175	54.4516	88.8096	69.3956	287.08	119.902	66.1577
ENSG00000171345	KRT19	16.54	-7.33697	0.0302917	0.593574	0	0	0	0	0	111.849	20.471	0
ENSG00000136010	ALDH1L2	175.438	-2.57225	0.030309	0.593574	24.2434	35.3122	26.5277	67.0109	13.8791	1021.56	156.945	58.033
ENSG00000151388	ADAMTS12	38.6587	-1.99801	0.0305764	0.596843	6.06084	19.7333	12.5658	8.88096	6.93956	206.3	30.2191	18.5706
ENSG00000137285	TUBB2B	7.67728	-3.18053	0.0305772	0.596843	2.02028	2.07719	0.698097	0.80736	1.15659	41.0114	13.6474	0
ENSG00000181409	AATK	41.3874	-1.47674	0.0306108	0.596843	11.1115	36.3508	18.8486	14.5325	12.7225	67.1096	49.7154	120.709
ENSG00000183160	TMEM119	59.6269	-2.59373	0.0306843	0.597617	4.04056	39.4665	23.7353	0.80736	1.15659	185.173	171.567	51.0691
ENSG00000277075	H2AC8	428.73	1.04401	0.0308017	0.598815	356.579	293.922	246.428	1512.99	292.618	265.953	270.997	190.348
ENSG00000130294	KIF1A	4.63826	-4.01742	0.030813	NA	1.01014	1.03859	0	0	0	26.0982	7.79849	1.16066
ENSG00000160145	KALRN	10.8788	-3.05516	0.0308134	0.598815	0	7.27015	2.09429	1.61472	0	31.0692	38.0176	6.96396
ENSG00000197208	SLC22A4	9.98517	-2.54371	0.030947	0.600751	6.06084	1.03859	10.4715	0	9.25274	27.3409	23.3955	2.32132
ENSG00000121361	KCNJ8	7.51148	-5.69086	0.0310981	0.603024	0	0	0	0	0	57.1674	2.92443	0
ENSG00000143248	RGS5	14.2874	-1.807	0.0311899	0.603641	7.07098	4.15437	11.1696	4.0368	10.4093	34.7975	38.0176	4.64264
ENSG00000119938	PPP1R3C	5.9113	-5.06232	0.0311981	0.603641	0	0	0.698097	0	0	39.7686	6.82368	0
ENSG00000157570	TSPAN18	32.3338	-3.43195	0.0312843	0.604648	12.1217	5.19296	1.39619	0.80736	0	191.387	47.7657	0
ENSG00000165905	LARGE2	4.48706	-4.33021	0.0313377	NA	1.01014	0	0	0	0	29.8265	3.89924	1.16066
ENSG00000141431	ASXL3	11.0395	-4.30386	0.0314458	0.606445	0	1.03859	2.79239	0	0	70.8379	13.6474	0
ENSG00000149380	P4HA3	5.81191	-6.01725	0.0315345	0.607494	0	0	0	0	0	34.7975	11.6977	0
ENSG00000274253		6.1477	-3.26732	0.0315831	0.607769	8.08112	0	0	0	9.25274	16.156	2.92443	12.7673
ENSG00000008441	NFIX	27.2001	-7.24541	0.0317654	0.610613	0	0	0.698097	0	0	187.658	29.2443	0
ENSG00000069482	GAL	5.91357	-4.32017	0.0319893	0.613584	0	1.03859	0	0	0	1.24277	43.8665	1.16066
ENSG00000130707	ASS1	124.54	-2.78483	0.0323337	0.619519	3.03042	92.4348	16.7543	63.7814	8.09615	479.709	270.997	61.515
ENSG00000187398	LUZP2	9.27695	-4.32224	0.0324396	0.620876	0	1.03859	2.09429	0	0	58.4102	12.6725	0
ENSG00000259867	DYNLRB2-AS1	20.3737	3.98205	0.0325365	0.622059	18.1825	138.133	0	0	0	1.24277	1.94962	3.48198
ENSG00000147180	ZNF711	47.7995	-1.40563	0.0326953	0.623175	10.1014	46.7367	17.4524	24.2208	27.7582	113.092	35.0932	107.941
ENSG00000104059	FAM189A1	4.93275	-4.45624	0.0327233	NA	2.02028	0	0	0	1.15659	23.6126	12.6725	0
ENSG00000143845	ETNK2	4.21386	-4.10391	0.0328343	NA	0	1.03859	0	0.80736	0	24.8554	5.84887	1.16066
ENSG00000025423	HSD17B6	11.0463	-2.09737	0.0329181	0.623964	6.06084	1.03859	4.88668	4.84416	4.62637	41.0114	22.4207	3.48198
ENSG00000025434	NR1H3	90.0212	-1.44482	0.033111	0.625543	18.1825	81.0103	49.5649	48.4416	21.9753	90.7222	295.368	114.905
ENSG00000240996		2.96857	3.18667	0.0331278	NA	5.0507	10.3859	3.49049	2.42208	1.15659	1.24277	0	0
ENSG00000026559	KCNG1	6.93872	-3.45855	0.0331469	0.625543	0	2.07719	0.698097	2.42208	0	33.5548	15.597	1.16066
ENSG00000166394	CYB5R2	15.9524	-3.05839	0.0331781	0.625543	0	6.23156	0.698097	15.3398	2.31319	78.2945	22.4207	2.32132
ENSG00000184226	PCDH9	17.2335	-1.72479	0.0332243	0.625748	4.04056	10.3859	4.88668	4.84416	6.93956	54.6819	6.82368	45.2658
ENSG00000100234	TIMP3	441.657	-2.77115	0.0335788	0.631082	34.3448	131.901	232.466	20.9914	47.4203	741.933	2231.34	92.8529
ENSG00000273888	FRMD6-AS1	7.76317	-1.53264	0.0336196	0.631179	3.03042	2.07719	3.49049	7.26624	11.5659	11.1849	10.7229	12.7673
ENSG00000155269	GPR78	6.63317	-4.84806	0.0337158	0.632314	0	0	0.698097	0	0	48.468	3.89924	0
ENSG00000184451	CCR10	2.32468	-3.75366	0.0337911	NA	1.01014	0	0	0	1.15659	11.1849	2.92443	2.32132
ENSG00000104415	CCN4	22.1845	-6.15938	0.0338372	0.633455	0	1.03859	1.39619	0	0	115.578	59.4635	0
ENSG00000168140	VASN	12.3066	-2.92109	0.0338994	0.633455	0	5.19296	2.79239	0.80736	1.15659	73.3234	11.6977	3.48198
ENSG00000285417		21.4807	1.16681	0.0339039	0.633455	16.1622	48.8139	32.8106	20.184	21.9753	9.94216	12.6725	9.28529
ENSG00000251664	PCDHA12	28.1389	-1.21356	0.0339554	0.633455	14.142	10.3859	43.9801	4.0368	16.1923	67.1096	26.3199	42.9444
ENSG00000271984		4.1456	-2.38765	0.0339661	NA	1.01014	2.07719	1.39619	0.80736	2.31319	7.45662	14.6222	3.48198
ENSG00000110318	CEP126	9.36694	-3.35381	0.0339913	0.633455	0	0	2.09429	2.42208	0	54.6819	8.7733	6.96396
ENSG00000101230	ISM1	3.76012	-4.0062	0.034157	NA	0	0	0.698097	0.80736	0	18.6415	8.7733	1.16066
ENSG00000077264	PAK3	6.00763	-4.44497	0.0344125	0.639285	0	1.03859	0.698097	0	0	38.5259	7.79849	0
ENSG00000073150	PANX2	11.2649	-2.17495	0.0347839	0.645067	2.02028	4.15437	4.88668	2.42208	1.15659	54.6819	12.6725	8.12463
ENSG00000250131	AGA-DT	13.3262	-1.35446	0.0347966	0.645067	3.03042	4.15437	8.37717	12.9178	28.9148	9.94216	25.3451	13.9279
ENSG00000160097	FNDC5	3.8834	-4.01359	0.0348599	NA	0	0	0.698097	0	0	26.0982	1.94962	2.32132
ENSG00000267432	DNAH17-AS1	6.43594	-1.95385	0.0348663	0.645683	3.03042	4.15437	3.49049	0	4.62637	13.6705	9.74811	12.7673
ENSG00000146477	SLC22A3	18.8448	-6.06736	0.0349098	0.645727	0	0	1.39619	0.80736	0	69.5951	78.9597	0
ENSG00000154914	USP43	8.57042	-1.95688	0.0349416	0.645727	2.02028	7.27015	2.09429	1.61472	8.09615	29.8265	4.87406	12.7673
ENSG00000130224	LRCH2	5.50122	-5.95787	0.0349503	NA	0	0	0	0	0	32.312	11.6977	0
ENSG00000151322	NPAS3	2.98787	-3.08675	0.0350033	NA	1.01014	0	2.09429	0	8.09615	7.45662	2.92443	2.32132
ENSG00000188157	AGRN	411.588	-1.26989	0.0350436	0.646262	63.6388	166.175	391.633	274.502	197.777	1329.76	481.557	387.661
ENSG00000061337	LZTS1	18.3246	-7.13461	0.0350948	0.646533	0	0	0.698097	0	0	70.8379	75.0605	0
ENSG00000149054	ZNF215	24.9387	1.45655	0.035285	0.649362	56.5678	54.0068	30.0182	6.45888	12.7225	11.1849	14.6222	13.9279
ENSG00000108370	RGS9	8.42499	-2.02181	0.0353332	0.649573	2.02028	2.07719	3.49049	4.0368	5.78296	38.5259	6.82368	4.64264
ENSG00000186326	RGS9BP	3.23665	-2.57586	0.0354055	NA	1.01014	1.03859	0.698097	0.80736	5.78296	7.45662	0.974811	8.12463
ENSG00000162520	SYNC	13.5601	-2.96998	0.035621	0.653507	4.04056	1.03859	1.39619	3.22944	1.15659	82.0228	15.597	0
ENSG00000263503	MAPK8IP1P2	8.02947	-4.42286	0.0357224	0.654688	0	0	0	0	0	23.6126	0	40.6231
ENSG00000171617	ENC1	258.439	-1.20084	0.0357675	0.654807	292.941	115.284	143.808	94.4611	213.97	771.76	352.882	82.4069
ENSG00000196604	POTEF	9.53365	2.8224	0.0358028	0.654807	1.01014	3.11578	0.698097	66.2035	1.15659	0	2.92443	1.16066
ENSG00000137501	SYTL2	35.6439	-2.01589	0.0358801	0.655544	8.08112	21.8105	10.4715	1.61472	8.09615	185.173	24.3703	25.5345
ENSG00000124243	BCAS4	8.70031	-2.28086	0.0359995	0.657032	3.03042	1.03859	5.58478	0.80736	1.15659	48.468	4.87406	4.64264
ENSG00000188643	S100A16	3.86017	-4.21821	0.036174	NA	0	0	0.698097	0	0	26.0982	2.92443	1.16066
ENSG00000270604	HCG17	2.03594	-3.18142	0.0362863	NA	1.01014	0	0.698097	0	3.46978	3.72831	3.89924	3.48198
ENSG00000150594	ADRA2A	6.78099	-3.69758	0.0362991	0.66033	0	0	0.698097	1.61472	0	44.7397	4.87406	2.32132
ENSG00000127990	SGCE	9.62247	-2.5204	0.0363286	0.66033	1.01014	3.11578	2.79239	3.22944	2.31319	49.7108	13.6474	1.16066
ENSG00000184838	PRR16	2.75145	-5.08787	0.0365508	NA	0	0	0	0	0	9.94216	9.74811	2.32132
ENSG00000248610	HSPA8P4	10.8346	-1.45818	0.0367103	0.66386	4.04056	7.27015	7.67907	3.22944	13.8791	29.8265	6.82368	13.9279
ENSG00000159251	ACTC1	6.0391	-4.459	0.0367924	0.664665	1.01014	0	0	0.80736	0	34.7975	11.6977	0
ENSG00000196876	SCN8A	15.5414	-2.2471	0.0368611	0.665229	3.03042	6.23156	2.79239	7.26624	3.46978	79.5373	18.5214	3.48198
ENSG00000173175	ADCY5	3.57314	-3.71175	0.0369042	NA	0	0	0.698097	0.80736	0	19.8843	4.87406	2.32132
ENSG00000278677	H2AC17	65.2002	1.25004	0.037087	0.667265	74.7503	57.1226	22.3391	226.868	35.8544	39.7686	37.0428	27.8559
ENSG00000113594	LIFR	39.4158	-6.6439	0.0372165	0.668916	0	0	0	4.84416	0	280.866	27.2947	2.32132
ENSG00000166448	TMEM130	4.07835	-3.83614	0.0372249	NA	0	1.03859	0.698097	0	0	24.8554	4.87406	1.16066
ENSG00000231793	DOC2GP	9.24035	1.57361	0.0373524	0.66985	7.07098	11.4245	10.4715	26.6429	8.09615	4.97108	2.92443	2.32132
ENSG00000137693	YAP1	138.013	-2.97289	0.0374129	0.66985	12.1217	37.3893	7.67907	69.433	5.78296	792.887	157.919	20.8919
ENSG00000169884	WNT10B	55.8401	1.71991	0.0376466	0.672548	87.8822	39.4665	87.2622	70.2403	89.0577	2.48554	63.3627	6.96396
ENSG00000132563	REEP2	5.4073	-2.24839	0.0379025	NA	1.01014	2.07719	3.49049	0.80736	4.62637	21.1271	7.79849	2.32132
ENSG00000138829	FBN2	739.53	-2.91869	0.0379157	0.675229	10.1014	62.3156	148.695	340.706	52.0467	4292.53	754.504	255.345
ENSG00000243175	RPSAP36	14.5055	-1.34131	0.0379492	0.675229	8.08112	9.34734	9.77336	5.65152	34.6978	18.6415	7.79849	22.0526
ENSG00000166183	ASPG	5.28264	-3.37581	0.0380091	NA	3.03042	0	0.698097	0	0	32.312	3.89924	2.32132
ENSG00000146242	TPBG	28.4757	-2.27574	0.0380547	0.676179	1.01014	50.8911	1.39619	10.4957	27.7582	75.8089	11.6977	48.7478
ENSG00000254656	RTL1	9.13193	-5.39251	0.038079	0.676179	0	0	0	0	0	72.0806	0.974811	0
ENSG00000244486	SCARF2	46.1164	-1.95237	0.0381619	0.67641	20.2028	15.5789	6.28288	16.9546	10.4093	251.039	38.0176	10.4459
ENSG00000169174	PCSK9	7.38963	-5.48327	0.0381789	0.67641	0	0	0	0	0	57.1674	1.94962	0
ENSG00000154146	NRGN	45.8822	1.09804	0.0382066	0.67641	63.6388	39.4665	39.0934	93.6538	56.6731	18.6415	47.7657	8.12463
ENSG00000152422	XRCC4	131.562	-1.11449	0.0383215	0.677208	77.7808	73.7401	85.866	94.4611	70.5522	319.392	262.224	68.479
ENSG00000164099	PRSS12	39.5979	-4.50637	0.0383664	0.677208	0	4.15437	8.37717	0	0	195.115	78.9597	30.1772
ENSG00000240694	PNMA2	13.7792	-7.00901	0.0385626	0.678981	0	0	0	0	0	94.4505	14.6222	1.16066
ENSG00000012817	KDM5D	497.151	6.84999	0.0385648	0.678981	0	2209.09	0	1768.12	0	0	0	0
ENSG00000121005	CRISPLD1	11.6558	-2.45261	0.0385867	0.678981	1.01014	2.07719	13.2638	0	3.46978	55.9246	11.6977	5.8033
ENSG00000272472		30.9212	-1.0567	0.0386203	0.678981	34.3448	12.4631	12.5658	20.184	43.9505	48.468	18.5214	56.8724
ENSG00000205363	INSYN1	3.70482	-4.18157	0.0387689	NA	0	0	0.698097	0	0	24.8554	2.92443	1.16066
ENSG00000253853		34.6382	1.62391	0.0388187	0.681792	65.6591	6.23156	129.148	0	0	29.8265	0.974811	45.2658
ENSG00000106333	PCOLCE	106.118	-1.66406	0.0389777	0.683176	33.3346	29.0806	33.5087	55.7078	41.6373	569.188	51.665	34.8198
ENSG00000005073	HOXA11	6.5794	-5.56008	0.039003	0.683176	0	0	0	0	0	49.7108	2.92443	0
ENSG00000253159	PCDHGA12	58.5887	-1.08191	0.0390133	0.683176	35.3549	46.7367	59.3383	11.303	101.78	86.9939	38.9924	88.2102
ENSG00000111339	ART4	3.06825	-4.4598	0.0390938	NA	0	1.03859	0	0	0	8.69939	13.6474	1.16066
ENSG00000165092	ALDH1A1	16.3783	-2.41256	0.039139	0.684477	2.02028	25.9648	0.698097	1.61472	2.31319	16.156	55.5642	26.6952
ENSG00000102302	FGD1	18.8752	-2.23289	0.0393076	0.686294	3.03042	2.07719	2.09429	20.184	15.0357	86.9939	14.6222	6.96396
ENSG00000277775	H3C7	405.513	1.14359	0.0396061	0.689428	380.823	278.343	129.846	1559.01	350.448	170.259	186.189	189.188
ENSG00000198934	MAGEE1	2.76239	-3.08806	0.0396483	NA	0	1.03859	0.698097	0	1.15659	12.4277	0.974811	5.8033
ENSG00000127863	TNFRSF19	5.05569	-4.07363	0.0396694	NA	0	2.07719	0	0	0	29.8265	3.89924	4.64264
ENSG00000215912	TTC34	43.086	1.75909	0.040185	0.697769	45.4563	73.7401	89.3565	25.0282	10.4093	48.468	0	52.2297
ENSG00000164935	DCSTAMP	38.4685	-2.99607	0.0402013	0.697769	1.01014	6.23156	10.4715	0	1.15659	9.94216	271.972	6.96396
ENSG00000180190	TDRP	3.26406	-3.83797	0.0402098	NA	1.01014	0	0.698097	0	1.15659	17.3988	5.84887	0
ENSG00000069431	ABCC9	34.1722	-6.87809	0.0402482	0.697898	0	0	0.698097	0	0	260.982	11.6977	0
ENSG00000182168	UNC5C	4.70338	-4.21143	0.040255	NA	0	0	0.698097	0	1.15659	34.7975	0.974811	0
ENSG00000165061	ZMAT4	4.61663	-4.71503	0.0402739	NA	0	0	0	0	0	34.7975	0.974811	1.16066
ENSG00000086696	HSD17B2	5.60087	-3.87419	0.0403143	0.6982	1.01014	1.03859	0.698097	0	0	32.312	9.74811	0
ENSG00000101255	TRIB3	24.2773	-1.45304	0.0403445	0.6982	10.1014	8.30874	21.641	8.0736	11.5659	98.1788	22.4207	13.9279
ENSG00000149451	ADAM33	39.9315	-4.18383	0.0405957	0.701645	0	5.19296	3.49049	0.80736	0	282.109	24.3703	3.48198
ENSG00000185920	PTCH1	105.887	-1.60144	0.0406228	0.701645	72.7301	14.5403	180.109	17.7619	213.97	232.398	87.733	27.8559
ENSG00000281969		2.76358	-4.89628	0.0407295	NA	0	0	0	0	0	14.9132	4.87406	2.32132
ENSG00000267416	HEATR6-DT	8.99199	-1.60608	0.0410208	0.70582	5.0507	7.27015	1.39619	4.0368	9.25274	6.21385	28.2695	10.4459
ENSG00000137745	MMP13	9.79681	2.34383	0.041024	0.70582	1.01014	29.0806	2.79239	37.9459	0	2.48554	3.89924	1.16066
ENSG00000006118	TMEM132A	128.76	-1.16486	0.0410694	0.705916	77.7808	31.1578	195.467	50.0563	143.418	247.311	216.408	68.479
ENSG00000082497	SERTAD4	5.03518	-5.86041	0.0411273	NA	0	0	0	0	0	28.5837	11.6977	0
ENSG00000183580	FBXL7	34.531	-2.51059	0.0411855	0.706508	0	22.849	5.58478	11.303	2.31319	173.988	31.194	29.0165
ENSG00000171798	KNDC1	33.5908	-1.56104	0.0412236	0.706508	7.07098	31.1578	8.37717	18.5693	32.3846	91.965	10.7229	68.479
ENSG00000147246	HTR2C	16.8309	-1.45251	0.0413489	0.707106	12.1217	15.5789	4.88668	3.22944	45.1071	14.9132	15.597	23.2132
ENSG00000137726	FXYD6	23.4483	-1.8227	0.0416111	0.70903	4.04056	21.8105	9.77336	6.45888	5.78296	77.0517	48.7406	13.9279
ENSG00000069667	RORA	5.78693	-2.53322	0.0417937	0.710774	4.04056	1.03859	0	1.61472	4.62637	24.8554	7.79849	2.32132
ENSG00000164619	BMPER	3.21895	-4.33829	0.0418985	NA	0	0	0	0.80736	0	19.8843	3.89924	1.16066
ENSG00000060709	RIMBP2	3.30687	-4.86528	0.0421554	NA	0	0	0	0	0	22.3699	2.92443	1.16066
ENSG00000163431	LMOD1	13.7681	-6.876	0.0424385	0.719667	0	0	0	0	0	99.4216	10.7229	0
ENSG00000130487	KLHDC7B	13.5931	-3.4954	0.0425771	0.721307	0	3.11578	0.698097	0	1.15659	100.664	1.94962	1.16066
ENSG00000180834	MAP6D1	7.85191	-1.52951	0.0426482	0.721307	5.0507	3.11578	8.37717	0.80736	8.09615	11.1849	8.7733	17.4099
ENSG00000149582	TMEM25	29.8292	-1.05337	0.0428148	0.722151	15.1521	10.3859	16.7543	34.7165	35.8544	58.4102	30.2191	37.1411
ENSG00000013619	MAMLD1	18.1656	-1.53248	0.0428298	0.722151	4.04056	13.5017	12.5658	7.26624	10.4093	42.2542	44.8413	10.4459
ENSG00000087085	ACHE	3.73875	-3.75684	0.0428319	NA	0	0	0.698097	0.80736	0	22.3699	4.87406	1.16066
ENSG00000173546	CSPG4	58.7207	-1.69677	0.0429468	0.722859	39.3955	20.7719	26.5277	12.1104	17.3489	285.837	58.4887	9.28529
ENSG00000259426	KIF23-AS1	7.34022	-2.95832	0.0429535	0.722859	1.01014	2.07719	1.39619	0.80736	0	43.4969	8.7733	1.16066
ENSG00000124635	H2BC11	248.063	1.01874	0.0430156	0.723218	186.876	207.719	100.526	912.317	205.874	140.433	147.196	83.5676
ENSG00000079841	RIMS1	5.45077	-4.86586	0.0431469	NA	1.01014	0	0	0	0	34.7975	7.79849	0
ENSG00000187391	MAGI2	10.9863	-2.31238	0.043239	0.725753	2.02028	1.03859	0.698097	11.303	5.78296	47.2252	11.6977	8.12463
ENSG00000204681	GABBR1	23.1315	-2.14826	0.0432484	0.725753	1.01014	9.34734	4.88668	17.7619	3.46978	105.635	24.3703	18.5706
ENSG00000166073	GPR176	7.67042	-3.3144	0.0433418	0.726632	1.01014	2.07719	1.39619	0.80736	0	38.5259	17.5466	0
ENSG00000250280		5.08877	-4.93793	0.0433724	NA	0	1.03859	0	0	0	34.7975	4.87406	0
ENSG00000112964	GHR	33.5428	-6.73609	0.043591	0.727705	0	0	2.09429	0	0	231.155	35.0932	0
ENSG00000124440	HIF3A	6.56069	-2.79323	0.043592	0.727705	3.03042	0	0.698097	0.80736	1.15659	43.4969	0.974811	2.32132
ENSG00000147852	VLDLR	85.0079	-1.75665	0.0436113	0.727705	10.1014	72.7015	32.8106	26.6429	12.7225	357.918	103.33	63.8363
ENSG00000179292	TMEM151A	3.26245	-3.61801	0.0436533	NA	0	0	0.698097	0.80736	0	17.3988	4.87406	2.32132
ENSG00000180818	HOXC10	4.10073	-3.49533	0.0437868	NA	4.04056	0	0	0	6.93956	9.94216	10.7229	1.16066
ENSG00000161896	IP6K3	4.82388	-4.85961	0.0441546	NA	0	0	0.698097	0	0	31.0692	6.82368	0
ENSG00000184792	OSBP2	4.80634	-4.33073	0.0442372	NA	0	0	0	1.61472	0	29.8265	5.84887	1.16066
ENSG00000198429	ZNF69	18.5444	-1.33742	0.0444694	0.739236	7.07098	15.5789	9.07527	10.4957	10.4093	48.468	32.1688	15.0886
ENSG00000155893	PXYLP1	6.94966	-1.74317	0.0446215	0.740373	2.02028	5.19296	3.49049	1.61472	8.09615	22.3699	5.84887	6.96396
ENSG00000197238	H4C11	15.6323	1.30757	0.0447362	0.741583	16.1622	13.5017	11.8677	48.4416	8.09615	8.69939	13.6474	4.64264
ENSG00000088882	CPXM1	9.25465	-3.17187	0.0448948	0.742127	0	2.07719	2.09429	0	1.15659	64.624	2.92443	1.16066
ENSG00000138639	ARHGAP24	27.1473	-1.37792	0.0453608	0.747735	9.09126	32.1964	13.9619	6.45888	13.8791	48.468	59.4635	33.6592
ENSG00000131409	LRRC4B	4.08447	-4.34356	0.0454868	NA	0	0	0	1.61472	0	21.1271	8.7733	1.16066
ENSG00000259590	LINC02244	5.48646	-3.01706	0.0460526	NA	0	3.11578	0.698097	0	2.31319	2.48554	34.1184	1.16066
ENSG00000241859	ANOS2P	9.58984	4.06584	0.0461521	0.756706	0	36.3508	0	40.368	0	0	0	0
ENSG00000196747	H2AC13	201.368	1.11049	0.0461615	0.756706	190.916	137.094	88.6584	735.505	137.635	126.763	94.5567	99.8168
ENSG00000280152		4.45061	-4.22555	0.0462957	NA	1.01014	0	0.698097	0	0	26.0982	7.79849	0
ENSG00000173262	SLC2A14	2.91783	-3.9651	0.0463095	NA	0	0	0.698097	0	0	17.3988	2.92443	2.32132
ENSG00000082014	SMARCD3	59.1427	-1.65488	0.046398	0.757442	20.2028	20.7719	79.5831	4.0368	21.9753	228.67	77.0101	20.8919
ENSG00000278828	H3C10	406.852	1.06971	0.0464543	0.757442	324.255	302.231	146.6	1574.35	322.689	212.514	196.912	175.26
ENSG00000239887	C1orf226	8.72882	-2.66596	0.0464694	0.757442	1.01014	5.19296	0	6.45888	1.15659	34.7975	16.5718	4.64264
ENSG00000235026	DPP10-AS1	2.76918	-4.34642	0.0465094	NA	0	1.03859	0	0	1.15659	11.1849	8.7733	0
ENSG00000165023	DIRAS2	5.04621	-4.73912	0.0465925	NA	0	0	0.698097	0	0	34.7975	4.87406	0
ENSG00000188522	FAM83G	56.7697	-1.07414	0.0465946	0.757494	19.1927	58.1612	37.6973	25.0282	28.9148	115.578	66.2872	103.299
ENSG00000249605		4.55575	-4.93349	0.0466829	NA	0	1.03859	0	0	0	28.5837	6.82368	0
ENSG00000148426	PROSER2	8.03366	-2.81545	0.0468334	0.75881	0	1.03859	1.39619	5.65152	2.31319	41.0114	11.6977	1.16066
ENSG00000187266	EPOR	14.8441	-1.99552	0.046847	0.75881	3.03042	4.15437	3.49049	11.303	6.93956	69.5951	15.597	4.64264
ENSG00000129824	RPS4Y1	340.719	6.57678	0.0471288	0.762676	0	1479.99	0	1245.76	0	0	0	0
ENSG00000180806	HOXC9	3.02145	-4.27663	0.0472139	NA	1.01014	0	0	0	1.15659	16.156	5.84887	0
ENSG00000262209	PCDHGB3	7.9182	-2.45974	0.0474561	0.766572	0	2.07719	4.88668	0	1.15659	18.6415	2.92443	33.6592
ENSG00000135324	MRAP2	5.25244	-4.86097	0.0474841	NA	0	0	1.39619	0	0	21.1271	19.4962	0
ENSG00000244227	LRRC77P	9.05496	-2.95796	0.0476578	0.769129	0	5.19296	0.698097	0	1.15659	34.7975	3.89924	26.6952
ENSG00000166265	CYYR1	4.45237	-4.9201	0.0479102	NA	0	1.03859	0	0	0	11.1849	23.3955	0
ENSG00000276605		6.44891	-2.08893	0.0479954	0.773166	7.07098	1.03859	3.49049	0	6.93956	11.1849	0.974811	20.8919
ENSG00000164879	CA3	3.64284	-2.88185	0.0481258	NA	1.01014	1.03859	0	0.80736	1.15659	19.8843	2.92443	2.32132
ENSG00000162944	RFTN2	3.54908	-3.05252	0.0482334	NA	1.01014	0	2.79239	0	1.15659	17.3988	4.87406	1.16066
ENSG00000279114		120.233	-1.25732	0.0483538	0.776682	104.044	8.30874	53.0554	117.875	198.934	173.988	101.38	204.276
ENSG00000225774	SIRPAP1	23.3461	-2.85132	0.0484064	0.776682	2.02028	1.03859	2.09429	1.61472	1.15659	1.24277	176.441	1.16066
ENSG00000142149	HUNK	33.1874	-4.55234	0.048433	0.776682	0	5.19296	4.18858	0	0	188.901	61.4131	5.8033
ENSG00000105971	CAV2	18.0589	-6.65538	0.0486499	0.779455	0	0	0.698097	0	0	124.277	19.4962	0
ENSG00000151376	ME3	4.72753	-2.91323	0.0487583	NA	0	4.15437	0.698097	0	1.15659	14.9132	8.7733	8.12463
ENSG00000153993	SEMA3D	10.7789	-2.83955	0.0488545	0.781319	0	4.15437	3.49049	0.80736	0	57.1674	13.6474	6.96396
ENSG00000172296	SPTLC3	2.77384	-4.90093	0.0488896	NA	0	0	0	0	0	16.156	4.87406	1.16066
ENSG00000198336	MYL4	4.56914	-5.75048	0.0489632	NA	0	0	0	0	0	24.8554	11.6977	0
ENSG00000187955	COL14A1	10.3937	-2.23936	0.0490185	0.78172	3.03042	6.23156	0.698097	4.84416	3.46978	45.9825	16.5718	2.32132
ENSG00000253485	PCDHGA5	5.63537	-2.47236	0.0490602	0.78172	0	1.03859	4.88668	0	1.15659	18.6415	1.94962	17.4099
ENSG00000116254	CHD5	4.78395	-1.91812	0.0492818	NA	5.0507	1.03859	1.39619	0.80736	2.31319	11.1849	4.87406	11.6066
ENSG00000233006	MIR3936HG	18.849	-1.01407	0.0492862	0.78327	13.1318	18.6947	11.1696	7.26624	16.1923	28.5837	30.2191	25.5345
ENSG00000187720	THSD4	3.50361	-3.85623	0.049428	NA	0	1.03859	0	0.80736	1.15659	21.1271	3.89924	0
ENSG00000234147		53.2211	1.03218	0.0495791	0.786811	54.5475	112.168	76.7907	33.9091	25.445	45.9825	16.5718	60.3544
ENSG00000115468	EFHD1	2.66013	-4.30403	0.0497689	NA	0	0	0.698097	0	0	8.69939	10.7229	1.16066

## Sheet: 4
IPA ST vs. CTRL
Ingenuity Canonical Pathways	-log(p-value)	zScore	Ratio	Molecules
Hepatic Fibrosis / Hepatic Stellate Cell Activation	11.5		0.12	ACTA2,BAMBI,COL11A1,COL16A1,COL1A1,COL27A1,COL4A1,COL4A2,COL4A5,COL5A1,COL5A2,COL6A3,FGF2,FGFR1,FGFR2,FLT1,IGF1R,IGFBP3,MET,MMP13,PDGFRB,SMAD3
Wound Healing Signaling Pathway	6.05	-2.66789	0.0752	ACTA2,COL11A1,COL16A1,COL1A1,COL27A1,COL4A1,COL4A2,COL4A5,COL5A1,COL5A2,COL6A3,FGF2,FGFR2,LAMA2,LTB,SHC2,TNFSF14
Pulmonary Fibrosis Idiopathic Signaling Pathway	5.3	-3.44124	0.0607	ACTA2,AJUBA,COL11A1,COL16A1,COL1A1,COL27A1,COL4A1,COL4A2,COL4A5,COL5A1,COL5A2,COL6A3,FGF2,FGFR1,FGFR2,MMP13,NOTCH4,PDGFRB,SMAD3
GP6 Signaling Pathway	5.09	-3.31662	0.0957	COL11A1,COL16A1,COL1A1,COL27A1,COL4A1,COL4A2,COL4A5,COL5A1,COL5A2,COL6A3,LAMA2
Sperm Motility	4.57		0.0641	FGFR1,FGFR2,FLT1,GNAO1,GNG12,GNG7,IGF1R,MET,NTRK3,PDGFRB,PLA2R1,PLCB1,PTK7,ROR2,TEK
IL-15 Production	4.32	-3.16228	0.087	FGFR1,FGFR2,FLT1,IGF1R,MET,NTRK3,PDGFRB,PTK7,ROR2,TEK
CREB Signaling in Neurons	4.2	-2.68328	0.0432	BMP6,CACNA1D,CACNG8,CALCRL,CREB3L1,FGF2,FGFR1,FGFR2,FLT1,GLP2R,GNAO1,GNG12,GNG7,GPR85,GPRC5B,GRID1,GRIK2,HCRTR2,IGF1R,LPAR3,NTRK3,P2RY10,PDGFRB,PLCB1,SHC2
Human Embryonic Stem Cell Pluripotency	3.74		0.0683	BMP4,BMP6,FGF2,FGFR1,FGFR2,GNAO1,GNG12,GNG7,NTRK3,PDGFRB,SMAD3
Regulation Of The Epithelial Mesenchymal Transition By Growth Factors Pathway	3.67	-1	0.0625	FGF10,FGF2,FGFR1,FGFR2,HMGA2,LTB,MEST,MET,PDGFRB,SHC2,SMAD3,TNFSF14
Axonal Guidance Signaling	3.28		0.0418	ADAM11,ADAM12,ADAM19,BMP4,BMP6,GDF7,GNAO1,GNG12,GNG7,MET,MME,MMP13,NFATC4,NTRK3,PFN2,PLCB1,SDC2,SEMA6A,SHANK2,SLIT2
STAT3 Pathway	3.13	-2.82843	0.0677	BMP6,CXCR2,FGF2,FGFR1,FGFR2,FLT1,IGF1R,NTRK3,PDGFRB
White Adipose Tissue Browning Pathway	3.13	-1.41421	0.0677	CACNA1D,CACNG8,CREB3L1,FCER1A,FGFR1,FGFR2,NDN,PPARG,THRB
Glutamate Receptor Signaling	2.94		0.0923	GNG12,GNG7,GRID1,GRIK2,SLC1A1,SLC38A1
Regulation of the Epithelial-Mesenchymal Transition Pathway	2.56		0.0521	FGF10,FGF2,FGFR1,FGFR2,HMGA2,MET,NOTCH4,PDGFRB,PYGO1,SMAD3
GŒ±q Signaling	2.54	-1.88982	0.0556	GNAO1,GNG12,GNG7,NFATC4,PLCB1,PLD1,RGS16,RGS4,RND3
B Cell Development	2.54		0.121	CD80,HLA-DQA1,HLA-DQA2,HLA-DQB2
Antigen Presentation Pathway	2.4		0.111	HLA-DQA1,HLA-DQA2,HLA-DQB2,PSMB9
NAD Signaling Pathway	2.37	1.41421	0.0567	BMP6,FGF2,H1-2,H1-5,H2BC10,H2BC17,H2BC5,H2BC8
Th1 Pathway	2.36	0	0.0625	CD28,CD80,HLA-DQA1,HLA-DQA2,HLA-DQB2,NFATC4,NOTCH4
FGF Signaling	2.32	-2.23607	0.0698	CREB3L1,FGF10,FGF2,FGFR1,FGFR2,MET
RHOA Signaling	2.16	-0.377964	0.0574	ACTA2,DLC1,IGF1R,LPAR3,PFN2,PLD1,RND3
G Protein Signaling Mediated by Tubby	2.12		0.093	GNAO1,GNG12,GNG7,PLCB1
Hepatic Fibrosis Signaling Pathway	2.12	-2.3094	0.037	ACTA2,BAMBI,CACNA1D,CACNG8,COL1A1,CREB3L1,FGF2,FGFR1,FLT1,LRP6,MMP13,PDGFRB,PPARG,RND3,SMAD3
Ferroptosis Signaling Pathway	2.1	-1.34164	0.056	H2AC20,H2AC21,H2BC10,H2BC17,H2BC5,H2BC8,SLC38A1
GABA Receptor Signaling	2.03		0.0543	ALDH5A1,CACNA1D,CACNG8,GABRA5,GNAO1,GNG12,GNG7
PD-1, PD-L1 cancer immunotherapy pathway	2.01	0	0.06	CD28,CD80,HLA-DQA1,HLA-DQA2,HLA-DQB2,SMAD3
Adipogenesis pathway	1.96		0.0526	BMP4,FGF2,FGFR1,FGFR2,NFATC4,PPARG,SMAD3
Apelin Liver Signaling Pathway	1.95		0.115	COL1A1,IRS1,PDGFRB
Molecular Mechanisms of Cancer	1.88		0.0347	ARHGEF4,BMP4,BMP6,CDK1,GNAO1,GNG12,GNG7,IRS1,LRP6,PLCB1,RAPGEF3,RASGRF2,RND3,SHC2,SMAD3
Cardiac Hypertrophy Signaling	1.83	-2.64575	0.0407	CACNA1D,CACNG8,GNAO1,GNG12,GNG7,IGF1R,IRS1,NFATC4,PLCB1,RND3
PTEN Signaling	1.71	2.64575	0.047	CNKSR3,FGFR1,FGFR2,FLT1,IGF1R,NTRK3,PDGFRB
Clathrin-mediated Endocytosis Signaling	1.7		0.0432	ACTA2,CTTN,FGF10,FGF2,HIP1,MET,S100A8,SH3BP4
Phospholipases	1.7	-2	0.0702	LIPG,PLA2R1,PLCB1,PLD1
Osteoarthritis Pathway	1.67	1	0.0404	CREB3L1,CXCR2,DCN,FGF2,FGFR1,MMP13,PPARG,S100A8,SMAD3
IL-4 Signaling	1.65		0.0568	HLA-DQA1,HLA-DQA2,HLA-DQB2,IRS1,NFATC4
Protein Kinase A Signaling	1.6	0.333333	0.0337	AKAP12,CREB3L1,GNG12,GNG7,H1-2,H1-5,KDELR3,NFATC4,PLCB1,PTPRF,PTPRG,PTPRS,SMAD3
Choline Biosynthesis III	1.59		0.143	PHKA1,PLD1
Th1 and Th2 Activation Pathway	1.57		0.0437	CD28,CD80,HLA-DQA1,HLA-DQA2,HLA-DQB2,NFATC4,NOTCH4
Th2 Pathway	1.54		0.0472	CD28,CD80,HLA-DQA1,HLA-DQA2,HLA-DQB2,NOTCH4
Androgen Signaling	1.53		0.0429	CACNA1D,CACNG8,GNAO1,GNG12,GNG7,SMAD3,TGFB1I1
Granzyme A Signaling	1.53		0.133	H1-2,H1-5
Dermatan Sulfate Biosynthesis (Late Stages)	1.53		0.0811	CHST3,HS6ST2,SULT1A1
Inhibition of Matrix Metalloproteases	1.53		0.0811	ADAM12,MMP13,SDC2
CLEAR Signaling Pathway	1.5	2.33333	0.036	BMP6,CREB3L1,FGF2,FGFR1,FGFR2,FLT1,IGF1R,MID1,NTRK3,PDGFRB
IL-8 Signaling	1.48	-1.63299	0.0392	CXCR2,FLT1,GNAO1,GNG12,GNG7,PLD1,RND3,TEK
RHOGDI Signaling	1.47	1.34164	0.039	ACTA2,ARHGEF4,CDH20,DLC1,GNAO1,GNG12,GNG7,RND3
Chondroitin Sulfate Biosynthesis (Late Stages)	1.45		0.075	CHST3,HS6ST2,SULT1A1
Role of NFAT in Cardiac Hypertrophy	1.39	-2.44949	0.0377	CACNA1D,CACNG8,GNG12,GNG7,IGF1R,NFATC4,PLCB1,SHC2
Apelin Endothelial Signaling Pathway	1.38	-1	0.0432	GNAO1,GNG12,GNG7,PLCB1,SMAD3,TEK
GŒ±i Signaling	1.38		0.0432	CXCR2,GNAO1,GNG12,GNG7,RGS4,SHC2
Kinetochore Metaphase Signaling Pathway	1.38		0.0481	CDK1,H2AC20,H2AC21,NUF2,TTK
Endocannabinoid Neuronal Synapse Pathway	1.34	-1.34164	0.0423	CACNA1D,CACNG8,GNAO1,GNG12,GNG7,PLCB1
Synaptic Long Term Depression	1.33	-1.88982	0.0389	CACNA1D,CACNG8,GNAO1,GRID1,IGF1R,PLA2R1,PLCB1
Oxytocin In Brain Signaling Pathway	1.32	-1.63299	0.0387	CACNA1D,CACNG8,CREB3L1,GNAO1,GNG12,GNG7,PLA2R1
GPCR-Mediated Nutrient Sensing in Enteroendocrine Cells	1.3	-2.23607	0.0455	CACNA1D,CACNG8,GNG12,GNG7,PLCB1
Triacylglycerol Biosynthesis	1.29		0.0652	AGPAT4,DGAT2,ELOVL6
Leukocyte Extravasation Signaling	1.27	0	0.0376	ACTA2,CLDN1,CTTN,DLC1,JAM3,MMP13,RAPGEF3
Role of Macrophages, Fibroblasts and Endothelial Cells in Rheumatoid Arthritis	1.27		0.0327	CREB3L1,DKK3,FGF2,GNAO1,LRP6,LTB,MMP13,NFATC4,PLCB1,ROR2
4-aminobutyrate Degradation I	1.27		0.333	ALDH5A1
Atherosclerosis Signaling	1.26		0.0442	COL1A1,MMP13,PLA2R1,S100A8,TNFSF14
Gustation Pathway	1.26	-1.13389	0.0374	CACNA1D,CACNG8,GABRA5,LIPG,P2RY10,SCN4B,TAS2R4
Apelin Muscle Signaling Pathway	1.25		0.0625	GNAO1,GNG12,GNG7
Chondroitin Sulfate Biosynthesis	1.25		0.0625	CHST3,HS6ST2,SULT1A1
Oxytocin Signaling Pathway	1.24	-2.12132	0.0335	CACNA1D,CACNG8,CREB3L1,GNAO1,GNG12,GNG7,PLCB1,PPARG,SHC2
Breast Cancer Regulation by Stathmin1	1.24	-1.38675	0.0281	ARHGEF4,BMP6,CALCRL,CDK1,CREB3L1,FGF2,GLP2R,GNG12,GNG7,GPR85,GPRC5B,HCRTR2,LPAR3,P2RY10,PLCB1,SHC2
Estrogen Receptor Signaling	1.24	-1.13389	0.0305	CACNA1D,CACNG8,CREB3L1,GNAO1,GNG12,GNG7,IGF1R,MMP13,MT-ND2,MT-ND5,PLCB1,SHC2
Opioid Signaling Pathway	1.22	-1.13389	0.0332	CACNA1D,CACNG8,CREB3L1,GNAO1,GNG12,GNG7,PLCB1,RGS16,RGS4
Dermatan Sulfate Biosynthesis	1.21		0.06	CHST3,HS6ST2,SULT1A1
TR/RXR Activation	1.21		0.0488	COL6A3,PFKP,RAB3B,THRB
G-Protein Coupled Receptor Signaling	1.18	-0.727607	0.0268	CALCRL,CREB3L1,CXCR2,GLP2R,GNAO1,GNG12,GNG7,GPR85,GPRC5B,HCRTR2,LPAR3,NFATC4,P2RY10,PLCB1,RAPGEF3,RGS16,RGS4,SHC2
Heparan Sulfate Biosynthesis (Late Stages)	1.18		0.0588	CHST3,HS6ST2,SULT1A1
ID1 Signaling Pathway	1.17	-2.64575	0.0357	BMP4,FGF2,FGFR1,FGFR2,IGF1R,PTK7,SMAD3
Crosstalk between Dendritic Cells and Natural Killer Cells	1.17		0.0476	ACTA2,CD28,CD80,LTB
GŒ±s Signaling	1.14		0.041	CREB3L1,GNAO1,GNG12,GNG7,RAPGEF3
Neurovascular Coupling Signaling Pathway	1.13	-1.13389	0.0348	CACNA1D,CACNG8,GABRA5,KCNMA1,KCNMB4,PLA2R1,PLCB1
G Beta Gamma Signaling	1.11	-1.34164	0.04	CACNA1D,CACNG8,GNAO1,GNG12,GNG7
Role of NFAT in Regulation of the Immune Response	1.09	-0.377964	0.0293	CD28,CD80,FCER1A,GNAO1,GNG12,GNG7,HLA-DQA1,HLA-DQA2,HLA-DQB2,NFATC4,PLCB1
Thyroid Hormone Metabolism II (via Conjugation and/or Degradation)	1.09		0.0769	LARGE1,SULT1A1
fMLP Signaling in Neutrophils	1.07		0.0391	GNAO1,GNG12,GNG7,NFATC4,PLCB1
Glutamate Degradation III (via 4-aminobutyrate)	1.06		0.2	ALDH5A1
Glycine Cleavage Complex	1.06		0.2	OCA2
Lysine Degradation II	1.06		0.2	AASS
Cardiac Hypertrophy Signaling (Enhanced)	1.06	-2.52982	0.0273	CACNA1D,CACNG8,CXCR2,FGF10,FGF2,FGFR1,FGFR2,GNG12,GNG7,IGF1R,LTB,NFATC4,PLCB1,TNFSF14
Iron homeostasis signaling pathway	1.06		0.0388	BMP4,BMP6,PDGFRB,SLC11A1,SMAD3
Heparan Sulfate Biosynthesis	1.05		0.0517	CHST3,HS6ST2,SULT1A1
PCP (Planar Cell Polarity) Pathway	1.04		0.0508	CTHRC1,PFN2,ROR2
Role of Osteoblasts, Osteoclasts and Chondrocytes in Rheumatoid Arthritis	1.04		0.0332	BMP4,BMP6,COL1A1,DKK3,LRP6,MMP13,NFATC4
Cardiac Œ≤-adrenergic Signaling	1.03		0.0349	AKAP12,CACNA1D,CACNG8,GNAO1,GNG12,GNG7
Signaling by Rho Family GTPases	1	-1.34164	0.031	ACTA2,ARHGEF4,CDH20,GNAO1,GNG12,GNG7,PLD1,RND3
Synaptogenesis Signaling Pathway	0.983	-0.707107	0.0296	CDH20,CHN1,CREB3L1,MAP1B,SHC2,STXBP6,SYT15,SYT17,VLDLR
Glycogen Biosynthesis II (from UDP-D-Glucose)	0.982		0.167	GYG2
WNT/Ca+ pathway	0.956		0.0469	CREB3L1,NFATC4,PLCB1
Airway Pathology in Chronic Obstructive Pulmonary Disease	0.939		0.0392	FGF10,FGF2,LTB,TNFSF14
GNRH Signaling	0.93		0.0328	CACNA1D,CACNG8,CREB3L1,GNG12,GNG7,PLCB1
Phosphatidylcholine Biosynthesis I	0.919		0.143	PHKA1
Netrin Signaling	0.912		0.0448	CACNA1D,CACNG8,NFATC4
Huntington's Disease Signaling	0.906	-2	0.0294	CREB3L1,GNG12,GNG7,HIP1,IGF1R,PLCB1,PSMB9,SHC2
Factors Promoting Cardiogenesis in Vertebrates	0.903		0.0345	BMP4,BMP6,CREB3L1,LRP6,PLCB1
Agrin Interactions at Neuromuscular Junction	0.898		0.0441	ACTA2,CTTN,LAMA2
Type II Diabetes Mellitus Signaling	0.894		0.0342	CACNA1D,CACNG8,IRS1,PPARG,SLC27A6
Pulmonary Healing Signaling Pathway	0.86	-0.816497	0.0312	BMP4,FGF10,FGFR1,FGFR2,MMP13,NOTCH4
Intrinsic Prothrombin Activation Pathway	0.858		0.0556	COL1A1,THBD
Growth Hormone Signaling	0.858		0.0423	IGF1R,IGFBP3,IRS1
Amyotrophic Lateral Sclerosis Signaling	0.852		0.0364	CACNA1D,CACNG8,GRID1,GRIK2
Ephrin B Signaling	0.845		0.0417	GNAO1,GNG12,GNG7
Actin Cytoskeleton Signaling	0.841	-2	0.0294	ACTA2,ARHGEF4,FGF10,FGF2,GNG12,NCKAP1,PFN2
AMPK Signaling	0.835		0.0293	CREB3L1,GNAO1,GNG12,GNG7,IRS1,PFKP,SMARCD3
MSP-RON Signaling In Macrophages Pathway	0.832		0.0357	CREB3L1,HLA-DQA1,HLA-DQA2,HLA-DQB2
LPS/IL-1 Mediated Inhibition of RXR Function	0.795		0.0299	ALDH5A1,CHST3,GSTM3,HS6ST2,SLC27A6,SULT1A1
Xenobiotic Metabolism CAR Signaling Pathway	0.793	-1.34164	0.0316	ALDH5A1,CHST3,GSTM3,HS6ST2,SULT1A1
Mechanisms of Viral Exit from Host Cells	0.785		0.05	ACTA2,LMNB1
Extrinsic Prothrombin Activation Pathway	0.776		0.1	THBD
Calcium Signaling	0.774	-2	0.0294	ACTA2,CACNA1D,CACNG8,CREB3L1,NFATC4,TNNC1
Granulocyte Adhesion and Diapedesis	0.762		0.0309	CLDN1,CXCR2,JAM3,MMP13,SDC2
Xenobiotic Metabolism PXR Signaling Pathway	0.762	-1.34164	0.0309	ALDH5A1,CHST3,GSTM3,HS6ST2,SULT1A1
Estrogen-Dependent Breast Cancer Signaling	0.749		0.0375	CREB3L1,HSD17B14,IGF1R
Neuroinflammation Signaling Pathway	0.741	0	0.0267	BACE2,CD80,CREB3L1,GABRA5,HLA-DQA1,HLA-DQA2,HLA-DQB2,NFATC4
CXCR4 Signaling	0.74		0.0303	GNAO1,GNG12,GNG7,PLCB1,RND3
Glioblastoma Multiforme Signaling	0.74	-2	0.0303	IGF1R,PDGFRB,PLCB1,RND3,SHC2
WNT/Œ≤-catenin Signaling	0.725	0.447214	0.0299	AXIN2,DKK3,GNAO1,LRP6,SOX6
nNOS Signaling in Skeletal Muscle Cells	0.721		0.0455	CACNA1D,CACNG8
BMP signaling pathway	0.717		0.0361	BMP4,BMP6,FST
Colorectal Cancer Metastasis Signaling	0.708		0.0269	GNAO1,GNG12,GNG7,LRP6,MMP13,RND3,SMAD3
Regulation Of The Epithelial Mesenchymal Transition In Development Pathway	0.707		0.0357	AXIN2,PYGO1,S100A4
Endocannabinoid Developing Neuron Pathway	0.706		0.0317	CREB3L1,GNAO1,GNG12,GNG7
Thrombin Signaling	0.697		0.0278	ARHGEF4,GNAO1,GNG12,GNG7,PLCB1,RND3
Melatonin Degradation I	0.691		0.0435	LARGE1,SULT1A1
Role of IL-17F in Allergic Inflammatory Airway Diseases	0.691		0.0435	CREB3L1,MMP13
Serotonin Degradation	0.691		0.0435	LARGE1,SULT1A1
Prolactin Signaling	0.687		0.0349	IRS1,KCNMA1,KCNMB4
Dopamine-DARPP32 Feedback in cAMP Signaling	0.683		0.0289	CACNA1D,CACNG8,CREB3L1,PAWR,PLCB1
CCR3 Signaling in Eosinophils	0.682		0.031	GNAO1,GNG12,GNG7,PLCB1
PFKFB4 Signaling Pathway	0.677		0.0426	CREB3L1,FGF2
P2Y Purigenic Receptor Signaling Pathway	0.674		0.0308	CREB3L1,GNG12,GNG7,PLCB1
Role of IL-17A in Psoriasis	0.673		0.0769	S100A8
Tight Junction Signaling	0.67		0.0286	ACTA2,CLDN1,CNKSR3,JAM3,MPDZ
SPINK1 Pancreatic Cancer Pathway	0.664		0.0417	CPZ,SMAD3
Fatty Acid Activation	0.645		0.0714	SLC27A6
Superpathway of Melatonin Degradation	0.638		0.04	LARGE1,SULT1A1
Endothelin-1 Signaling	0.638	-1.34164	0.0278	GNAO1,PLA2R1,PLCB1,PLD1,SHC2
cAMP-mediated signaling	0.634	1	0.0264	AKAP12,CREB3L1,CXCR2,GNAO1,RAPGEF3,RGS4
Reelin Signaling in Neurons	0.629	-2	0.0294	ARHGEF4,MAP1B,PDK4,VLDLR
Glucocorticoid Receptor Signaling	0.625		0.0231	CXCR2,HLA-DQA1,HLA-DQA2,HLA-DQB2,MMP13,MT-ND2,MT-ND5,NFATC4,PDK4,PPARG,SMAD3,SMARCD3
Androgen Biosynthesis	0.619		0.0667	HSD17B14
Cellular Effects of Sildenafil (Viagra)	0.615		0.029	ACTA2,CACNA1D,CACNG8,PLCB1
Stearate Biosynthesis I (Animals)	0.613		0.0385	ELOVL6,SLC27A6
Agranulocyte Adhesion and Diapedesis	0.607		0.027	ACTA2,CLDN1,CXCR2,JAM3,MMP13
IL-1 Signaling	0.604		0.0316	GNAO1,GNG12,GNG7
Granzyme B Signaling	0.595		0.0625	LMNB1
Parkinson's Signaling	0.595		0.0625	UCHL1
Corticotropin Releasing Hormone Signaling	0.594		0.0284	CACNA1D,CACNG8,CREB3L1,GNAO1
Lymphotoxin Œ≤ Receptor Signaling	0.59		0.037	LTB,TNFSF14
Dilated Cardiomyopathy Signaling Pathway	0.581		0.028	ACTA2,CACNA1D,CACNG8,TNNC1
Aryl Hydrocarbon Receptor Signaling	0.568		0.0276	ALDH5A1,GSTM3,NFIA,NFIB
Antioxidant Action of Vitamin C	0.563		0.03	PLA2R1,PLCB1,PLD1
ILK Signaling	0.561	-2	0.0259	ACTA2,CREB3L1,IRS1,RND3,TGFB1I1
Mitochondrial L-carnitine Shuttle Pathway	0.551		0.0556	SLC27A6
Œ≥-linolenate Biosynthesis II (Animals)	0.551		0.0556	SLC27A6
PKCŒ∏ Signaling in T Lymphocytes	0.547	-1	0.0234	CACNA1D,CACNG8,CD28,CD80,HLA-DQA1,HLA-DQA2,HLA-DQB2,NFATC4
Semaphorin Signaling in Neurons	0.546		0.0345	MET,RND3
IGF-1 Signaling	0.54		0.0291	IGF1R,IGFBP3,IRS1
GADD45 Signaling	0.536		0.0339	CDK1,SMAD3
Œ±-Adrenergic Signaling	0.533		0.0288	GNAO1,GNG12,GNG7
DNA damage-induced 14-3-3œÉ Signaling	0.531		0.0526	CDK1
Ephrin Receptor Signaling	0.529	-1	0.0251	CREB3L1,GNAO1,GNG12,GNG7,SDC2
HIF1Œ± Signaling	0.529	-1.34164	0.0251	BMP6,FGF2,FLT1,MET,MMP13
Epithelial Adherens Junction Signaling	0.507	2	0.0258	FGFR1,IGF1R,MET,NOTCH4
Regulation of Actin-based Motility by Rho	0.504		0.0278	ACTA2,PFN2,RND3
Aldosterone Signaling in Epithelial Cells	0.501		0.0256	HSPA12A,KCNMA1,KCNMB4,PLCB1
Nitric Oxide Signaling in the Cardiovascular System	0.498		0.0275	CACNA1D,CACNG8,FLT1
Circadian Rhythm Signaling	0.496		0.0235	CACNA1D,CACNG8,CREB3L1,GNG12,GNG7,PLCB1
Cardiomyocyte Differentiation via BMP Receptors	0.495		0.0476	BMP4
Pyridoxal 5'-phosphate Salvage Pathway	0.489		0.0312	CDK1,TTK
Dopamine Degradation	0.479		0.0455	SULT1A1
Bladder Cancer Signaling	0.471		0.0265	FGF10,FGF2,MMP13
Sphingosine-1-phosphate Signaling	0.471		0.0265	PDGFRB,PLCB1,RND3
Remodeling of Epithelial Adherens Junctions	0.471		0.0303	ACTA2,MET
Basal Cell Carcinoma Signaling	0.455		0.0294	BMP4,BMP6
Melatonin Signaling	0.455		0.0294	GNAO1,PLCB1
Dendritic Cell Maturation	0.451	0.377964	0.0217	CD80,COL1A1,CREB3L1,HLA-DQA1,HLA-DQA2,HLA-DQB2,LTB,PLCB1
CDP-diacylglycerol Biosynthesis I	0.448		0.0417	AGPAT4
Glycolysis I	0.448		0.0417	PFKP
Maturity Onset Diabetes of Young (MODY) Signaling	0.446		0.029	CACNA1D,CACNG8
GPCR-Mediated Integration of Enteroendocrine Signaling Exemplified by an L Cell	0.439		0.0286	GLP2R,PLCB1
D-myo-inositol (1,4,5)-Trisphosphate Biosynthesis	0.421		0.0385	PLCB1
Estrogen-mediated S-phase Entry	0.421		0.0385	CDK1
Glutathione-mediated Detoxification	0.421		0.0385	GSTM3
Phosphatidylglycerol Biosynthesis II (Non-plastidic)	0.421		0.0385	AGPAT4
IL-17 Signaling	0.419	2	0.0233	LTB,MMP13,RGS16,TNFSF14
Antiproliferative Role of Somatostatin Receptor 2	0.416		0.0274	GNG12,GNG7
Altered T Cell and B Cell Signaling in Rheumatoid Arthritis	0.413		0.0217	CD28,CD80,HLA-DQA1,HLA-DQA2,HLA-DQB2,LTB
VDR/RXR Activation	0.402		0.0267	IGFBP3,THBD
Xenobiotic Metabolism AHR Signaling Pathway	0.402		0.0267	ALDH5A1,GSTM3
Tumor Microenvironment Pathway	0.401	-1	0.0227	COL1A1,FGF10,FGF2,MMP13
Synaptic Long Term Potentiation	0.401		0.024	CREB3L1,PLCB1,RAPGEF3
Sonic Hedgehog Signaling	0.396		0.0357	CDK1
Thyroid Cancer Signaling	0.388		0.026	IRS1,NTRK3
p70S6K Signaling	0.385		0.0234	IRS1,PLCB1,PLD1
Coagulation System	0.384		0.0345	THBD
Neurotrophin/TRK Signaling	0.381		0.0256	CREB3L1,NTRK3
Senescence Pathway	0.378	-2.23607	0.021	CACNA1D,CACNG8,CDK1,NFATC4,PDK4,SMAD3
D-myo-inositol-5-phosphate Metabolism	0.375	-1	0.022	PAWR,PLCB1,PPFIA4,PTPRF
SNARE Signaling Pathway	0.375		0.0231	STXBP6,SYT15,SYT17
FcŒ≥RIIB Signaling in B Lymphocytes	0.368		0.025	CACNA1D,CACNG8
Graft-versus-Host Disease Signaling	0.365		0.0211	CD28,CD80,HLA-DQA1,HLA-DQA2,HLA-DQB2
Complement System	0.363		0.0323	C1S
DNA Methylation and Transcriptional Repression Signaling	0.363		0.0323	H4C9
Role of JAK2 in Hormone-like Cytokine Signaling	0.363		0.0323	IRS1
PI3K Signaling in B Lymphocytes	0.356		0.0224	IRS1,NFATC4,PLCB1
Allograft Rejection Signaling	0.354		0.0208	CD28,CD80,HLA-DQA1,HLA-DQA2,HLA-DQB2
Fatty Acid Œ≤-oxidation I	0.352		0.0312	SLC27A6
Inhibition of Angiogenesis by TSP1	0.352		0.0312	SDC2
Autoimmune Thyroid Disease Signaling	0.351		0.0207	CD28,CD80,HLA-DQA1,HLA-DQA2,HLA-DQB2
HIPPO signaling	0.35		0.0241	AJUBA,SMAD3
Phospholipase C Signaling	0.346	-2.44949	0.0197	ARHGEF4,CREB3L1,GNG12,GNG7,NFATC4,PLCB1,PLD1,RAPGEF3,RND3
Adrenomedullin signaling pathway	0.346	-1	0.0212	CALCRL,PLCB1,PPARG,SHC2
ICOS-ICOSL Signaling in T Helper Cells	0.343	-1	0.0202	CD28,CD80,HLA-DQA1,HLA-DQA2,HLA-DQB2,NFATC4
RAR Activation	0.343		0.0211	IGFBP3,SMAD3,SMARCD3,SORBS3
MSP-RON Signaling In Cancer Cells Pathway	0.342		0.0219	ACTA2,CREB3L1,MET
T Cell Exhaustion Signaling Pathway	0.336	-1	0.0198	CD28,CD80,HLA-DQA1,HLA-DQA2,HLA-DQB2,NFATC4,SMAD3
Type I Diabetes Mellitus Signaling	0.336		0.0201	CD28,CD80,HLA-DQA1,HLA-DQA2,HLA-DQB2,ICA1
IL-9 Signaling	0.324		0.0286	IRS1
Sertoli Cell-Sertoli Cell Junction Signaling	0.317		0.0203	ACTA2,CLDN1,JAM3,MYO7A
Notch Signaling	0.316		0.0278	NOTCH4
Retinol Biosynthesis	0.316		0.0278	LIPG
CD28 Signaling in T Helper Cells	0.316		0.0196	CD28,CD80,HLA-DQA1,HLA-DQA2,HLA-DQB2,NFATC4
Xenobiotic Metabolism Signaling	0.312		0.0198	ALDH5A1,CHST3,GSTM3,HS6ST2,SULT1A1
NF-Œ∫B Signaling	0.312	-2.64575	0.0193	BMP4,FGFR1,FGFR2,FLT1,IGF1R,NTRK3,PDGFRB
Integrin Signaling	0.303	-2	0.0199	ACTA2,CTTN,PFN2,RND3
mTOR Signaling	0.3	-2	0.0198	IRS1,PLD1,PRR5,RND3
Relaxin Signaling	0.3		0.0204	GNAO1,GNG12,GNG7
FcŒ≥ Receptor-mediated Phagocytosis in Macrophages and Monocytes	0.296		0.0215	ACTA2,PLD1
Salvage Pathways of Pyrimidine Ribonucleotides	0.296		0.0215	CDK1,TTK
T Helper Cell Differentiation	0.291		0.0192	CD28,CD80,HLA-DQA1,HLA-DQA2,HLA-DQB2
Triacylglycerol Degradation	0.291		0.0256	LIPG
TGF-Œ≤ Signaling	0.286		0.0211	BMP4,SMAD3
Estrogen Biosynthesis	0.277		0.0244	HSD17B14
ATM Signaling	0.277		0.0206	CDK1,CREB3L1
VEGF Signaling	0.277		0.0206	ACTA2,FLT1
HMGB1 Signaling	0.274		0.0195	LTB,RND3,TNFSF14
Autophagy	0.271		0.019	BMP6,CREB3L1,FGF2,IRS1
April Mediated Signaling	0.27		0.0238	NFATC4
Nicotine Degradation III	0.27		0.0238	LARGE1
HOTAIR Regulatory Pathway	0.267		0.0192	COL1A1,MET,MMP13
B Cell Activating Factor Signaling	0.263		0.0233	NFATC4
Oncostatin M Signaling	0.263		0.0233	MMP13
Inhibition of ARE-Mediated mRNA Degradation Pathway	0.263		0.0191	LTB,PSMB9,TNFSF14
NUR77 Signaling in T Lymphocytes	0.263		0.0185	CD28,CD80,HLA-DQA1,HLA-DQA2,HLA-DQB2
PPAR Signaling	0.251		0.0194	PDGFRB,PPARG
Role of OCT4 in Mammalian Embryonic Stem Cell Pluripotency	0.25		0.0222	PHC1
Oxidative Phosphorylation	0.247		0.0192	MT-ND2,MT-ND5
Virus Entry via Endocytic Pathways	0.247		0.0192	ACTA2,CXADR
Mitochondrial Dysfunction	0.246		0.0185	BACE2,MT-ND2,MT-ND5
Superpathway of Inositol Phosphate Compounds	0.245	-1	0.0182	PAWR,PLCB1,PPFIA4,PTPRF
Erythropoietin Signaling Pathway	0.243		0.0184	LTB,SHC2,TNFSF14
Germ Cell-Sertoli Cell Junction Signaling	0.243		0.0184	ACTA2,MYO7A,RND3
Nicotine Degradation II	0.238		0.0213	LARGE1
FXR/RXR Activation	0.235		0.0187	PPARG,VLDLR
Amyloid Processing	0.232		0.0208	BACE2
Transcriptional Regulatory Network in Embryonic Stem Cells	0.227		0.0204	H4C9
Role of Tissue Factor in Cancer	0.224		0.0182	MMP13,PLCB1
Cell Cycle: G2/M DNA Damage Checkpoint Regulation	0.221		0.02	CDK1
FAT10 Cancer Signaling Pathway	0.221		0.02	SMAD3
CSDE1 Signaling Pathway	0.206		0.0189	CTTN
FAT10 Signaling Pathway	0.206		0.0189	PSMB9
Cell Cycle Control of Chromosomal Replication	0.197		0.0182	CDK1
14-3-3-mediated Signaling	0		0.008	PLCB1
3-phosphoinositide Biosynthesis	0		0.0156	PAWR,PPFIA4,PTPRF
3-phosphoinositide Degradation	0		0.0169	PAWR,PPFIA4,PTPRF
Actin Nucleation by ARP-WASP Complex	0		0.0112	RND3
Acute Phase Response Signaling	0		0.00581	C1S
Angiopoietin Signaling	0		0.0133	TEK
Antiproliferative Role of TOB in T Cell Signaling	0		0.00897	CD28,SMAD3
Apelin Cardiomyocyte Signaling Pathway	0		0.0103	PLCB1
Apoptosis Signaling	0		0.01	CDK1
B Cell Receptor Signaling	0		0.00556	CREB3L1,NFATC4
BAG2 Signaling Pathway	0		0.0127	PSMB9
CCR5 Signaling in Macrophages	0		0.0171	CACNA1D,CACNG8,GNAO1,GNG12,GNG7
CDC42 Signaling	0		0.00906	HLA-DQA1,HLA-DQA2,HLA-DQB2
CDK5 Signaling	0		0.00893	LAMA2
CTLA4 Signaling in Cytotoxic T Lymphocytes	0		0.00727	CD28,CD80
Calcium-induced T Lymphocyte Apoptosis	0		0.012	HLA-DQA1,HLA-DQA2,HLA-DQB2
Caveolar-mediated Endocytosis Signaling	0		0.0135	ACTA2
Cell Cycle: G1/S Checkpoint Regulation	0		0.0149	SMAD3
Chemokine Signaling	0		0.0132	PLCB1
Cholecystokinin/Gastrin-mediated Signaling	0		0.0175	PLCB1,RND3
Chronic Myeloid Leukemia Signaling	0		0.00943	SMAD3
Communication between Innate and Adaptive Immune Cells	0		0.00442	CD28,CD80
Coronavirus Pathogenesis Pathway	0		0.00524	SMAD3
Cyclins and Cell Cycle Regulation	0		0.012	CDK1
D-myo-inositol (1,4,5,6)-Tetrakisphosphate Biosynthesis	0		0.0181	PAWR,PPFIA4,PTPRF
D-myo-inositol (3,4,5,6)-tetrakisphosphate Biosynthesis	0		0.0181	PAWR,PPFIA4,PTPRF
Death Receptor Signaling	0		0.0108	ACTA2
EIF2 Signaling	0		0.00962	ACTA2,IGF1R
ERK/MAPK Signaling	0		0.0142	CREB3L1,PPARG,RAPGEF3
ERK5 Signaling	0		0.0137	CREB3L1
Eicosanoid Signaling	0		0.0167	PLA2R1
Endocannabinoid Cancer Inhibition Pathway	0		0.0139	CREB3L1,GNAO1
FAK Signaling	0	-0.83205	0.0161	CALCRL,COL1A1,CXCR2,FLT1,GLP2R,GPR85,GPRC5B,HCRTR2,IGF1R,LPAR3,MET,P2RY10,PDGFRB
FLT3 Signaling in Hematopoietic Progenitor Cells	0		0.0123	CREB3L1
Fc Epsilon RI Signaling	0		0.00855	FCER1A
GDNF Family Ligand-Receptor Interactions	0		0.0133	IRS1
Gap Junction Signaling	0		0.0158	ACTA2,GRIK2,PLCB1
Glioma Invasiveness Signaling	0		0.0143	RND3
Glioma Signaling	0		0.0164	IGF1R,PDGFRB
GŒ±12/13 Signaling	0		0.0156	CDH20,LPAR3
HER-2 Signaling in Breast Cancer	0		0.00913	FCER1A,SMAD3
HGF Signaling	0		0.00787	MET
Hepatic Cholestasis	0		0.0114	LTB,TNFSF14
Hereditary Breast Cancer Signaling	0		0.0144	CDK1,SMARCD3
Hypoxia Signaling in the Cardiovascular System	0		0.0135	CREB3L1
IL-12 Signaling and Production in Macrophages	0		0.016	PPARG,S100A8
IL-6 Signaling	0		0.00794	COL1A1
IL-7 Signaling Pathway	0		0.0137	MET
Insulin Receptor Signaling	0		0.015	IRS1,PTPRF
Insulin Secretion Signaling Pathway	0		0.0153	CACNA1D,CACNG8,CREB3L1,PLCB1
LXR/RXR Activation	0		0.00917	S100A8
Leptin Signaling in Obesity	0		0.0137	PLCB1
MSP-RON Signaling Pathway	0		0.0179	ACTA2
Macropinocytosis Signaling	0		0.0132	MET
Melanocyte Development and Pigmentation Signaling	0		0.0103	CREB3L1
Mitotic Roles of Polo-Like Kinase	0		0.0161	CDK1
Mouse Embryonic Stem Cell Pluripotency	0		0.00971	BMP4
NER (Nucleotide Excision Repair, Enhanced Pathway)	0		0.0102	H4C9
NGF Signaling	0		0.0171	CREB3L1,SHC2
NRF2-mediated Oxidative Stress Response	0		0.00971	ACTA2,GSTM3
Natural Killer Cell Signaling	0		0.011	COL1A1,NFATC4
Neuregulin Signaling	0		0.00877	DCN
Neuropathic Pain Signaling In Dorsal Horn Neurons	0		0.0102	PLCB1
Neuroprotective Role of THOP1 in Alzheimer's Disease	0		0.0098	MME
OX40 Signaling Pathway	0		0.0126	HLA-DQA1,HLA-DQA2,HLA-DQB2
PAK Signaling	0		0.00862	PDGFRB
PDGF Signaling	0		0.0116	PDGFRB
PEDF Signaling	0		0.0119	PPARG
PI3K/AKT Signaling	0		0.00518	CXCR2
PPARŒ±/RXRŒ± Activation	0		0.0167	IRS1,PLCB1,SMAD3
Pancreatic Adenocarcinoma Signaling	0		0.0161	PLD1,SMAD3
Paxillin Signaling	0		0.00952	ACTA2
Phagosome Formation	0	-0.301511	0.0171	CALCRL,FCER1A,GLP2R,GPR85,GPRC5B,HCRTR2,LPAR3,P2RY10,PLA2R1,PLD1,RAPGEF3
Polyamine Regulation in Colon Cancer	0		0.0175	PPARG
Production of Nitric Oxide and Reactive Oxygen Species in Macrophages	0		0.0112	RND3,S100A8
Prostate Cancer Signaling	0		0.00901	CREB3L1
Protein Ubiquitination Pathway	0		0.0115	HSPA12A,PSMB9,UCHL1
Pyroptosis Signaling Pathway	0		0.012	GSDME
RAC Signaling	0		0.0147	NCKAP1,PLD1
Regulation of Cellular Mechanics by Calpain Protease	0		0.0116	CDK1
Regulation of IL-2 Expression in Activated and Anergic T Lymphocytes	0	-1	0.0154	CD28,CD80,NFATC4,SMAD3
Regulation of eIF4 and p70S6K Signaling	0		0.00578	IRS1
Renal Cell Carcinoma Signaling	0		0.013	MET
Renin-Angiotensin Signaling	0		0.00833	SHC2
Role of BRCA1 in DNA Damage Response	0		0.0127	SMARCD3
Role of CHK Proteins in Cell Cycle Checkpoint Control	0		0.0175	CDK1
Role of IL-17A in Arthritis	0		0.0179	MMP13
Role of JAK1 and JAK3 in Œ≥c Cytokine Signaling	0		0.0152	IRS1
Role of MAPK Signaling in Inhibiting the Pathogenesis of Influenza	0		0.0141	PLA2R1
Role of MAPK Signaling in Promoting the Pathogenesis of Influenza	0		0.00952	PLA2R1
Role of MAPK Signaling in the Pathogenesis of Influenza	0		0.0132	PLA2R1
Role of NANOG in Mammalian Embryonic Stem Cell Pluripotency	0		0.0172	BMP4,BMP6
Role of PKR in Interferon Induction and Antiviral Response	0		0.00806	PDGFRB
Role of Pattern Recognition Receptors in Recognition of Bacteria and Viruses	0		0.0143	LTB,TNFSF14
SAPK/JNK Signaling	0		0.01	GNG12,GNG7,IRS1
Semaphorin Neuronal Repulsive Signaling Pathway	0		0.014	SEMA6A,VCAN
Sirtuin Signaling Pathway	0	2	0.018	H1-2,H1-5,MT-ND2,MT-ND5,PPARG
Sumoylation Pathway	0		0.01	RND3
Systemic Lupus Erythematosus In B Cell Signaling Pathway	0	0	0.00909	LTB,NFATC4,SHC2,TNFSF14
Systemic Lupus Erythematosus In T Cell Signaling Pathway	0	0	0.0177	CD28,CD80,CREB3L1,HLA-DQA1,HLA-DQA2,HLA-DQB2,RND3
Systemic Lupus Erythematosus Signaling	0		0.00748	CD28,CD80,NFATC4
T Cell Receptor Signaling	0	0	0.0162	CD28,CD80,HLA-DQA1,HLA-DQA2,HLA-DQB2,NFATC4
TEC Kinase Signaling	0		0.0163	ACTA2,FCER1A,GNAO1,GNG12,GNG7,RND3
Th17 Activation Pathway	0		0.00365	NFATC4
UVA-Induced MAPK Signaling	0		0.0105	PLCB1
Unfolded protein response	0		0.0115	PPARG
VEGF Family Ligand-Receptor Interactions	0		0.012	FLT1
Xenobiotic Metabolism General Signaling Pathway	0		0.00781	GSTM3
eNOS Signaling	0		0.0133	FLT1,LPAR3
p38 MAPK Signaling	0		0.00855	CREB3L1
p53 Signaling	0		0.0102	SERPINE2

## Sheet: 5
IPA HT vs. CTRL
Ingenuity Canonical Pathways	-log(p-value)	zScore	Ratio	Molecules
Hepatic Fibrosis / Hepatic Stellate Cell Activation	10.9		0.0691	BAMBI,COL12A1,COL1A1,COL1A2,COL4A2,COL5A1,COL5A2,ECE1,FGFR1,FGFR2,FN1,PDGFRB,SERPINE1
Pulmonary Fibrosis Idiopathic Signaling Pathway	9.08	-3.05085	0.0442	ADAMTS1,AJUBA,COL12A1,COL1A1,COL1A2,COL4A2,COL5A1,COL5A2,EFNB2,FGFR1,FGFR2,FN1,PDGFRB,SERPINE1
Wound Healing Signaling Pathway	5.43	-3	0.0377	COL12A1,COL1A1,COL1A2,COL4A2,COL5A1,COL5A2,FGFR2,FN1,SHC2
GP6 Signaling Pathway	4.51	-2.44949	0.0508	COL12A1,COL1A1,COL1A2,COL4A2,COL5A1,COL5A2
Apelin Liver Signaling Pathway	3.52		0.115	COL1A1,COL1A2,PDGFRB
Inhibition of Matrix Metalloproteases	3.02		0.0789	ADAM12,SDC1,THBS2
Synaptogenesis Signaling Pathway	2.99	-1.63299	0.0227	CREB3L1,EFNA5,EFNB2,RELN,SHC2,STXBP6,THBS2
Regulation Of The Epithelial Mesenchymal Transition By Growth Factors Pathway	2.52	-2	0.026	FGFR1,FGFR2,MEST,PDGFRB,SHC2
IL-15 Production	2.51	-2	0.0339	DDR2,FGFR1,FGFR2,PDGFRB
Regulation of the Epithelial-Mesenchymal Transition Pathway	2.5		0.0258	FGFR1,FGFR2,LOX,PDGFRB,PYGO1
ILK Signaling	2.47		0.0253	CREB3L1,FERMT2,FN1,LIMS2,TGFB1I1
Hepatic Fibrosis Signaling Pathway	2.3	-1.63299	0.017	BAMBI,COL1A1,COL1A2,CREB3L1,FGFR1,PDGFRB,SERPINE1
Osteoarthritis Pathway	2.22		0.022	CREB3L1,DDR2,EPAS1,FGFR1,FN1
FGF Signaling	2.02		0.0349	CREB3L1,FGFR1,FGFR2
Intrinsic Prothrombin Activation Pathway	1.82		0.0541	COL1A1,COL1A2
STAT3 Pathway	1.52		0.0226	FGFR1,FGFR2,PDGFRB
White Adipose Tissue Browning Pathway	1.51		0.0224	CREB3L1,FGFR1,FGFR2
Iron homeostasis signaling pathway	1.5		0.0222	EPAS1,HEPH,PDGFRB
Sperm Motility	1.44		0.0163	DDR2,FGFR1,FGFR2,PDGFRB
Axonal Guidance Signaling	1.39		0.0121	ADAM12,ADAMTS1,ADAMTS2,EFNA5,EFNB2,GDF7
PTEN Signaling	1.39		0.0201	FGFR1,FGFR2,PDGFRB
HOTAIR Regulatory Pathway	1.32		0.0187	COL1A1,COL1A2,PCDH10
Human Embryonic Stem Cell Pluripotency	1.29		0.0183	FGFR1,FGFR2,PDGFRB
CLEAR Signaling Pathway	1.25		0.0142	CREB3L1,FGFR1,FGFR2,PDGFRB
Acute Phase Response Signaling	1.24		0.0173	C1S,FN1,SERPINE1
Tumor Microenvironment Pathway	1.21		0.0169	COL1A1,COL1A2,FN1
HIPPO signaling	1.17		0.0238	AJUBA,TEAD3
Regulation Of The Epithelial Mesenchymal Transition In Development Pathway	1.15		0.0233	LOX,PYGO1
Parkinson's Signaling	1.11		0.0625	UCHL1
CREB Signaling in Neurons	1.1	-2	0.0102	CREB3L1,FGFR1,FGFR2,GRID1,PDGFRB,SHC2
ID1 Signaling Pathway	1.1		0.0152	FGFR1,FGFR2,FN1
Ephrin Receptor Signaling	1.08		0.0149	CREB3L1,EFNA5,EFNB2
Neuroprotective Role of THOP1 in Alzheimer's Disease	0.961		0.018	ECE1,PRSS23
Apelin Cardiac Fibroblast Signaling Pathway	0.957		0.0435	SERPINE1
Atherosclerosis Signaling	0.918		0.0169	COL1A1,COL1A2
NGF Signaling	0.918		0.0169	CREB3L1,SHC2
Coagulation System	0.862		0.0345	SERPINE1
Adipogenesis pathway	0.824		0.0148	FGFR1,FGFR2
Complement System	0.823		0.0312	C1S
Reelin Signaling in Neurons	0.813		0.0146	PDK4,RELN
GŒ±i Signaling	0.804		0.0144	RGS4,SHC2
Inhibition of Angiogenesis by TSP1	0.799		0.0294	SDC1
Oncostatin M Signaling	0.706		0.0233	EPAS1
Ephrin A Signaling	0.68		0.0217	EFNA5
Glioblastoma Multiforme Signaling	0.678		0.0119	PDGFRB,SHC2
PFKFB4 Signaling Pathway	0.672		0.0213	CREB3L1
Role of IL-17F in Allergic Inflammatory Airway Diseases	0.672		0.0213	CREB3L1
WNT/Œ≤-catenin Signaling	0.67		0.0118	DKK3,SOX6
Role of Macrophages, Fibroblasts and Endothelial Cells in Rheumatoid Arthritis	0.659		0.00943	CREB3L1,DKK3,FN1
Transcriptional Regulatory Network in Embryonic Stem Cells	0.656		0.0204	GATA6
CSDE1 Signaling Pathway	0.619		0.0185	FN1
Endothelin-1 Signaling	0.613		0.0108	ECE1,SHC2
Natural Killer Cell Signaling	0.607		0.0106	COL1A1,COL1A2
Pulmonary Healing Signaling Pathway	0.587		0.0103	FGFR1,FGFR2
PCP (Planar Cell Polarity) Pathway	0.586		0.0169	CTHRC1
WNT/Ca+ pathway	0.55		0.0154	CREB3L1
Glutamate Receptor Signaling	0.544		0.0152	GRID1
Role of Osteoblasts, Osteoclasts and Chondrocytes in Rheumatoid Arthritis	0.523		0.00926	COL1A1,DKK3
Ephrin B Signaling	0.513		0.0139	EFNB2
ERK5 Signaling	0.508		0.0137	CREB3L1
Hypoxia Signaling in the Cardiovascular System	0.493		0.0132	CREB3L1
Neurotrophin/TRK Signaling	0.484		0.0128	CREB3L1
cAMP-mediated signaling	0.484		0.00866	CREB3L1,RGS4
Estrogen-Dependent Breast Cancer Signaling	0.471		0.0123	CREB3L1
Dendritic Cell Maturation	0.471		0.00692	COL1A1,COL1A2,CREB3L1,DDR2
FLT3 Signaling in Hematopoietic Progenitor Cells	0.466		0.0122	CREB3L1
TR/RXR Activation	0.466		0.0122	RAB3B
Actin Cytoskeleton Signaling	0.458		0.00826	FN1,NCKAP1
PDGF Signaling	0.45		0.0116	PDGFRB
TGF-Œ≤ Signaling	0.416		0.0105	SERPINE1
Melanocyte Development and Pigmentation Signaling	0.409		0.0103	CREB3L1
ATM Signaling	0.405		0.0102	CREB3L1
p53 Signaling	0.405		0.0102	SERPINE2
Opioid Signaling Pathway	0.391		0.0073	CREB3L1,RGS4
IGF-1 Signaling	0.389		0.00971	IGFBP7
Oxytocin Signaling Pathway	0.389		0.00727	CREB3L1,SHC2
Huntington's Disease Signaling	0.386		0.00722	CREB3L1,SHC2
PPAR Signaling	0.382		0.00952	PDGFRB
FXR/RXR Activation	0.376		0.00935	SDC1
Senescence Pathway	0.364		0.00692	PDK4,SERPINE1
Amyotrophic Lateral Sclerosis Signaling	0.364		0.00901	GRID1
Prostate Cancer Signaling	0.356		0.00877	CREB3L1
MSP-RON Signaling In Macrophages Pathway	0.353		0.0087	CREB3L1
Sphingosine-1-phosphate Signaling	0.35		0.00862	PDGFRB
PAK Signaling	0.347		0.00855	PDGFRB
p38 MAPK Signaling	0.347		0.00855	CREB3L1
Role of NANOG in Mammalian Embryonic Stem Cell Pluripotency	0.345		0.00847	GATA6
Renin-Angiotensin Signaling	0.337		0.00826	SHC2
GŒ±s Signaling	0.331		0.00813	CREB3L1
Glioma Signaling	0.329		0.00806	PDGFRB
Endocannabinoid Developing Neuron Pathway	0.324		0.00794	CREB3L1
IL-6 Signaling	0.324		0.00794	COL1A1
Role of PKR in Interferon Induction and Antiviral Response	0.319		0.00781	PDGFRB
Synaptic Long Term Potentiation	0.319		0.00781	CREB3L1
P2Y Purigenic Receptor Signaling Pathway	0.312		0.00763	CREB3L1
SNARE Signaling Pathway	0.305		0.00746	STXBP6
Insulin Receptor Signaling	0.301		0.00735	PTPRF
RAC Signaling	0.298		0.0073	NCKAP1
MSP-RON Signaling In Cancer Cells Pathway	0.296		0.00725	CREB3L1
Corticotropin Releasing Hormone Signaling	0.281		0.0069	CREB3L1
Endocannabinoid Cancer Inhibition Pathway	0.281		0.0069	CREB3L1
Factors Promoting Cardiogenesis in Vertebrates	0.272		0.00667	CREB3L1
NF-Œ∫B Signaling	0.261		0.00532	FGFR1,FGFR2,PDGFRB
Epithelial Adherens Junction Signaling	0.258		0.00637	FGFR1
HMGB1 Signaling	0.251		0.00621	SERPINE1
Androgen Signaling	0.246		0.0061	TGFB1I1
GŒ±q Signaling	0.241		0.00599	RGS4
D-myo-inositol (1,4,5,6)-Tetrakisphosphate Biosynthesis	0.235		0.00585	PTPRF
D-myo-inositol (3,4,5,6)-tetrakisphosphate Biosynthesis	0.235		0.00585	PTPRF
Erythropoietin Signaling Pathway	0.235		0.00585	SHC2
Granulocyte Adhesion and Diapedesis	0.228		0.00571	SDC1
Dopamine-DARPP32 Feedback in cAMP Signaling	0.225		0.00565	CREB3L1
3-phosphoinositide Degradation	0.216		0.00546	PTPRF
Oxytocin In Brain Signaling Pathway	0.214		0.00541	CREB3L1
GNRH Signaling	0.212		0.00538	CREB3L1
D-myo-inositol-5-phosphate Metabolism	0.211		0.00535	PTPRF
Synaptic Long Term Depression	0.211		0.00535	GRID1
Adrenomedullin signaling pathway	0.201		0.00515	SHC2
3-phosphoinositide Biosynthesis	0		0.00508	PTPRF
AMPK Signaling	0		0.00418	CREB3L1
Agranulocyte Adhesion and Diapedesis	0		0.005	FN1
Autophagy	0		0.00472	CREB3L1
B Cell Receptor Signaling	0		0.0016	CREB3L1
Breast Cancer Regulation by Stathmin1	0		0.00345	CREB3L1,SHC2
Calcium Signaling	0		0.00472	CREB3L1
Cardiac Hypertrophy Signaling (Enhanced)	0		0.00382	FGFR1,FGFR2
Circadian Rhythm Signaling	0		0.00385	CREB3L1
Coronavirus Pathogenesis Pathway	0		0.005	SERPINE1
ERK/MAPK Signaling	0		0.00472	CREB3L1
Estrogen Receptor Signaling	0		0.00499	CREB3L1,SHC2
FAK Signaling	0	-2.23607	0.00489	COL1A1,COL1A2,EFNA5,EFNB2,PDGFRB
G-Protein Coupled Receptor Signaling	0		0.00439	CREB3L1,RGS4,SHC2
Glucocorticoid Receptor Signaling	0		0.00358	PDK4,SERPINE1
HIF1Œ± Signaling	0		0.00493	SERPINE1
Insulin Secretion Signaling Pathway	0		0.00376	CREB3L1
Molecular Mechanisms of Cancer	0		0.00227	SHC2
Neuroinflammation Signaling Pathway	0		0.00324	CREB3L1
Phagosome Formation	0		0.0015	FN1
Phospholipase C Signaling	0		0.0015	CREB3L1
Protein Kinase A Signaling	0		0.00499	CREB3L1,PTPRF
Protein Ubiquitination Pathway	0		0.00376	UCHL1
Role of NFAT in Cardiac Hypertrophy	0		0.00465	SHC2
Sirtuin Signaling Pathway	0		0.0035	EPAS1
Superpathway of Inositol Phosphate Compounds	0		0.00442	PTPRF
Systemic Lupus Erythematosus In B Cell Signaling Pathway	0		0.00141	SHC2
Systemic Lupus Erythematosus In T Cell Signaling Pathway	0		0.00158	CREB3L1
Thrombin Signaling	0		0.00452	GATA6

## Sheet: 6
Downregulated ST vs. CTRL GO terms
GO term	Source	Term name	-log10(p_value)	Number of genes	Genes
GO:0007167	GO:BP	enzyme linked receptor protein signaling pathway	11.6057	49	DCN,FGFR2,COL1A1,SLC2A10,GPC3,COL4A1,FERMT1,NFATC4,FGF10,ASPN,COL4A2,FSTL1,CREB3L1,SEMA6A,COL4A5,FST,SCUBE3,GDF7,TEK,MET,PTPRF,FLT1,DKK3,BAMBI,CHN1,BMP6,SVEP1,TGFB1I1,PDGFRB,PCSK6,PLCB1,BMP4,FGF2,SMAD3,FGFR1,FSTL3,CRIM1,IRS1,SHC2,NDN,PPARG,PTPRG,IGFBP3,GCNT2,IGF1R,NTRK3,GAREM1,ROR2,PDK4
GO:0070848	GO:BP	response to growth factor	11.1324	33	DCN,FGFR2,COL1A1,MAP1B,SLC2A10,GPC3,FERMT1,HAS2,FGF10,ASPN,COL4A2,FSTL1,CREB3L1,SEMA6A,FST,SCUBE3,SOX6,GDF7,FLT1,DKK3,BAMBI,BMP6,TGFB1I1,PDGFRB,PCSK6,BMP4,MEIS2,SLIT2,FGF2,SMAD3,FGFR1,FSTL3,CRIM1
GO:0030198	GO:BP	extracellular matrix organization	10.9646	23	EGFL6,COL1A1,SLC2A10,COL11A1,COL5A2,COL16A1,COL5A1,COL4A1,FERMT1,HAS2,COL4A2,CREB3L1,AEBP1,COL4A5,COL4A4,PHLDB2,LOXL2,COL27A1,SPINK5,PDPN,FBLN2,PAPLN,SMAD3
GO:0071363	GO:BP	cellular response to growth factor stimulus	10.8623	39	DCN,FGFR2,COL1A1,MAP1B,SLC2A10,GPC3,FERMT1,HAS2,FGF10,ASPN,COL4A2,FSTL1,CREB3L1,SEMA6A,FST,SCUBE3,SOX6,GDF7,FLT1,DKK3,BAMBI,BMP6,TGFB1I1,PDGFRB,PCSK6,BMP4,SLIT2,FGF2,SMAD3,FGFR1,FSTL3,CRIM1,NDN,PPARG,GCNT2,IGF1R,NTRK3,GAREM1,ROR2
GO:0001944	GO:BP	vasculature development	10.3103	31	DCN,FGFR2,COL1A1,SLC2A10,GPC3,COL5A1,SLC1A1,COL4A1,NFATC4,TBX2,HAS2,FGF10,COL4A2,CREB3L1,SEMA6A,JAM3,TEK,PTK7,FLT1,ADAM12,ACTA2,ADM2,EMP2,SVEP1,LOXL2,PDGFRB,BMP4,SLIT2,FGF2,SPINK5,PDPN
GO:0090287	GO:BP	regulation of cellular response to growth factor stimulus	10.0473	22	DCN,SLC2A10,GPC3,FERMT1,FGF10,ASPN,FSTL1,CREB3L1,SEMA6A,FST,SCUBE3,DKK3,BAMBI,TGFB1I1,PCSK6,BMP4,SLIT2,FGF2,SMAD3,FGFR1,FSTL3,CRIM1
GO:0001568	GO:BP	blood vessel development	9.31327	29	DCN,FGFR2,COL1A1,SLC2A10,GPC3,COL5A1,SLC1A1,COL4A1,NFATC4,TBX2,HAS2,FGF10,COL4A2,CREB3L1,SEMA6A,JAM3,TEK,PTK7,FLT1,ADAM12,ACTA2,ADM2,EMP2,LOXL2,PDGFRB,BMP4,SLIT2,FGF2,SPINK5
GO:0035239	GO:BP	tube morphogenesis	9.24901	34	DCN,FGFR2,GPC3,SLC1A1,CTHRC1,GREB1L,COL4A1,NFATC4,TBX2,HAS2,FGF10,COL4A2,CREB3L1,SEMA6A,NFIB,JAM3,GDF7,TEK,MET,PTK7,FLT1,ADAM12,ADM2,EMP2,LOXL2,PDGFRB,BMP4,DLC1,SLIT2,FGF2,SPINK5,SMAD3,RAPGEF3,PAX8
GO:0022603	GO:BP	regulation of anatomical structure morphogenesis	9.15488	39	DCN,FGFR2,MAP1B,GPC3,CTHRC1,NFATC4,TBX2,HAS2,FGF10,COL4A2,CREB3L1,SEMA6A,TEK,PALM,PTK7,FLT1,PHLDB2,ADAM12,PLXNA4,ADM2,BAMBI,CHN1,EMP2,RIMS2,BMP4,DLC1,SLIT2,FGF2,SPINK5,PDPN,BCL11A,RAPGEF3,PAX8,SDC2,PHLDB1,RND3,SH3D19,PPARG,PTPRS
GO:0030199	GO:BP	collagen fibril organization	8.29687	9	COL1A1,COL11A1,COL5A2,COL16A1,COL5A1,COL4A1,COL4A2,AEBP1,COL4A5
GO:0097435	GO:BP	supramolecular fiber organization	8.04926	30	COL1A1,MAP1B,COL11A1,COL5A2,COL16A1,COL5A1,COL4A1,COL4A2,RFLNA,AEBP1,COL4A5,CGNL1,SYNPO2,NCKAP1,PLS3,RGS4,MET,PHLDB2,EMP2,LOXL2,PDGFRB,DLC1,COL27A1,SLIT2,MID1,CLIP3,CTTN,SMAD3,RAPGEF3,PAWR
GO:0090092	GO:BP	regulation of transmembrane receptor protein serine/threonine kinase signaling pathway	7.31466	18	SLC2A10,GPC3,FERMT1,FGF10,ASPN,FSTL1,FST,SCUBE3,GDF7,DKK3,BAMBI,BMP6,TGFB1I1,PCSK6,BMP4,SMAD3,FSTL3,CRIM1
GO:0048729	GO:BP	tissue morphogenesis	7.21654	27	FGFR2,GPC3,COL11A1,COL5A1,CTHRC1,GREB1L,COL4A1,FERMT1,NFATC4,TBX2,FGF10,FST,AJUBA,GDF7,MET,PTK7,TNNC1,PHLDB2,ACTA2,TGFB1I1,BMP4,DLC1,SLIT2,FGF2,PDPN,SMAD3,PAX8
GO:0002009	GO:BP	morphogenesis of an epithelium	6.8877	28	FGFR2,GPC3,COL5A1,CTHRC1,GREB1L,COL4A1,FERMT1,NFATC4,TBX2,FGF10,FST,AJUBA,GDF7,MET,PTK7,PHLDB2,TGFB1I1,BMP4,DLC1,SLIT2,FGF2,PDPN,SMAD3,PAX8,STARD13,PBX1,CCDC40,ANKRD6
GO:0072001	GO:BP	renal system development	6.78592	19	FGFR2,GPC3,GREB1L,COL4A1,HAS2,FGF10,MME,TEK,COL4A4,PTK7,ACTA2,PYGO1,BMP6,PDGFRB,BMP4,SLIT2,FGF2,SMAD3,PAX8
GO:0051093	GO:BP	negative regulation of developmental process	6.51379	31	DCN,COL5A2,COL5A1,FERMT1,NFATC4,TBX2,FGF10,ASPN,COL4A2,RFLNA,CREB3L1,SEMA6A,NFIB,FST,SOX6,TEK,RGS4,STC2,PRDM6,BAMBI,TGFB1I1,LOXL2,BMP4,MEIS2,SPINK5,SMAD3,BCL11A,RAPGEF3,FSTL3,PAX8,CRIM1
GO:0060485	GO:BP	mesenchyme development	6.28353	19	FGFR2,COL1A1,TBX2,HAS2,FGF10,SEMA6A,PTK7,PHLDB2,ACTA2,BAMBI,TGFB1I1,LOXL2,PDGFRB,BMP4,PDPN,SMAD3,FGFR1,PHLDB1,AXIN2
GO:0007507	GO:BP	heart development	6.13103	29	FGFR2,GPC3,COL11A1,COL5A1,GREB1L,NFATC4,TBX2,HAS2,DZIP1,SOX6,TEK,RGS4,PTK7,TNNC1,JPH2,PLXNA4,PDGFRB,BMP4,DLC1,SLIT2,FGF2,SMAD3,PAX8,SMARCD3,AXIN2,PPARG,CCDC40,IGF1R,NTRK3
GO:0001822	GO:BP	kidney development	6.10244	18	FGFR2,GPC3,GREB1L,HAS2,FGF10,MME,TEK,COL4A4,PTK7,ACTA2,PYGO1,BMP6,PDGFRB,BMP4,SLIT2,FGF2,SMAD3,PAX8
GO:0048514	GO:BP	blood vessel morphogenesis	5.90499	24	DCN,FGFR2,SLC1A1,COL4A1,NFATC4,TBX2,HAS2,FGF10,COL4A2,CREB3L1,SEMA6A,JAM3,TEK,FLT1,ADAM12,ADM2,EMP2,LOXL2,PDGFRB,BMP4,SLIT2,FGF2,SPINK5,RAPGEF3
GO:0001503	GO:BP	ossification	5.84722	23	FGFR2,COL1A1,GPC3,COL11A1,NELL1,COL5A2,CTHRC1,VCAN,ASPN,RFLNA,CREB3L1,SCUBE3,BAMBI,BMP6,BMP4,FGF2,SMAD3,FSTL3,CRIM1,AXIN2,PPARG,PBX1,IGFBP3
GO:0061448	GO:BP	connective tissue development	5.77348	16	PITX1,COL1A1,COL11A1,COL5A1,RFLNA,NFIB,SOX6,GDF7,ACTA2,BMP6,LOXL2,PDGFRB,BMP4,COL27A1,FGF2,SMAD3
GO:0001501	GO:BP	skeletal system development	5.56555	22	PITX1,FGFR2,COL1A1,SLC2A10,COL11A1,COL5A2,HAS2,VCAN,HOXC8,RFLNA,HOXC6,NFIB,FST,PLS3,SOX6,BMP6,LOXL2,BMP4,COL27A1,FGF2,SMAD3,FGFR1
GO:0030334	GO:BP	regulation of cell migration	5.53839	36	DCN,COL1A1,FERMT1,HAS2,FGF10,SEMA6A,SERPINE2,JAM3,SYNPO2,AJUBA,TEK,MET,LAMA2,FLT1,PHLDB2,ACTA2,PLXNA4,EMP2,PDGFRB,PLCB1,BMP4,DLC1,SLIT2,FGF2,PDPN,SMAD3,FGFR1,PFN2,AKAP12,PPARG,PTPRG,STARD13,IGFBP3,GCNT2,IGF1R,NTRK3
GO:0060562	GO:BP	epithelial tube morphogenesis	5.41368	20	FGFR2,GPC3,CTHRC1,GREB1L,COL4A1,NFATC4,TBX2,FGF10,GDF7,MET,PTK7,BMP4,DLC1,SLIT2,FGF2,SMAD3,PAX8,STARD13,PBX1,CCDC40
GO:0007169	GO:BP	transmembrane receptor protein tyrosine kinase signaling pathway	5.32009	30	DCN,FGFR2,COL1A1,COL4A1,NFATC4,FGF10,COL4A2,CREB3L1,SEMA6A,COL4A5,TEK,MET,FLT1,CHN1,SVEP1,PDGFRB,PLCB1,FGF2,FGFR1,CRIM1,IRS1,SHC2,NDN,PTPRG,IGFBP3,IGF1R,NTRK3,GAREM1,ROR2,PDK4
GO:0001525	GO:BP	angiogenesis	5.04188	21	DCN,FGFR2,COL4A1,NFATC4,FGF10,COL4A2,CREB3L1,SEMA6A,JAM3,TEK,FLT1,ADAM12,ADM2,EMP2,LOXL2,PDGFRB,BMP4,SLIT2,FGF2,SPINK5,RAPGEF3
GO:0006029	GO:BP	proteoglycan metabolic process	5.03151	5	DCN,HS6ST2,SLC2A10,COL11A1,CHST3
GO:0001837	GO:BP	epithelial to mesenchymal transition	4.99849	15	FGFR2,COL1A1,HAS2,PHLDB2,BAMBI,TGFB1I1,LOXL2,BMP4,PDPN,SMAD3,FGFR1,PHLDB1,AXIN2,GCNT2,LRP6
GO:0007178	GO:BP	transmembrane receptor protein serine/threonine kinase signaling pathway	4.99592	18	SLC2A10,GPC3,FERMT1,FGF10,ASPN,FSTL1,FST,SCUBE3,GDF7,DKK3,BAMBI,BMP6,TGFB1I1,PCSK6,BMP4,SMAD3,FSTL3,CRIM1
GO:0007423	GO:BP	sensory organ development	4.87563	24	FGFR2,COL11A1,COL5A2,COL5A1,SLC1A1,CTHRC1,COL4A1,TBX2,FGF10,GABRA5,TENM3,THRB,PTK7,FLT1,BMP6,PDGFRB,BMP4,MEIS2,FGF2,SMAD3,PAX8,SMARCD3,SDK1,RCN1
GO:0010718	GO:BP	positive regulation of epithelial to mesenchymal transition	4.80121	9	COL1A1,BAMBI,TGFB1I1,LOXL2,BMP4,PDPN,SMAD3,AXIN2,GCNT2
GO:0045667	GO:BP	regulation of osteoblast differentiation	4.75199	12	FGFR2,NELL1,CTHRC1,SCUBE3,BAMBI,BMP6,BMP4,FGF2,SMAD3,CRIM1,AXIN2,PPARG
GO:0090130	GO:BP	tissue migration	4.64179	18	DCN,FERMT1,HAS2,FGF10,FSTL1,TEK,MET,ACTA2,EMP2,LOXL2,BMP4,SLIT2,FGF2,FGFR1,PFN2,PPARG,PTPRG,STARD13
GO:0051493	GO:BP	regulation of cytoskeleton organization	4.58513	24	MAP1B,CGNL1,JAM3,SYNPO2,NCKAP1,TEK,RGS4,MET,PHLDB2,PDGFRB,DLC1,SLIT2,MID1,CLIP3,CTTN,SMAD3,RAPGEF3,AFAP1,PFN2,PHLDB1,MAP9,RND3,MPDZ,SORBS3
GO:0001667	GO:BP	ameboidal-type cell migration	4.58029	21	DCN,GPC3,FERMT1,HAS2,FGF10,FSTL1,SEMA6A,TEK,MET,ACTA2,EMP2,LOXL2,BMP4,SLIT2,FGF2,FGFR1,PFN2,AKAP12,PPARG,PTPRG,STARD13
GO:0001649	GO:BP	osteoblast differentiation	4.56669	16	FGFR2,COL1A1,NELL1,CTHRC1,VCAN,CREB3L1,SCUBE3,BAMBI,BMP6,BMP4,FGF2,SMAD3,CRIM1,AXIN2,PPARG,IGFBP3
GO:0048754	GO:BP	branching morphogenesis of an epithelial tube	4.53821	12	FGFR2,GPC3,GREB1L,COL4A1,NFATC4,FGF10,GDF7,MET,BMP4,SLIT2,FGF2,PAX8
GO:0045597	GO:BP	positive regulation of cell differentiation	4.49258	32	COL1A1,MAP1B,NELL1,CTHRC1,HAS2,BNC1,MME,SERPINE2,SCUBE3,SOX6,GDF7,GPRC5B,PLXNA4,BAMBI,BMP6,TGFB1I1,LOXL2,PLCB1,BMP4,SLIT2,FGF2,PDPN,SMAD3,BCL11A,FGFR1,PAX8,SMARCD3,AXIN2,PPARG,IGFBP3,GCNT2,CD80
GO:0030509	GO:BP	BMP signaling pathway	4.47569	13	GPC3,FSTL1,FST,SCUBE3,GDF7,BAMBI,BMP6,PCSK6,BMP4,SMAD3,FSTL3,CRIM1,PPARG
GO:0010717	GO:BP	regulation of epithelial to mesenchymal transition	4.37996	11	COL1A1,PHLDB2,BAMBI,TGFB1I1,LOXL2,BMP4,PDPN,SMAD3,PHLDB1,AXIN2,GCNT2
GO:0014068	GO:BP	positive regulation of phosphatidylinositol 3-kinase signaling	4.335	11	DCN,TEK,FLT1,PDGFRB,FGF2,FGFR1,CD28,IGF1R,NTRK3,ROR2,PRR5
GO:0040012	GO:BP	regulation of locomotion	4.30716	36	DCN,COL1A1,FERMT1,HAS2,FGF10,SEMA6A,SERPINE2,JAM3,SYNPO2,AJUBA,TEK,MET,LAMA2,FLT1,PHLDB2,ACTA2,PLXNA4,EMP2,PDGFRB,PLCB1,BMP4,DLC1,SLIT2,FGF2,PDPN,SMAD3,FGFR1,PFN2,AKAP12,PPARG,PTPRG,STARD13,IGFBP3,GCNT2,IGF1R,NTRK3
GO:0048762	GO:BP	mesenchymal cell differentiation	4.30162	15	FGFR2,COL1A1,HAS2,FGF10,SEMA6A,PHLDB2,BAMBI,TGFB1I1,LOXL2,BMP4,PDPN,SMAD3,FGFR1,PHLDB1,AXIN2
GO:0032970	GO:BP	regulation of actin filament-based process	4.25597	19	CGNL1,JAM3,SYNPO2,NCKAP1,TEK,RGS4,MET,TNNC1,PHLDB2,ACTA2,PDGFRB,DLC1,SLIT2,PDPN,CTTN,SMAD3,RAPGEF3,PFN2,RND3
GO:0001763	GO:BP	morphogenesis of a branching structure	4.17714	13	FGFR2,GPC3,GREB1L,COL4A1,NFATC4,FGF10,GDF7,MET,BMP4,SLIT2,FGF2,BCL11A,PAX8
GO:0034330	GO:BP	cell junction organization	4.16078	30	CNTN5,MAP1B,PDZRN3,CNKSR2,COL16A1,SLC1A1,COL4A1,NFATC4,COL4A5,JAM3,AJUBA,TEK,PALM,SHANK2,PTPRF,PHLDB2,BMP6,SVEP1,DLC1,CTTN,SMAD3,PFN2,SDK1,SEZ6L2,PTPRS,MPDZ,IGF1R,NTRK3,LRRC4,PCDHGC5
GO:0090596	GO:BP	sensory organ morphogenesis	4.09623	8	FGFR2,COL11A1,COL5A2,COL5A1,SLC1A1,CTHRC1,TBX2,FGF10
GO:0010631	GO:BP	epithelial cell migration	4.05845	17	DCN,FERMT1,HAS2,FGF10,FSTL1,TEK,MET,EMP2,LOXL2,BMP4,SLIT2,FGF2,FGFR1,PFN2,PPARG,PTPRG,STARD13
GO:0051241	GO:BP	negative regulation of multicellular organismal process	4.05523	33	DCN,SLC2A10,FERMT1,NFATC4,ASPN,COL4A2,RFLNA,CREB3L1,SEMA6A,SERPINE2,NFIB,SOX6,TEK,RGS4,STC2,LOXL2,SSC5D,BMP4,SLIT2,FGF2,SPINK5,SMAD3,BCL11A,KCNMA1,FSTL3,PAX8,PFN2,AXIN2,PPARG,PTPRS,PTPRG,STARD13,SLC11A1
GO:0050804	GO:BP	modulation of chemical synaptic transmission	4.05088	23	MAP1B,SLC1A1,NFATC4,MME,SERPINE2,RGS4,SHANK2,LAMA2,MCTP2,RASGRF2,RIMS2,NPTX2,PLCB1,GRID1,CACNG8,PFN2,GRIK2,AKAP12,APBA2,PTPRS,ROR2,LRRC4,KCNMB4
GO:0035989	GO:BP	tendon development	4.03449	4	COL11A1,COL5A1,GDF7,BMP4
GO:0030155	GO:BP	regulation of cell adhesion	3.95866	24	EGFL6,COL1A1,COL16A1,FERMT1,HAS2,SEMA6A,SERPINE2,JAM3,TENM3,TEK,LAMA2,PHLDB2,PLXNA4,BMP6,EMP2,BMP4,DLC1,SPINK5,PDPN,FBLN2,SMAD3,PAWR,FSTL3,CD28
GO:0038063	GO:BP	collagen-activated tyrosine kinase receptor signaling pathway	3.89425	4	COL1A1,COL4A1,COL4A2,COL4A5
GO:0001654	GO:BP	eye development	3.88801	20	COL5A2,COL5A1,SLC1A1,COL4A1,TBX2,FGF10,TENM3,THRB,FLT1,BMP6,PDGFRB,BMP4,MEIS2,FGF2,SMAD3,SMARCD3,SDK1,RCN1,PBX1,MYO7A
GO:0098742	GO:BP	cell-cell adhesion via plasma-membrane adhesion molecules	3.83041	18	DSC3,PCDH18,CADM3,HMCN1,TENM3,AJUBA,PCDHGB2,PTPRF,PCDHGA7,PCDHGB5,PCDHGA8,SDK1,PCDHA6,PTPRS,PCDHA12,PCDHGA12,LRRC4,PCDHGC5
GO:0048017	GO:BP	inositol lipid-mediated signaling	3.82864	15	DCN,SERPINE2,TEK,FLT1,PDGFRB,PLCB1,FGF2,FGFR1,CD28,IRS1,IGF1R,NTRK3,ROR2,PLD1,PRR5
GO:0014066	GO:BP	regulation of phosphatidylinositol 3-kinase signaling	3.76442	12	DCN,SERPINE2,TEK,FLT1,PDGFRB,FGF2,FGFR1,CD28,IGF1R,NTRK3,ROR2,PRR5
GO:0031214	GO:BP	biomineral tissue development	3.73643	7	FGFR2,COL1A1,GPC3,NELL1,ODAPH,ASPN,RFLNA
GO:0032964	GO:BP	collagen biosynthetic process	3.68487	8	COL1A1,COL5A1,LARP6,CREB3L1,PDGFRB,BMP4,PPARG,P3H3
GO:0007156	GO:BP	homophilic cell adhesion via plasma membrane adhesion molecules	3.67872	14	DSC3,PCDH18,CADM3,HMCN1,TENM3,PCDHGB2,PCDHGA7,PCDHGB5,PCDHGA8,SDK1,PCDHA6,PCDHA12,PCDHGA12,PCDHGC5
GO:0060592	GO:BP	mammary gland formation	3.66905	4	FGFR2,TBX2,FGF10,BMP4
GO:0010092	GO:BP	specification of animal organ identity	3.63111	7	FGFR2,FGF10,BMP4,FGF2,PAX8,SMARCD3,AXIN2
GO:0043408	GO:BP	regulation of MAPK cascade	3.57809	28	FGFR2,FGF10,SEMA6A,AJUBA,TEK,UCHL1,FLT1,ACTA2,PDGFRB,PLCB1,BMP4,MID1,FGF2,FGFR1,SHC2,GRIK2,AKAP12,CNKSR3,SH3RF3,PPARG,SORBS3,IGFBP3,ANKRD6,GCNT2,IGF1R,NTRK3,GAREM1,ROR2
GO:0051216	GO:BP	cartilage development	3.57224	12	PITX1,COL1A1,COL11A1,RFLNA,NFIB,SOX6,BMP6,LOXL2,BMP4,COL27A1,FGF2,SMAD3
GO:0030510	GO:BP	regulation of BMP signaling pathway	3.51901	10	GPC3,FSTL1,FST,SCUBE3,BAMBI,PCSK6,BMP4,FSTL3,CRIM1,PPARG
GO:0043410	GO:BP	positive regulation of MAPK cascade	3.42146	23	FGFR2,FGF10,AJUBA,TEK,FLT1,ACTA2,PDGFRB,PLCB1,BMP4,MID1,FGF2,FGFR1,SHC2,AKAP12,SH3RF3,SORBS3,IGFBP3,ANKRD6,GCNT2,IGF1R,NTRK3,GAREM1,ROR2
GO:0030203	GO:BP	glycosaminoglycan metabolic process	3.36979	6	DCN,HS6ST2,GPC3,CHST3,HAS2,VCAN
GO:0014065	GO:BP	phosphatidylinositol 3-kinase signaling	3.32736	13	DCN,SERPINE2,TEK,FLT1,PDGFRB,FGF2,FGFR1,CD28,IRS1,IGF1R,NTRK3,ROR2,PRR5
GO:0030324	GO:BP	lung development	3.30294	11	FGFR2,GPC3,FGF10,MME,NFIB,THRB,PTK7,PDGFRB,BMP4,FGF2,PDPN
GO:0001823	GO:BP	mesonephros development	3.26635	10	FGFR2,GPC3,GREB1L,FGF10,BMP4,SLIT2,FGF2,SMAD3,PAX8,PBX1
GO:1903053	GO:BP	regulation of extracellular matrix organization	3.25368	7	SLC2A10,HAS2,AEBP1,PHLDB2,PDPN,SMAD3,PHLDB1
GO:0010810	GO:BP	regulation of cell-substrate adhesion	3.25071	12	EGFL6,COL1A1,COL16A1,FERMT1,HAS2,TEK,PHLDB2,EMP2,DLC1,PDPN,FBLN2,SMAD3
GO:0030029	GO:BP	actin filament-based process	3.2352	30	FGF10,RFLNA,CGNL1,JAM3,SYNPO2,NCKAP1,PLS3,TEK,RGS4,MET,PTK7,TNNC1,PHLDB2,ACTA2,EMP2,PDGFRB,DLC1,SLIT2,PDPN,CTTN,SMAD3,RAPGEF3,PAWR,PFN2,RND3,STARD13,SORBS3,MYO7A,NTRK3,CACNA1D
GO:0002062	GO:BP	chondrocyte differentiation	3.2254	10	COL11A1,RFLNA,NFIB,SOX6,BMP6,LOXL2,BMP4,COL27A1,SMAD3,AXIN2
GO:0048598	GO:BP	embryonic morphogenesis	3.19349	10	PITX1,FGFR2,GPC3,COL11A1,COL5A2,COL5A1,CTHRC1,TBX2,FGF10,COL4A2
GO:0010632	GO:BP	regulation of epithelial cell migration	3.17748	14	DCN,HAS2,FGF10,TEK,MET,EMP2,BMP4,SLIT2,FGF2,FGFR1,PFN2,PPARG,PTPRG,STARD13
GO:0050673	GO:BP	epithelial cell proliferation	3.15874	19	FGFR2,GPC3,FERMT1,TBX2,HAS2,FGF10,NFIB,FST,TEK,FLT1,BMP6,LOXL2,BMP4,FGF2,SMAD3,FGFR1,FGL1,PPARG,IGFBP3
GO:0060560	GO:BP	developmental growth involved in morphogenesis	3.15237	14	FGFR2,MAP1B,TBX2,FGF10,SEMA6A,PTK7,PLXNA4,RIMS2,BMP4,SLIT2,CTTN,BCL11A,NDN,PTPRS
GO:0048015	GO:BP	phosphatidylinositol-mediated signaling	3.14265	14	DCN,SERPINE2,TEK,FLT1,PDGFRB,PLCB1,FGF2,FGFR1,CD28,IRS1,IGF1R,NTRK3,ROR2,PRR5
GO:1905114	GO:BP	cell surface receptor signaling pathway involved in cell-cell signaling	3.0908	19	FGFR2,COL1A1,GPC3,CPZ,CTHRC1,FERMT1,NFATC4,FGF10,RGS4,PTK7,GPRC5B,DKK3,PYGO1,BAMBI,RIMS2,TGFB1I1,BMP4,FGF2,SMAD3
GO:0031589	GO:BP	cell-substrate adhesion	3.08635	15	EGFL6,COL1A1,COL16A1,FERMT1,HAS2,JAM3,AJUBA,TEK,PHLDB2,EMP2,DLC1,PDPN,FBLN2,CTTN,SMAD3
GO:0061572	GO:BP	actin filament bundle organization	3.08475	11	RFLNA,CGNL1,SYNPO2,PLS3,MET,PHLDB2,DLC1,SMAD3,RAPGEF3,PAWR,PFN2
GO:0098609	GO:BP	cell-cell adhesion	3.05106	33	DSC3,HAS2,PCDH18,CADM3,SERPINE2,HMCN1,JAM3,TENM3,TMEM47,AJUBA,PCDHGB2,PTPRF,PCDHGA7,PCDHGB5,BMP6,BMP4,PDPN,PCDHGA8,PAWR,FSTL3,CD28,SDK1,PCDHA6,FGL1,STXBP6,PTPRS,PCDHA12,PCDHGA12,GCNT2,CD80,LRRC4,PCDHGC5,LRP6
GO:0003205	GO:BP	cardiac chamber development	3.00806	11	FGFR2,COL11A1,GREB1L,TBX2,TEK,PTK7,TNNC1,BMP4,SLIT2,PAX8,SMARCD3
GO:0060322	GO:BP	head development	2.97289	22	PITX1,FGFR2,COL1A1,SLC1A1,SLC6A17,COL4A1,FGF10,GABRA5,PCDH18,SERPINE2,NFIB,SOX6,GDF7,RGS4,SHANK2,PLXNA4,PLCB1,BMP4,DLC1,MEIS2,SLIT2,FGF2
GO:1902903	GO:BP	regulation of supramolecular fiber organization	2.89585	16	MAP1B,AEBP1,CGNL1,SYNPO2,NCKAP1,RGS4,MET,PHLDB2,DLC1,SLIT2,MID1,CLIP3,CTTN,SMAD3,RAPGEF3,PFN2
GO:0006024	GO:BP	glycosaminoglycan biosynthetic process	2.82447	5	HS6ST2,GPC3,CHST3,HAS2,VCAN
GO:0032956	GO:BP	regulation of actin cytoskeleton organization	2.80879	18	CGNL1,JAM3,SYNPO2,NCKAP1,TEK,RGS4,MET,PHLDB2,PDGFRB,DLC1,SLIT2,CTTN,SMAD3,RAPGEF3,PFN2,RND3,SORBS3,NTRK3
GO:0007420	GO:BP	brain development	2.79502	21	PITX1,FGFR2,SLC1A1,SLC6A17,COL4A1,FGF10,GABRA5,PCDH18,SERPINE2,NFIB,SOX6,GDF7,RGS4,SHANK2,PLXNA4,PLCB1,BMP4,DLC1,MEIS2,SLIT2,FGF2
GO:0043588	GO:BP	skin development	2.75308	7	FGFR2,COL1A1,SLC2A10,COL5A2,COL5A1,FERMT1,FGF10
GO:0061061	GO:BP	muscle structure development	2.75043	18	PITX1,FGFR2,COL11A1,NFATC4,TBX2,FGF10,COL6A3,SOX6,RGS4,UCHL1,LAMA2,TNNC1,ADAM12,JPH2,PRDM6,PDGFRB,PLCB1,BMP4
GO:0048706	GO:BP	embryonic skeletal system development	2.72827	4	FGFR2,COL1A1,SLC2A10,COL11A1
GO:0048705	GO:BP	skeletal system morphogenesis	2.72414	12	FGFR2,COL1A1,COL11A1,HAS2,HOXC8,RFLNA,SOX6,BMP6,BMP4,COL27A1,SMAD3,FGFR1
GO:0032330	GO:BP	regulation of chondrocyte differentiation	2.71818	7	RFLNA,SOX6,BMP6,LOXL2,BMP4,SMAD3,AXIN2
GO:0043616	GO:BP	keratinocyte proliferation	2.69383	5	FGFR2,FERMT1,HAS2,FGF10,FST
GO:0009611	GO:BP	response to wounding	2.5882	23	FGFR2,COL1A1,MAP1B,COL5A1,SLC1A1,FERMT1,FGF10,SERPINE2,AJUBA,PTPRF,PTK7,PHLDB2,ACTA2,PDGFRB,FGF2,PDPN,SMAD3,PPARG,PTPRS,SLC11A1,IGF1R,NTRK3,THBD
GO:0000165	GO:BP	MAPK cascade	2.58619	29	FGFR2,FGF10,SEMA6A,AJUBA,TEK,UCHL1,FLT1,ACTA2,PDGFRB,PLCB1,BMP4,MID1,FGF2,SMAD3,FGFR1,SHC2,GRIK2,AKAP12,CNKSR3,SH3RF3,PPARG,SORBS3,IGFBP3,ANKRD6,GCNT2,IGF1R,NTRK3,GAREM1,ROR2
GO:0090263	GO:BP	positive regulation of canonical Wnt signaling pathway	2.57303	9	FGFR2,COL1A1,GPC3,FGF10,PTK7,GPRC5B,BAMBI,FGF2,SMAD3
GO:0003007	GO:BP	heart morphogenesis	2.54328	14	FGFR2,COL11A1,COL5A1,TBX2,HAS2,TEK,TNNC1,BMP4,DLC1,SLIT2,SMAD3,SMARCD3,AXIN2,CCDC40
GO term	Source	Term name	-log10(p_value)	Number of genes	Genes
GO:0062023	GO:CC	collagen-containing extracellular matrix	18.359	23	EGFL6,DCN,FGFR2,COL1A1,GPC3,COL11A1,OGN,COL5A2,COL16A1,COL5A1,CTHRC1,COL4A1,FGF10,VCAN,ASPN,COL4A2,COL6A3,SPON1,ANGPTL2,AEBP1,SERPINE2,COL4A5,HMCN1
GO:0031012	GO:CC	extracellular matrix	16.8378	24	EGFL6,DCN,FGFR2,COL1A1,GPC3,COL11A1,OGN,COL5A2,COL16A1,COL5A1,CTHRC1,COL4A1,FGF10,VCAN,ASPN,COL4A2,COL6A3,SPON1,ANGPTL2,AEBP1,LRRN2,SERPINE2,COL4A5,HMCN1
GO:0098644	GO:CC	complex of collagen trimers	13.423	10	COL1A1,COL11A1,COL5A2,COL16A1,COL5A1,COL4A1,COL4A2,COL4A5,COL4A4,COL27A1
GO:0005581	GO:CC	collagen trimer	10.1405	9	COL1A1,COL11A1,COL5A2,COL16A1,COL5A1,CTHRC1,COL4A1,COL4A2,COL6A3
GO:0005788	GO:CC	endoplasmic reticulum lumen	9.81048	22	COL1A1,GPC3,COL11A1,COL5A2,COL16A1,ARSJ,COL5A1,COL4A1,VCAN,COL4A2,COL6A3,FSTL1,SPON1,COL4A5,CKAP4,STC2,COL4A4,BMP4,COL27A1,FSTL3,SDC2,RCN1
GO:0098643	GO:CC	banded collagen fibril	9.7304	5	COL1A1,COL11A1,COL5A2,COL16A1,COL5A1
GO:0005588	GO:CC	collagen type V trimer	5.93339	3	COL5A2,COL16A1,COL5A1
GO:0005604	GO:CC	basement membrane	5.21771	9	EGFL6,COL5A1,COL4A1,COL4A2,COL4A5,HMCN1,LAMA2,COL4A4,LOXL2
GO:0005587	GO:CC	collagen type IV trimer	5.15407	4	COL4A1,COL4A2,COL4A5,COL4A4
GO:0005925	GO:CC	focal adhesion	3.45653	17	FERMT1,MME,SYNPO2,AJUBA,NCKAP1,TEK,PTK7,FLT1,PHLDB2,EHD3,TGFB1I1,PDGFRB,DLC1,CTTN,AFAP1,AKAP12,RND3
GO:0099081	GO:CC	supramolecular polymer	3.42423	25	COL1A1,MAP1B,COL11A1,COL5A2,COL16A1,COL5A1,COL4A1,COL4A2,COL6A3,COL4A5,JAM3,SYNPO2,NCKAP1,PLS3,TEK,SHANK2,COL4A4,TNNC1,ACTA2,JPH2,COL27A1,MID1,CLIP3,CTTN,PAWR
GO:0070161	GO:CC	anchoring junction	3.41335	27	DSC3,FERMT1,MME,CADM3,CGNL1,HMCN1,JAM3,TMEM47,SYNPO2,AJUBA,NCKAP1,TEK,PTK7,FLT1,PHLDB2,EHD3,TGFB1I1,PDGFRB,DLC1,CTTN,AFAP1,AKAP12,RND3,STXBP6,MPDZ,SORBS3,PCDHGA12
GO:0098794	GO:CC	postsynapse	2.64779	23	MAP1B,CNKSR2,SLC1A1,SLC6A17,CAP2,GABRA5,PALM,SHANK2,KCTD16,PLCB1,GRID1,CTTN,BCL11A,KCNMA1,CACNG8,PFN2,GRIK2,APBA2,PTPRS,MPDZ,MT-ND2,NTRK3,LRRC4
GO:0015629	GO:CC	actin cytoskeleton	2.46599	16	ARSJ,RFLNA,CGNL1,JAM3,SYNPO2,NCKAP1,PLS3,TEK,TNNC1,FLT1,ACTA2,DLC1,CTTN,RAPGEF3,PAWR,AFAP1
GO:0043235	GO:CC	receptor complex	2.34161	20	FGFR2,GABRA5,TEK,MET,KCTD16,FLT1,GPRC5B,PLXNA4,PDGFRB,PLA2R1,VLDLR,SMAD3,FGFR1,CACNG8,IRS1,GRIK2,PPARG,IGF1R,NTRK3,ROR2
GO:0043202	GO:CC	lysosomal lumen	2.00964	4	DCN,GPC3,OGN,VCAN
GO:0005796	GO:CC	Golgi lumen	1.95823	4	DCN,GPC3,OGN,VCAN
GO:0032432	GO:CC	actin filament bundle	1.53039	5	RFLNA,SYNPO2,PLS3,TEK,ACTA2
GO:0005938	GO:CC	cell cortex	1.52058	13	FGFR2,HMCN1,PHLDB2,RIMS2,DLC1,SPINK5,CTTN,RAPGEF3,AKAP12,PHLDB1,RND3,STXBP6,MYO7A
GO:0099512	GO:CC	supramolecular fiber	1.50131	21	COL1A1,MAP1B,COL11A1,COL5A2,COL16A1,COL5A1,COL6A3,JAM3,SYNPO2,NCKAP1,PLS3,TEK,SHANK2,TNNC1,ACTA2,JPH2,COL27A1,MID1,CLIP3,CTTN,PAWR
GO:0097440	GO:CC	apical dendrite	1.46635	2	MAP1B,SLC1A1
GO:0032279	GO:CC	asymmetric synapse	1.43347	14	MAP1B,CNKSR2,SLC1A1,CAP2,PALM,SHANK2,GRID1,BCL11A,CACNG8,GRIK2,PTPRS,MPDZ,MT-ND2,LRRC4
GO term	Source	Term name	-log10(p_value)	Number of genes	Genes
GO:0005201	GO:MF	extracellular matrix structural constituent	16.4014	17	DCN,COL1A1,COL11A1,OGN,COL5A2,COL16A1,COL5A1,CTHRC1,COL4A1,VCAN,ASPN,COL4A2,COL6A3,SPON1,AEBP1,COL4A5,HMCN1
GO:0030020	GO:MF	extracellular matrix structural constituent conferring tensile strength	11.0997	11	COL1A1,COL11A1,COL5A2,COL16A1,COL5A1,COL4A1,COL4A2,COL6A3,COL4A5,COL4A4,COL27A1
GO:0008201	GO:MF	heparin binding	6.29662	15	FGFR2,COL11A1,NELL1,COL5A1,FGF10,FSTL1,SERPINE2,PTPRF,PCSK6,BMP4,SLIT2,FGF2,FGFR1,LIPG,PTPRS
GO:0005539	GO:MF	glycosaminoglycan binding	5.88996	17	DCN,FGFR2,COL11A1,NELL1,COL5A1,FGF10,VCAN,FSTL1,SERPINE2,PTPRF,PCSK6,BMP4,SLIT2,FGF2,FGFR1,LIPG,PTPRS
GO:1901681	GO:MF	sulfur compound binding	5.29752	17	FGFR2,COL11A1,NELL1,COL5A1,FGF10,FSTL1,SERPINE2,FST,PTPRF,PCSK6,BMP4,SLIT2,FGF2,FGFR1,LIPG,SULT1A1,PTPRS
GO:0005198	GO:MF	structural molecule activity	5.13213	14	DCN,COL1A1,MAP1B,COL11A1,OGN,COL5A2,COL16A1,COL5A1,CTHRC1,COL4A1,VCAN,ASPN,COL4A2,COL6A3
GO:0005509	GO:MF	calcium ion binding	4.62532	24	EGFL6,DSC3,NELL1,VCAN,ASPN,FSTL1,PCDH18,HMCN1,SCUBE3,PLS3,PCDHGB2,PCDHGA7,PCDHGB5,TNNC1,MCTP2,EHD3,SVEP1,LOXL2,PLCB1,C1S,SLIT2,FBLN2,VLDLR,PCDHGA8
GO:0030021	GO:MF	extracellular matrix structural constituent conferring compression resistance	4.25064	4	DCN,OGN,VCAN,ASPN
GO:0019838	GO:MF	growth factor binding	3.78116	12	FGFR2,COL1A1,COL5A1,COL4A1,FLT1,PDGFRB,PCSK6,FGFR1,CRIM1,IGFBP3,IGF1R,NTRK3
[truncated: 6 more rows]

## Sheet: 7
Upregulated ST vs. CTRL GO terms
[truncated: 30 more rows]

## Sheet: 8
Downregulated HT vs. CTRL GO terms
[truncated: 88 more rows]

[truncated: 9 more sheets: 9, 10, 11, 12, 13, 14, 15, 16, 17]
